# Supplementary material for: Interpretable Machine Learning with Prediction Uncertainty Quantification for d33 in (K0.5Na0.5) NbO3-Based Lead-Free Piezoelectric Ceramics
Source: Materials (Basel). 2026 Feb 28;19(5):948. doi: 10.3390/ma19050948 (PMC12985709; doi:10.3390/ma19050948)
Supplement: Supplementary file 1 [file materials-19-00948-s001.zip]

Archive with 1 entries (1 files):
- materials-4164732-supplementary.xlsx
