# Supplementary material for: Interpretable Machine Learning with Prediction Uncertainty Quantification for d33 in (K0.5Na0.5) NbO3-Based Lead-Free Piezoelectric Ceramics
Source: Materials (Basel). 2026 Feb 28;19(5):948. doi: 10.3390/ma19050948 (PMC12985709; doi:10.3390/ma19050948)
Supplement: Supplementary file 1 [file materials-19-00948-s001.zip › materials-4164732-supplementary.xlsx]

## Sheet: Supplementary data
No.	Compositions	d33	ST	SFA	MA	NECA-C	DCEA	DVEA	ANA	EA-MB	EA-P	ECA	EIA	SEA	MTA	NMA	NECA-S	QNA	CRA	PCRA	VEN/NC-A	MVA	ARA	IRA	A-O	EVRA	CVRA	EAA	PA	EPA	CA-a	CA-b	CA-c	IDA	SFB	MB	NECB-C	DCEB	DVEB	ANB	EB-MB	EB-P	ECB	EIB	SEB	MTB	NMB	NECB-S	QNB
1	0.96K0.5Na0.5Nb0.96Sb0.04O3-0.04(Bi1-xLax)0.5Na0.5ZrO3 x=0	413	1082.5	0.4116	34.4411	3.2018	1.1962	4.118	16.28	0.8718	0.872	1.045	462.99	57.6263	358.14	1.37646	2.282	3.54	177.48	3.13614	0.0663391	34.3674	198.8	1.5028	1.9636	2.5858	2.7734	51.508	33.035	3.54	4.83622	4.82508	4.76882	0.065	1.93184	93.9463	6.81634	0.965408	1.77376	41.344	2.02102	1.60352	7.33211	670.172	36.7509	2645.82	5.84256	3.4032	5
2	x=0.05	414	1082.5	0.40837	34.2391	3.18974	1.19657	4.11881	16.2	0.87056	0.8711	1.04445	462.807	57.5977	358.049	1.37568	2.277	3.536	177.451	3.13575	0.0664198	34.3591	198.785	1.50253	1.96301	2.58553	2.77322	51.4763	33.0519	3.536	4.83306	4.82247	4.76903	0.06425	1.93184	93.9463	6.81634	0.965408	1.77376	41.344	2.02102	1.60352	7.33211	670.172	36.7509	2645.82	5.84256	3.4032	5
3	x=0.1	438	1082.5	0.40514	34.0371	3.17768	1.19694	4.11962	16.12	0.86932	0.8702	1.0439	462.624	57.5691	357.958	1.37489	2.272	3.532	177.422	3.13537	0.0665012	34.3508	198.77	1.50226	1.96241	2.58526	2.77304	51.4446	33.0689	3.532	4.82989	4.81987	4.76923	0.0635	1.93184	93.9463	6.81634	0.965408	1.77376	41.344	2.02102	1.60352	7.33211	670.172	36.7509	2645.82	5.84256	3.4032	5
4	x=0.15	429	1082.5	0.40191	33.835	3.16562	1.19731	4.12043	16.04	0.86808	0.8693	1.04335	462.441	57.5405	357.867	1.37411	2.267	3.528	177.393	3.13498	0.0665835	34.3425	198.755	1.50199	1.96182	2.58499	2.77286	51.4129	33.0858	3.528	4.82673	4.81726	4.76944	0.06275	1.93184	93.9463	6.81634	0.965408	1.77376	41.344	2.02102	1.60352	7.33211	670.172	36.7509	2645.82	5.84256	3.4032	5
5	x=0.2	429	1082.5	0.39868	33.633	3.15356	1.19768	4.12124	15.96	0.86684	0.8684	1.0428	462.258	57.5119	357.776	1.37333	2.262	3.524	177.364	3.13459	0.0666667	34.3342	198.74	1.50172	1.96122	2.58472	2.77268	51.3812	33.1027	3.524	4.82356	4.81465	4.76964	0.062	1.93184	93.9463	6.81634	0.965408	1.77376	41.344	2.02102	1.60352	7.33211	670.172	36.7509	2645.82	5.84256	3.4032	5
6	x=0.3	346	1082.5	0.39222	33.2289	3.12944	1.19842	4.12286	15.8	0.86436	0.8666	1.0417	461.891	57.4547	357.594	1.37176	2.252	3.516	177.306	3.13382	0.0668354	34.3177	198.71	1.50118	1.96004	2.58418	2.77232	51.3178	33.1366	3.516	4.81724	4.80944	4.77006	0.0605	1.93184	93.9463	6.81634	0.965408	1.77376	41.344	2.02102	1.60352	7.33211	670.172	36.7509	2645.82	5.84256	3.4032	5
7	x=0.4	342	1082.5	0.38576	32.8248	3.10532	1.19916	4.12448	15.64	0.86188	0.8648	1.0406	461.525	57.3975	357.412	1.3702	2.242	3.508	177.248	3.13304	0.0670077	34.3011	198.68	1.50064	1.95885	2.58364	2.77196	51.2544	33.1704	3.508	4.81091	4.80422	4.77047	0.059	1.93184	93.9463	6.81634	0.965408	1.77376	41.344	2.02102	1.60352	7.33211	670.172	36.7509	2645.82	5.84256	3.4032	5
8	x=0.5	325	1082.5	0.3793	32.4207	3.0812	1.1999	4.1261	15.48	0.8594	0.863	1.0395	461.159	57.3403	357.23	1.36863	2.232	3.5	177.19	3.13227	0.0671835	34.2845	198.65	1.5001	1.95766	2.5831	2.7716	51.191	33.2043	3.5	4.80458	4.79901	4.77088	0.0575	1.93184	93.9463	6.81634	0.965408	1.77376	41.344	2.02102	1.60352	7.33211	670.172	36.7509	2645.82	5.84256	3.4032	5
9	x=0.6	311	1082.5	0.37284	32.0167	3.05708	1.20064	4.12772	15.32	0.85692	0.8612	1.0384	460.793	57.2831	357.048	1.36706	2.222	3.492	177.132	3.1315	0.0673629	34.2679	198.62	1.49956	1.95647	2.58256	2.77124	51.1276	33.2382	3.492	4.79825	4.7938	4.77129	0.056	1.93184	93.9463	6.81634	0.965408	1.77376	41.344	2.02102	1.60352	7.33211	670.172	36.7509	2645.82	5.84256	3.4032	5
10	x=0.65	341	1082.5	0.36961	31.8146	3.04502	1.20101	4.12853	15.24	0.85568	0.8603	1.03785	460.61	57.2545	356.957	1.36628	2.217	3.488	177.103	3.13111	0.0674541	34.2596	198.605	1.49929	1.95588	2.58229	2.77106	51.0959	33.2551	3.488	4.79509	4.79119	4.7715	0.05525	1.93184	93.9463	6.81634	0.965408	1.77376	41.344	2.02102	1.60352	7.33211	670.172	36.7509	2645.82	5.84256	3.4032	5
11	x=0.7	320	1082.5	0.36638	31.6126	3.03296	1.20138	4.12934	15.16	0.85444	0.8594	1.0373	460.427	57.2259	356.866	1.3655	2.212	3.484	177.074	3.13072	0.0675462	34.2513	198.59	1.49902	1.95528	2.58202	2.77088	51.0642	33.272	3.484	4.79192	4.78858	4.7717	0.0545	1.93184	93.9463	6.81634	0.965408	1.77376	41.344	2.02102	1.60352	7.33211	670.172	36.7509	2645.82	5.84256	3.4032	5
12	x=0.75	312	1082.5	0.36315	31.4106	3.0209	1.20175	4.13015	15.08	0.8532	0.8585	1.03675	460.243	57.1973	356.775	1.36471	2.207	3.48	177.045	3.13034	0.0676393	34.243	198.575	1.49875	1.95469	2.58175	2.7707	51.0325	33.2889	3.48	4.78876	4.78597	4.77191	0.05375	1.93184	93.9463	6.81634	0.965408	1.77376	41.344	2.02102	1.60352	7.33211	670.172	36.7509	2645.82	5.84256	3.4032	5
13	x=0.8	0	1082.5	0.35992	31.2085	3.00884	1.20212	4.13096	15	0.85196	0.8576	1.0362	460.06	57.1687	356.684	1.36393	2.202	3.476	177.016	3.12995	0.0677333	34.2348	198.56	1.49848	1.9541	2.58148	2.77052	51.0008	33.3059	3.476	4.7856	4.78337	4.77212	0.053	1.93184	93.9463	6.81634	0.965408	1.77376	41.344	2.02102	1.60352	7.33211	670.172	36.7509	2645.82	5.84256	3.4032	5
14	x=1	0	1082.5	0.347	30.4004	2.9606	1.2036	4.1342	14.68	0.847	0.854	1.034	459.328	57.0544	356.32	1.3608	2.182	3.46	176.9	3.1284	0.0681199	34.2016	198.5	1.4974	1.95172	2.5804	2.7698	50.874	33.3736	3.46	4.77294	4.77294	4.77294	0.05	1.93184	93.9463	6.81634	0.965408	1.77376	41.344	2.02102	1.60352	7.33211	670.172	36.7509	2645.82	5.84256	3.4032	5
15	(1–x)K0.48Na0.56NbO3–xBi0.5Li0.5ZrO3 x=0	108	1110	0.36208	31.6409	3.0856	1.2328	4.2968	15.28	0.8824	0.888	1.068	478.672	59.5564	369.52	1.42864	2.288	3.6	183.68	3.2552	0.0680628	35.368	206.4	1.5656	2.0304	2.6816	2.8792	52.856	34.3336	3.6	4.96018	4.96018	4.96018	0.052	1.92	92.906	6.7	0.95	1.75	41	2.03	1.6	7.57	663.8	36.28	2741	6.144	3.3	5
16	x=0.01	118	1110	0.375409	32.4041	3.12784	1.23612	4.28038	15.5572	0.888776	0.89362	1.07637	480.003	59.3864	370.81	1.45083	2.30312	3.604	183.218	3.24068	0.0681099	35.186	205.861	1.55889	2.02773	2.67513	2.87371	53.0819	34.1489	3.604	4.96149	4.95871	4.94464	0.05573	1.9196	92.8892	6.6975	0.9503	1.7521	40.99	2.0267	1.598	7.5568	663.762	36.3062	2734.84	6.09554	3.297	5
17	x=0.02	150	1110	0.388738	33.1673	3.17009	1.23944	4.26396	15.8344	0.895152	0.89924	1.08474	481.334	59.2164	372.1	1.47302	2.31824	3.608	182.756	3.22617	0.0681554	35.0039	205.322	1.55219	2.02505	2.66867	2.86822	53.3079	33.9642	3.608	4.96281	4.95724	4.92911	0.05946	1.9192	92.8724	6.695	0.9506	1.7542	40.98	2.0234	1.596	7.5436	663.724	36.3323	2728.68	6.04708	3.294	5
18	x=0.03	217	1110	0.402068	33.9305	3.21233	1.24277	4.24755	16.1116	0.901528	0.90486	1.09311	482.664	59.0465	373.389	1.49521	2.33336	3.612	182.295	3.21165	0.0681993	34.8219	204.783	1.54548	2.02238	2.6622	2.86272	53.5338	33.7795	3.612	4.96413	4.95578	4.91358	0.06319	1.9188	92.8555	6.6925	0.9509	1.7563	40.97	2.0201	1.594	7.5304	663.686	36.3585	2722.52	5.99862	3.291	5
19	x=0.04	239	1110	0.415397	34.6937	3.25458	1.24609	4.23113	16.3888	0.907904	0.91048	1.10148	483.995	58.8765	374.679	1.51739	2.34848	3.616	181.833	3.19713	0.0682417	34.6399	204.244	1.53878	2.0197	2.65574	2.85723	53.7598	33.5949	3.616	4.96545	4.95431	4.89805	0.06692	1.9184	92.8387	6.69	0.9512	1.7584	40.96	2.0168	1.592	7.5172	663.648	36.3846	2716.36	5.95016	3.288	5
20	x=0.05	210	1110	0.428726	35.4569	3.29682	1.24941	4.21471	16.666	0.91428	0.9161	1.10985	485.326	58.7065	375.969	1.53958	2.3636	3.62	181.371	3.18262	0.0682827	34.4579	203.705	1.53207	2.01703	2.64927	2.85174	53.9857	33.4102	3.62	4.96677	4.95284	4.88252	0.07065	1.918	92.8219	6.6875	0.9515	1.7605	40.95	2.0135	1.59	7.504	663.61	36.4108	2710.2	5.9017	3.285	5
21	x=0.06	120	1110	0.442055	36.2201	3.33906	1.25273	4.19829	16.9432	0.920656	0.92172	1.11822	486.657	58.5365	377.259	1.56177	2.37872	3.624	180.909	3.1681	0.0683224	34.2758	203.166	1.52536	2.01436	2.6428	2.84625	54.2116	33.2255	3.624	4.96809	4.95138	4.86699	0.07438	1.9176	92.8051	6.685	0.9518	1.7626	40.94	2.0102	1.588	7.4908	663.572	36.4369	2704.04	5.85324	3.282	5
22	(1-x)[(K0.5Na0.5)0.95Li0.05](Nb0.95Sb0.05)O3–xBaTiO3 x=0.0025	160	1120	0.345574	30.1071	2.9304	1.22329	4.10785	14.504	0.848331	0.857606	1.05262	460.551	56.3235	360.548	1.39995	2.15674	3.43144	175.781	3.09278	0.0691189	33.779	197.294	1.47758	1.94092	2.56536	2.75798	51.0046	33.2998	3.43144	4.74504	4.74504	4.74504	0.05	1.93556	94.232	6.85939	0.968354	1.7701	41.4513	2.03506	1.61471	7.3228	672.259	36.7418	2647.36	5.99086	3.44925	4.9975
23	x=0.005	270	1120	0.350849	30.3758	2.94206	1.22384	4.10595	14.608	0.848911	0.857712	1.05475	460.657	56.345	362.145	1.39877	2.15848	3.43788	175.836	3.09355	0.0687979	33.79	197.339	1.47791	1.9418	2.56573	2.75821	50.9118	33.3158	3.43788	4.74575	4.74575	4.74575	0.05	1.93361	94.1158	6.85428	0.968207	1.7702	41.4025	2.03462	1.61442	7.31661	672.224	36.7266	2645.57	5.97782	3.4485	4.995
24	x=0.01	205	1120	0.361397	30.9133	2.96536	1.22492	4.10215	14.816	0.850073	0.857925	1.05899	460.87	56.3879	365.341	1.39642	2.16195	3.45075	175.948	3.0951	0.0681695	33.8119	197.428	1.47858	1.94355	2.56645	2.75867	50.726	33.3479	3.45075	4.74717	4.74717	4.74717	0.05	1.92972	93.8834	6.84405	0.967915	1.7704	41.305	2.03375	1.61385	7.30421	672.152	36.6963	2641.99	5.95173	3.447	4.99
25	x=0.015	160	1120	0.371945	31.4507	2.98867	1.22601	4.09835	15.024	0.851234	0.858137	1.06324	461.082	56.4309	368.536	1.39407	2.16542	3.46362	176.059	3.09665	0.0675586	33.8339	197.516	1.47924	1.9453	2.56718	2.75913	50.5403	33.38	3.46362	4.74859	4.74859	4.74859	0.05	1.92584	93.651	6.83383	0.967623	1.7706	41.2075	2.03287	1.61328	7.29181	672.081	36.6659	2638.41	5.92565	3.4455	4.985
26	x=0.02	150	1120	0.382494	31.9881	3.01198	1.2271	4.09455	15.232	0.852395	0.85835	1.06749	461.294	56.4739	371.731	1.39172	2.1689	3.4765	176.171	3.0982	0.0669643	33.8558	197.605	1.47991	1.94705	2.5679	2.7596	50.3546	33.4121	3.4765	4.75001	4.75001	4.75001	0.05	1.92195	93.4186	6.82361	0.96733	1.7708	41.11	2.03199	1.6127	7.27942	672.009	36.6356	2634.83	5.89956	3.444	4.98
27	x=0.03	118	1120	0.403591	33.063	3.05859	1.22927	4.08696	15.648	0.854718	0.858775	1.07598	461.719	56.5598	378.122	1.38702	2.17585	3.50225	176.393	3.1013	0.0658231	33.8998	197.782	1.48123	1.95055	2.56935	2.76052	49.9831	33.4762	3.50225	4.75284	4.75284	4.75284	0.05	1.91417	92.9538	6.80316	0.966745	1.7712	40.915	2.03023	1.61155	7.25463	671.866	36.5749	2627.67	5.84739	3.441	4.97
28	0.96(K0.5Na0.5)(Nb0.96Sb0.04)O3–0.04Bi0.5(Na0.5K0.5)0.5ZrO3	449	1090	0.41312	34.6022	3.2117	1.1987	4.1267	16.36	0.8709	0.871	1.0432	462.22	57.7594	357.8	1.35821	2.282	3.55	177.97	3.14654	0.0660147	34.589	199.2	1.5053	1.9669	2.5914	2.7777	51.463	33.2279	3.55	4.84659	4.83545	4.77919	0.065	1.93184	93.9463	6.81634	0.965408	1.77376	41.344	2.02102	1.60352	7.33211	670.172	36.7509	2645.82	5.84256	3.4032	5
29	(1 − x)[(K0.458Na0.542)0.96Li0.04](Nb0.85Ta0.15)O3–xBiFeO3 x=0	225	1130	0.336911	29.4299	2.89608	1.20712	4.08572	14.1974	0.850829	0.860032	1.05166	462.921	56.0603	359.331	1.45518	2.164	3.39968	174.304	3.06567	0.0704352	33.0929	196.187	1.47472	1.93173	2.54942	2.74586	51.1894	32.6002	3.39968	4.7155	4.7155	4.7155	0.05	2.082	106.112	7.1245	0.95	1.7425	45.8	2.0165	1.585	7.6495	678.425	37.0554	2820.8	5.5734	3.3	5.15
30	x=0.002	238	1130	0.342858	29.789	2.91697	1.20747	4.08205	14.335	0.853407	0.862112	1.05391	463.401	56.0619	359.7	1.46035	2.17227	3.40488	174.26	3.06353	0.0703172	33.0693	196.115	1.47383	1.93199	2.54866	2.74521	51.2697	32.5498	3.40488	4.71942	4.7183	4.71268	0.0515	2.0805	106.012	7.12111	0.94956	1.74134	45.7604	2.01581	1.58543	7.64276	678.587	37.0356	2818.77	5.56243	3.3009	5.1477
31	x=0.004	258	1130	0.348804	30.1481	2.93786	1.20781	4.07838	14.4727	0.855985	0.864192	1.05617	463.882	56.0635	360.07	1.46552	2.18054	3.41008	174.215	3.06139	0.0702014	33.0458	196.042	1.47294	1.93225	2.5479	2.74456	51.3499	32.4994	3.41008	4.72333	4.72111	4.70985	0.053	2.07899	105.911	7.11772	0.94912	1.74017	45.7208	2.01511	1.58586	7.63602	678.749	37.0159	2816.75	5.55147	3.3018	5.1454
32	x=0.006	235	1130	0.35475	30.5072	2.95875	1.20816	4.07471	14.6103	0.858564	0.866272	1.05843	464.363	56.0651	360.439	1.47069	2.18882	3.41528	174.17	3.05926	0.0700878	33.0222	195.97	1.47205	1.9325	2.54714	2.74391	51.4301	32.449	3.41528	4.72725	4.72391	4.70703	0.0545	2.07749	105.811	7.11433	0.94868	1.739	45.6812	2.01442	1.58629	7.62928	678.91	36.9961	2814.72	5.5405	3.3027	5.1431
33	x=0.008	218	1130	0.360696	30.8663	2.97963	1.2085	4.07104	14.7479	0.861142	0.868352	1.06068	464.844	56.0667	360.808	1.47585	2.19709	3.42048	174.126	3.05712	0.0699763	32.9986	195.898	1.47116	1.93276	2.54639	2.74326	51.5103	32.3986	3.42048	4.73117	4.72671	4.70421	0.056	2.07598	105.71	7.11094	0.94824	1.73784	45.6416	2.01373	1.58672	7.62254	679.072	36.9763	2812.7	5.52953	3.3036	5.1408
34	(1−x)(K0.5Na0.5)NbO3–xBi(Mg0.5Zr0.5)O3 x=0	78	1155	0.354	31.0435	3.005	1.195	4.165	15	0.845	0.85	1.02	457.3	57.7778	354	1.3035	2.2	3.5	178.5	3.17	0.0666667	34.86	200	1.515	1.965	2.6	2.785	50.65	33.755	3.5	4.8093	4.8093	4.8093	0.05	1.92	92.906	6.7	0.95	1.75	41	2.03	1.6	7.57	663.8	36.28	2741	6.144	3.3	5
35	x=0.005	118	1155	0.36878	31.9332	3.05667	1.19592	4.15543	15.34	0.851475	0.85525	1.0258	458.53	57.7732	354.95	1.31718	2.2205	3.5125	178.368	3.16413	0.0664928	34.7923	199.8	1.51258	1.96548	2.59785	2.78317	50.8533	33.6232	3.5125	4.81862	4.81584	4.80177	0.05375	1.91582	92.7303	6.6909	0.950425	1.7519	40.925	2.02738	1.5985	7.55155	663.975	36.2776	2734.91	6.11866	3.29813	4.995
36	x=0.0075	110	1155	0.37617	32.378	3.08251	1.19639	4.15064	15.51	0.854712	0.857875	1.0287	459.145	57.7709	355.425	1.32402	2.23075	3.51875	178.301	3.1612	0.0664088	34.7584	199.7	1.51136	1.96571	2.59678	2.78226	50.9549	33.5573	3.51875	4.82329	4.81911	4.79801	0.055625	1.91373	92.6424	6.68635	0.950638	1.75285	40.8875	2.02606	1.59775	7.54232	664.063	36.2764	2731.87	6.10599	3.29719	4.9925
37	x=0.01	105	1155	0.38356	32.8229	3.10835	1.19685	4.14585	15.68	0.85795	0.8605	1.0316	459.76	57.7686	355.9	1.33085	2.241	3.525	178.235	3.15827	0.0663265	34.7245	199.6	1.51015	1.96595	2.5957	2.78135	51.0565	33.4915	3.525	4.82795	4.82238	4.79425	0.0575	1.91164	92.5546	6.6818	0.95085	1.7538	40.85	2.02475	1.597	7.5331	664.15	36.2752	2728.82	6.09333	3.29625	4.99
38	x=0.015	10	1155	0.39834	33.7125	3.16003	1.19778	4.13628	16.02	0.864425	0.86575	1.0374	460.99	57.764	356.85	1.34453	2.2615	3.5375	178.102	3.1524	0.0661673	34.6568	199.4	1.50772	1.96643	2.59355	2.77953	51.2597	33.3597	3.5375	4.83727	4.82892	4.78672	0.06125	1.90746	92.3789	6.6727	0.951275	1.7557	40.775	2.02212	1.5955	7.51465	664.326	36.2728	2722.74	6.06799	3.29438	4.985
39	x=0.02	7	1155	0.41312	34.6022	3.2117	1.1987	4.1267	16.36	0.8709	0.871	1.0432	462.22	57.7594	357.8	1.35821	2.282	3.55	177.97	3.14654	0.0660147	34.589	199.2	1.5053	1.9669	2.5914	2.7777	51.463	33.2279	3.55	4.84659	4.83545	4.77919	0.065	1.90328	92.2032	6.6636	0.9517	1.7576	40.7	2.0195	1.594	7.4962	664.501	36.2703	2716.65	6.04265	3.2925	4.98
40	(1−x)K0.5Na0.5NbO3–xBi(Li1/3Ti2/3)O3 x=0	82.5	1125	0.354	31.0435	3.005	1.195	4.165	15	0.845	0.85	1.02	457.3	57.7778	354	1.3035	2.2	3.5	178.5	3.17	0.0666667	34.86	200	1.515	1.965	2.6	2.785	50.65	33.755	3.5	4.8093	4.8093	4.8093	0.05	1.92	92.906	6.7	0.95	1.75	41	2.03	1.6	7.57	663.8	36.28	2741	6.144	3.3	5
41	x = 0.005	140	1160	0.36878	31.9332	3.05667	1.19592	4.15543	15.34	0.851475	0.85525	1.0258	458.53	57.7732	354.95	1.31718	2.2205	3.5125	178.368	3.16413	0.0664928	34.7923	199.8	1.51258	1.96548	2.59785	2.78317	50.8533	33.6232	3.5125	4.81862	4.81584	4.80177	0.05375	1.9144	92.6126	6.6847	0.9512	1.75238	40.8733	2.02755	1.59867	7.55103	663.541	36.248	2734.49	6.12133	3.29617	4.99167
42	x = 0.01	145	1160	0.38356	32.8229	3.10835	1.19685	4.14585	15.68	0.85795	0.8605	1.0316	459.76	57.7686	355.9	1.33085	2.241	3.525	178.235	3.15827	0.0663265	34.7245	199.6	1.51015	1.96595	2.5957	2.78135	51.0565	33.4915	3.525	4.82795	4.82238	4.79425	0.0575	1.9088	92.3192	6.6694	0.9524	1.75477	40.7467	2.0251	1.59733	7.53207	663.283	36.216	2727.99	6.09866	3.29233	4.98333
43	x = 0.015	115	1165	0.39834	33.7125	3.16003	1.19778	4.13628	16.02	0.864425	0.86575	1.0374	460.99	57.764	356.85	1.34453	2.2615	3.5375	178.102	3.1524	0.0661673	34.6568	199.4	1.50772	1.96643	2.59355	2.77953	51.2597	33.3597	3.5375	4.83727	4.82892	4.78672	0.06125	1.9032	92.0258	6.6541	0.9536	1.75715	40.62	2.02265	1.596	7.5131	663.024	36.184	2721.48	6.07599	3.2885	4.975
44	x = 0.02	87	1170	0.41312	34.6022	3.2117	1.1987	4.1267	16.36	0.8709	0.871	1.0432	462.22	57.7594	357.8	1.35821	2.282	3.55	177.97	3.14654	0.0660147	34.589	199.2	1.5053	1.9669	2.5914	2.7777	51.463	33.2279	3.55	4.84659	4.83545	4.77919	0.065	1.8976	91.7324	6.6388	0.9548	1.75953	40.4933	2.0202	1.59467	7.49413	662.765	36.152	2714.97	6.05332	3.28467	4.96667
45	(K0.50Na0.50)1−xLix(Nb0.80Ta0.20)O3 x = 0.02	155	1145	0.34852	30.5615	2.9705	1.2061	4.1429	14.76	0.8461	0.853	1.0322	458.558	57.1875	355.98	1.34255	2.182	3.47	177.39	3.1388	0.0677507	34.4232	198.9	1.4999	1.95502	2.586	2.7741	50.829	33.5665	3.47	4.78331	4.78331	4.78331	0.05	2.136	110.514	7.266	0.95	1.74	47.4	2.012	1.58	7.676	683.3	37.3139	2847.4	5.3832	3.3	5.2
46	x = 0.035	200	1135	0.34441	30.1999	2.94462	1.21443	4.12632	14.58	0.846925	0.85525	1.04135	459.502	56.7447	357.465	1.37184	2.1685	3.4475	176.558	3.1154	0.0685871	34.0956	198.075	1.48857	1.94754	2.5755	2.76593	50.9633	33.4251	3.4475	4.76382	4.76382	4.76382	0.05	2.136	110.514	7.266	0.95	1.74	47.4	2.012	1.58	7.676	683.3	37.3139	2847.4	5.3832	3.3	5.2
47	x = 0.05	170	1125	0.3403	29.8384	2.91875	1.22275	4.10975	14.4	0.84775	0.8575	1.0505	460.445	56.302	358.95	1.40112	2.155	3.425	175.725	3.092	0.0694444	33.768	197.25	1.47725	1.94005	2.565	2.75775	51.0975	33.2837	3.425	4.74434	4.74434	4.74434	0.05	2.136	110.514	7.266	0.95	1.74	47.4	2.012	1.58	7.676	683.3	37.3139	2847.4	5.3832	3.3	5.2
48	0.948K0.5Na0.5NbO3–0.052LiSbO3	248	1090	0.339752	29.7902	2.9153	1.22386	4.10754	14.376	0.84786	0.8578	1.05172	460.571	56.243	359.148	1.40503	2.1532	3.422	175.614	3.08888	0.0695604	33.7243	197.14	1.47574	1.93905	2.5636	2.75666	51.1154	33.2649	3.422	4.74174	4.74174	4.74174	0.05	1.9382	94.4059	6.87108	0.96924	1.7708	41.52	2.03572	1.6156	7.31936	672.635	36.7761	2645.48	5.9983	3.456	5
49	(1-x)(K0.5Na0.5)NbO3–xLiNbO3 0	113	950	0.354	31.0435	3.005	1.195	4.165	15	0.845	0.85	1.02	457.3	57.7778	354	1.3035	2.2	3.5	178.5	3.17	0.0666667	34.86	200	1.515	1.965	2.6	2.785	50.65	33.755	3.5	4.8093	4.8093	4.8093	0.05	1.92	92.906	6.7	0.95	1.75	41	2.03	1.6	7.57	663.8	36.28	2741	6.144	3.3	5
50	x = 0.06	120	950	0.33756	29.5973	2.9015	1.2283	4.0987	14.28	0.8483	0.859	1.0566	461.074	56.0068	359.94	1.42065	2.146	3.41	175.17	3.0764	0.070028	33.5496	196.7	1.4697	1.93506	2.558	2.7523	51.187	33.1895	3.41	4.73134	4.73134	4.73134	0.05	1.92	92.906	6.7	0.95	1.75	41	2.03	1.6	7.57	663.8	36.28	2741	6.144	3.3	5
51	x = 0.08	140	950	0.33208	29.1153	2.867	1.2394	4.0766	14.04	0.8494	0.862	1.0688	462.332	55.4165	361.92	1.4597	2.128	3.38	174.06	3.0452	0.0712251	33.1128	195.6	1.4546	1.92508	2.544	2.7414	51.366	33.001	3.38	4.70536	4.70536	4.70536	0.05	1.92	92.906	6.7	0.95	1.75	41	2.03	1.6	7.57	663.8	36.28	2741	6.144	3.3	5
52	x = 0.1	163	950	0.3266	28.6333	2.8325	1.2505	4.0545	13.8	0.8505	0.865	1.081	463.59	54.8261	363.9	1.49875	2.11	3.35	172.95	3.014	0.0724638	32.676	194.5	1.4395	1.9151	2.53	2.7305	51.545	32.8125	3.35	4.67937	4.67937	4.67937	0.05	1.92	92.906	6.7	0.95	1.75	41	2.03	1.6	7.57	663.8	36.28	2741	6.144	3.3	5
53	x = 0.12	105	950	0.32112	28.1512	2.798	1.2616	4.0324	13.56	0.8516	0.868	1.0932	464.848	54.2358	365.88	1.5378	2.092	3.32	171.84	2.9828	0.0737463	32.2392	193.4	1.4244	1.90512	2.516	2.7196	51.724	32.624	3.32	4.65338	4.65338	4.65338	0.05	1.92	92.906	6.7	0.95	1.75	41	2.03	1.6	7.57	663.8	36.28	2741	6.144	3.3	5
54	x = 0.14	110	950	0.31564	27.6691	2.7635	1.2727	4.0103	13.32	0.8527	0.871	1.1054	466.106	53.6455	367.86	1.57685	2.074	3.29	170.73	2.9516	0.0750751	31.8024	192.3	1.4093	1.89514	2.502	2.7087	51.903	32.4355	3.29	4.6274	4.6274	4.6274	0.05	1.92	92.906	6.7	0.95	1.75	41	2.03	1.6	7.57	663.8	36.28	2741	6.144	3.3	5
55	(1-x)K0.5Na0.5NbO3---xBi0.5Na0.5Zr0.8Ti0.2O3 x = 0	75	1110	0.354	31.0435	3.005	1.195	4.165	15	0.845	0.85	1.02	457.3	57.7778	354	1.3035	2.2	3.5	178.5	3.17	0.0666667	34.86	200	1.515	1.965	2.6	2.785	50.65	33.755	3.5	4.8093	4.8093	4.8093	0.05	1.92	92.906	6.7	0.95	1.75	41	2.03	1.6	7.57	663.8	36.28	2741	6.144	3.3	5
56	x = 0.02	140	1110	0.3828	32.7423	3.1034	1.1956	4.1415	15.64	0.8584	0.861	1.0325	460.145	57.7021	356.07	1.33998	2.241	3.52	177.99	3.15307	0.0664962	34.6137	199.4	1.5089	1.9643	2.5929	2.7792	51.079	33.395	3.52	4.82276	4.81719	4.78906	0.0575	1.91632	92.6989	6.68848	0.95032	1.7536	40.908	2.02404	1.5964	7.538	663.716	36.2995	2727.91	6.04504	3.2946	4.996
57	x = 0.03	175	1110	0.3972	33.5917	3.1526	1.1959	4.12975	15.96	0.8651	0.8665	1.03875	461.567	57.6642	357.105	1.35822	2.2615	3.53	177.735	3.1446	0.066416	34.4905	199.1	1.50585	1.96395	2.58935	2.7763	51.2935	33.215	3.53	4.82949	4.82113	4.77894	0.06125	1.91448	92.5954	6.68272	0.95048	1.7554	40.862	2.02106	1.5946	7.522	663.674	36.3092	2721.37	5.99555	3.2919	4.994
58	x = 0.04	275	1110	0.4116	34.4411	3.2018	1.1962	4.118	16.28	0.8718	0.872	1.045	462.99	57.6263	358.14	1.37646	2.282	3.54	177.48	3.13614	0.0663391	34.3674	198.8	1.5028	1.9636	2.5858	2.7734	51.508	33.035	3.54	4.83622	4.82508	4.76882	0.065	1.91264	92.4919	6.67696	0.95064	1.7572	40.816	2.01808	1.5928	7.506	663.632	36.3189	2714.82	5.94607	3.2892	4.992
59	x = 0.05	220	1110	0.426	35.2906	3.251	1.1965	4.10625	16.6	0.8785	0.8775	1.05125	464.413	57.5884	359.175	1.3947	2.3025	3.55	177.225	3.12767	0.0662651	34.2443	198.5	1.49975	1.96325	2.58225	2.7705	51.7225	32.855	3.55	4.84295	4.82902	4.7587	0.06875	1.9108	92.3883	6.6712	0.9508	1.759	40.77	2.0151	1.591	7.49	663.59	36.3287	2708.28	5.89659	3.2865	4.99
60	x = 0.06	165	1110	0.4404	36.14	3.3002	1.1968	4.0945	16.92	0.8852	0.883	1.0575	465.835	57.5505	360.21	1.41294	2.323	3.56	176.97	3.11921	0.0661939	34.1211	198.2	1.4967	1.9629	2.5787	2.7676	51.937	32.675	3.56	4.84968	4.83297	4.74858	0.0725	1.90896	92.2848	6.66544	0.95096	1.7608	40.724	2.01212	1.5892	7.474	663.548	36.3384	2701.74	5.84711	3.2838	4.988
61	x = 0.07	150	1110	0.4548	36.9894	3.3494	1.1971	4.08275	17.24	0.8919	0.8885	1.06375	467.257	57.5126	361.245	1.43118	2.3435	3.57	176.715	3.11075	0.0661253	33.998	197.9	1.49365	1.96255	2.57515	2.7647	52.1515	32.495	3.57	4.85641	4.83692	4.73846	0.07625	1.90712	92.1813	6.65968	0.95112	1.7626	40.678	2.00914	1.5874	7.458	663.506	36.3481	2695.19	5.79763	3.2811	4.986
62	(1 - x)(0.95K0.5Na0.5NbO3–0.05LiSbO3) - xAl(Fe0.9Mn0.1)O3 x = 0	150	1050	0.3403	29.8384	2.91875	1.22275	4.10975	14.4	0.84775	0.8575	1.0505	460.445	56.302	358.95	1.40112	2.155	3.425	175.725	3.092	0.0694444	33.768	197.25	1.47725	1.94005	2.565	2.75775	51.0975	33.2837	3.425	4.74434	4.74434	4.74434	0.05	1.9375	94.3482	6.8645	0.9685	1.77	41.5	2.0355	1.615	7.329	672.295	36.757	2649.15	6.0039	3.45	5
63	x = 0.002	200	1050	0.340219	29.8327	2.92105	1.2228	4.10555	14.3972	0.849334	0.858785	1.05518	460.679	56.2461	360.098	1.4056	2.15769	3.42415	175.624	3.08917	0.0697358	33.7205	197.106	1.47537	1.93947	2.56337	2.75645	51.0805	33.2308	3.42415	4.74295	4.74295	4.74295	0.05006	1.93628	94.271	6.86159	0.968035	1.7688	41.4688	2.03484	1.61531	7.32263	672.461	36.7388	2647.41	5.99275	3.45057	4.998
64	x = 0.004	285	1050	0.340139	29.8269	2.92335	1.22286	4.10135	14.3944	0.850919	0.86007	1.05986	460.914	56.1902	361.246	1.41008	2.16038	3.4233	175.522	3.08633	0.0700272	33.6729	196.961	1.47348	1.93889	2.56174	2.75516	51.0635	33.1778	3.4233	4.74156	4.74156	4.74156	0.05012	1.93505	94.1938	6.85868	0.96757	1.7676	41.4376	2.03419	1.61562	7.31626	672.626	36.7206	2645.67	5.98159	3.45114	4.996
65	x = 0.006	120	1050	0.340058	29.8212	2.92566	1.22291	4.09715	14.3916	0.852503	0.861355	1.06454	461.148	56.1342	362.394	1.41455	2.16307	3.42245	175.421	3.0835	0.0703188	33.6254	196.816	1.4716	1.93832	2.56011	2.75386	51.0465	33.1248	3.42245	4.74017	4.74017	4.74017	0.05018	1.93383	94.1166	6.85577	0.967105	1.7664	41.4064	2.03353	1.61593	7.30989	672.792	36.7024	2643.93	5.97044	3.45171	4.994
66	x = 0.008	70	1050	0.339978	29.8155	2.92796	1.22297	4.09295	14.3888	0.854088	0.86264	1.06922	461.382	56.0783	363.542	1.41903	2.16576	3.4216	175.319	3.08066	0.0706105	33.5779	196.672	1.46971	1.93774	2.55848	2.75257	51.0295	33.0719	3.4216	4.73878	4.73878	4.73878	0.05024	1.93261	94.0395	6.85286	0.96664	1.7652	41.3752	2.03287	1.61624	7.30352	672.958	36.6842	2642.19	5.95929	3.45228	4.992
67	0.97(K0.48Na0.52)(Mo2/3Bi1/3)xNb0.97-xSb0.03O3–0.03Bi0.5Na0.5ZrO3 x = 0	325	1090	0.394251	33.2792	3.13339	1.19105	4.11287	15.8048	0.866846	0.86844	1.04224	463.061	57.4059	357.765	1.39362	2.2615	3.5106	176.784	3.12443	0.0670682	34.0606	198.324	1.501	1.95755	2.57849	2.76796	51.3808	32.8408	3.5106	4.80936	4.80101	4.75881	0.06125	1.92898	93.6949	6.78824	0.961667	1.76794	41.261	2.0233	1.60273	7.39014	668.63	36.6361	2669.06	5.91708	3.3783	5
68	x = 0.002	344	1090	0.394251	33.2792	3.13339	1.19105	4.11287	15.8048	0.866846	0.86844	1.04224	463.061	57.4059	357.765	1.39362	2.2615	3.5106	176.784	3.12443	0.0670682	34.0606	198.324	1.501	1.95755	2.57849	2.76796	51.3808	32.8408	3.5106	4.80936	4.80101	4.75881	0.06125	1.92992	93.7739	6.79289	0.96188	1.76789	41.2895	2.02326	1.60318	7.38568	668.683	36.6394	2667.84	5.90895	3.38043	5.00065
69	x = 0.004	390	1090	0.394251	33.2792	3.13339	1.19105	4.11287	15.8048	0.866846	0.86844	1.04224	463.061	57.4059	357.765	1.39362	2.2615	3.5106	176.784	3.12443	0.0670682	34.0606	198.324	1.501	1.95755	2.57849	2.76796	51.3808	32.8408	3.5106	4.80936	4.80101	4.75881	0.06125	1.93086	93.8529	6.79755	0.962094	1.76784	41.3179	2.02321	1.60364	7.38123	668.736	36.6428	2666.61	5.90082	3.38257	5.00129
70	x = 0.006	337	1090	0.394251	33.2792	3.13339	1.19105	4.11287	15.8048	0.866846	0.86844	1.04224	463.061	57.4059	357.765	1.39362	2.2615	3.5106	176.784	3.12443	0.0670682	34.0606	198.324	1.501	1.95755	2.57849	2.76796	51.3808	32.8408	3.5106	4.80936	4.80101	4.75881	0.06125	1.9318	93.9319	6.80221	0.962307	1.76778	41.3464	2.02317	1.60409	7.37677	668.789	36.6462	2665.38	5.89269	3.3847	5.00194
71	(K0.47Na0.51Li0.02)(Nb0.94-xSb0.06Nix)O3 x = 0	145	1090	0.34548	30.2393	2.9507	1.2011	4.1255	14.6	0.8479	0.855	1.0358	460.098	56.9212	356.66	1.37905	2.182	3.45	176.41	3.118	0.0684932	33.98	198.1	1.4949	1.94842	2.5748	2.7655	50.919	33.1807	3.45	4.76257	4.76257	4.76257	0.05	1.941	94.6366	6.8974	0.9722	1.774	41.6	2.0366	1.618	7.2808	673.994	36.8524	2630.78	5.97588	3.48	5
72	x = 0.002	160	1090	0.34548	30.2393	2.9507	1.2011	4.1255	14.6	0.8479	0.855	1.0358	460.098	56.9212	356.66	1.37905	2.182	3.45	176.41	3.118	0.0684932	33.98	198.1	1.4949	1.94842	2.5748	2.7655	50.919	33.1807	3.45	4.76257	4.76257	4.76257	0.05	1.93998	94.5682	6.89542	0.97256	1.7763	41.574	2.03606	1.6186	7.27454	674.14	36.8396	2628.75	5.96508	3.4815	4.998
73	x = 0.005	193	1090	0.34548	30.2393	2.9507	1.2011	4.1255	14.6	0.8479	0.855	1.0358	460.098	56.9212	356.66	1.37905	2.182	3.45	176.41	3.118	0.0684932	33.98	198.1	1.4949	1.94842	2.5748	2.7655	50.919	33.1807	3.45	4.76257	4.76257	4.76257	0.05	1.93845	94.4656	6.89245	0.9731	1.77975	41.535	2.03525	1.6195	7.26515	674.359	36.8205	2625.7	5.94889	3.48375	4.995
74	x = 0.008	165	1090	0.34548	30.2393	2.9507	1.2011	4.1255	14.6	0.8479	0.855	1.0358	460.098	56.9212	356.66	1.37905	2.182	3.45	176.41	3.118	0.0684932	33.98	198.1	1.4949	1.94842	2.5748	2.7655	50.919	33.1807	3.45	4.76257	4.76257	4.76257	0.05	1.93692	94.3629	6.88948	0.97364	1.7832	41.496	2.03444	1.6204	7.25576	674.577	36.8013	2622.66	5.9327	3.486	4.992
75	0.985(Na0.53K0.407Li0.063)Nb0.937Sb0.063O3-0.015Ca0.5Sr0.5TiO3	202	1093	0.344004	29.0641	2.87143	1.21617	4.0234	13.9807	0.85844	0.867616	1.08016	467.553	54.9779	373.048	1.51397	2.1539	3.36134	172.155	3.00922	0.0726	32.0905	194.014	1.45113	1.91521	2.52144	2.72378	50.7737	31.8795	3.36134	4.68124	4.68124	4.68124	0.05	1.93032	94.0203	6.87596	0.97236	1.77572	41.3355	2.03428	1.61712	7.23009	674.256	36.7881	2614.88	5.88977	3.48392	4.985
76	(1-x)(K0.48Na0.52)NbO3-xBi0.5Li0.5ZrO3 x = 0	110	1120	0.35096	30.7213	2.9852	1.19	4.1476	14.84	0.8468	0.852	1.0236	458.84	57.5116	354.68	1.34	2.2	3.48	177.52	3.1492	0.0673854	34.4168	199.2	1.51	1.9584	2.5888	2.7764	50.74	33.3692	3.48	4.78855	4.78855	4.78855	0.05	1.92	92.906	6.7	0.95	1.75	41	2.03	1.6	7.57	663.8	36.28	2741	6.144	3.3	5
77	x = 0.01	175	1120	0.3644	31.4937	3.02845	1.19375	4.13267	15.1216	0.853532	0.85798	1.03241	460.369	57.362	356.118	1.36308	2.216	3.4852	177.12	3.13574	0.0674532	34.2443	198.733	1.50385	1.95645	2.58326	2.77194	50.9871	33.1942	3.4852	4.79159	4.7888	4.77474	0.05375	1.9196	92.8892	6.6975	0.9503	1.7521	40.99	2.0267	1.598	7.5568	663.762	36.3062	2734.84	6.09554	3.297	5
78	x = 0.02	200	1120	0.377841	32.2661	3.0717	1.1975	4.11775	15.4032	0.860264	0.86396	1.04123	461.898	57.2125	357.556	1.38615	2.232	3.4904	176.72	3.12229	0.0675184	34.0718	198.266	1.4977	1.95449	2.57772	2.76747	51.2342	33.0191	3.4904	4.79462	4.78905	4.76092	0.0575	1.9192	92.8724	6.695	0.9506	1.7542	40.98	2.0234	1.596	7.5436	663.724	36.3323	2728.68	6.04708	3.294	5
79	x = 0.03	280	1120	0.391281	33.0385	3.11494	1.20125	4.10282	15.6848	0.866996	0.86994	1.05004	463.427	57.063	358.995	1.40922	2.248	3.4956	176.319	3.10883	0.0675814	33.8992	197.799	1.49155	1.95254	2.57219	2.76301	51.4813	32.8441	3.4956	4.79766	4.7893	4.74711	0.06125	1.9188	92.8555	6.6925	0.9509	1.7563	40.97	2.0201	1.594	7.5304	663.686	36.3585	2722.52	5.99862	3.291	5
80	x = 0.04	120	1120	0.404722	33.8109	3.15819	1.205	4.0879	15.9664	0.873728	0.87592	1.05886	464.956	56.9135	360.433	1.4323	2.264	3.5008	175.919	3.09537	0.067642	33.7267	197.332	1.4854	1.95058	2.56665	2.75854	51.7284	32.669	3.5008	4.80069	4.78955	4.73329	0.065	1.9184	92.8387	6.69	0.9512	1.7584	40.96	2.0168	1.592	7.5172	663.648	36.3846	2716.36	5.95016	3.288	5
81	x = 0.05	80	1120	0.418162	34.5833	3.20144	1.20875	4.07297	16.248	0.88046	0.8819	1.06767	466.486	56.7639	361.871	1.45538	2.28	3.506	175.519	3.08191	0.0677006	33.5542	196.865	1.47925	1.94863	2.56111	2.75408	51.9755	32.494	3.506	4.80372	4.7898	4.71947	0.06875	1.918	92.8219	6.6875	0.9515	1.7605	40.95	2.0135	1.59	7.504	663.61	36.4108	2710.2	5.9017	3.285	5
82	(0.96‐x)K0.48Na0.52NbO3‐0.04Bi0.5Na0.5ZrO3‐xLaFeO3 x = 0	250	1095	0.408682	34.1318	3.18279	1.1914	4.1013	16.1264	0.873528	0.87392	1.04846	464.468	57.3706	358.793	1.4115	2.282	3.5208	176.539	3.11617	0.0669709	33.9419	198.032	1.498	1.95726	2.57505	2.76514	51.5944	32.6646	3.5208	4.8163	4.80516	4.7489	0.065	1.9184	92.8387	6.69	0.9512	1.7584	40.96	2.0168	1.592	7.5172	663.648	36.3846	2716.36	5.95016	3.288	5
83	x = 0.001	260	1095	0.410811	34.24	3.18912	1.19155	4.09957	16.1686	0.874031	0.874068	1.0519	464.548	57.3701	359.631	1.41292	2.28265	3.52332	176.531	3.1161	0.06692	33.9299	198.028	1.49785	1.95748	2.57475	2.76488	51.5917	32.6624	3.52332	4.81529	4.80415	4.75626	0.065	1.91781	92.8017	6.68873	0.95098	1.75781	40.945	2.01644	1.5922	7.51391	663.744	36.3755	2715.43	5.94411	3.28845	4.999
84	x = 0.002	275	1095	0.41294	34.3482	3.19544	1.1917	4.09784	16.2107	0.874534	0.874216	1.05535	464.627	57.3695	360.469	1.41434	2.2833	3.52584	176.522	3.11603	0.0668693	33.9179	198.024	1.4977	1.95769	2.57445	2.76461	51.5889	32.6601	3.52584	4.81427	4.80313	4.76361	0.065	1.91722	92.7646	6.68746	0.95076	1.75722	40.93	2.01608	1.5924	7.51062	663.839	36.3664	2714.49	5.93805	3.2889	4.998
85	x = 0.003	262	1095	0.415069	34.4564	3.20177	1.19185	4.09611	16.2529	0.875038	0.874364	1.0588	464.706	57.3689	361.308	1.41576	2.28395	3.52836	176.514	3.11596	0.0668189	33.9058	198.019	1.49755	1.9579	2.57415	2.76434	51.5862	32.6578	3.52836	4.81325	4.80211	4.77097	0.065	1.91663	92.7275	6.68619	0.95054	1.75663	40.915	2.01572	1.5926	7.50733	663.934	36.3573	2713.56	5.932	3.28935	4.997
86	x = 0.004	280	1095	0.417198	34.5646	3.20809	1.192	4.09439	16.295	0.875541	0.874512	1.06224	464.785	57.3684	362.146	1.41718	2.2846	3.53088	176.505	3.1159	0.0667688	33.8938	198.015	1.4974	1.95812	2.57385	2.76408	51.5834	32.6556	3.53088	4.81224	4.8011	4.77832	0.065	1.91604	92.6905	6.68492	0.95032	1.75604	40.9	2.01536	1.5928	7.50404	664.03	36.3482	2712.63	5.92594	3.2898	4.996
87	x = 0.005	320	1095	0.419327	34.6728	3.21442	1.19215	4.09266	16.3372	0.876044	0.87466	1.06569	464.865	57.3678	362.984	1.4186	2.28525	3.5334	176.497	3.11583	0.0667189	33.8818	198.011	1.49725	1.95833	2.57355	2.76381	51.5807	32.6533	3.5334	4.81122	4.80008	4.78568	0.065	1.91545	92.6534	6.68365	0.9501	1.75545	40.885	2.015	1.593	7.50075	664.125	36.3391	2711.7	5.91989	3.29025	4.995
88	x = 0.006	345	1095	0.421456	34.781	3.22074	1.1923	4.09093	16.3794	0.876547	0.874808	1.06913	464.944	57.3672	363.823	1.42003	2.2859	3.53592	176.488	3.11576	0.0666693	33.8698	198.007	1.4971	1.95855	2.57326	2.76355	51.578	32.651	3.53592	4.8102	4.79906	4.79303	0.065	1.91486	92.6164	6.68238	0.94988	1.75486	40.87	2.01464	1.5932	7.49746	664.221	36.33	2710.76	5.91384	3.2907	4.994
89	x = 0.007	300	1095	0.423585	34.8891	3.22707	1.19245	4.0892	16.4215	0.87705	0.874956	1.07258	465.023	57.3667	364.661	1.42145	2.28655	3.53844	176.48	3.11569	0.0666199	33.8577	198.003	1.49695	1.95876	2.57296	2.76328	51.5752	32.6487	3.53844	4.80919	4.79805	4.80039	0.065	1.91427	92.5793	6.68111	0.94966	1.75427	40.855	2.01428	1.5934	7.49417	664.317	36.3209	2709.83	5.90778	3.29115	4.993
90	x = 0.008	150	1095	0.425714	34.9973	3.23339	1.1926	4.08748	16.4637	0.877554	0.875104	1.07603	465.102	57.3661	365.499	1.42287	2.2872	3.54096	176.471	3.11562	0.0665708	33.8457	197.998	1.4968	1.95897	2.57266	2.76301	51.5725	32.6465	3.54096	4.80817	4.79703	4.80775	0.065	1.91368	92.5422	6.67984	0.94944	1.75368	40.84	2.01392	1.5936	7.49088	664.412	36.3118	2708.9	5.90173	3.2916	4.992
91	x = 0.01	100	1095	0.429972	35.2137	3.24604	1.1929	4.08402	16.548	0.87856	0.8754	1.08292	465.261	57.3649	367.176	1.42571	2.2885	3.546	176.454	3.11548	0.0664733	33.8217	197.99	1.4965	1.9594	2.57206	2.76248	51.567	32.6419	3.546	4.80614	4.795	4.82246	0.065	1.9125	92.4681	6.6773	0.949	1.7525	40.81	2.0132	1.594	7.4843	664.603	36.2935	2707.03	5.88962	3.2925	4.99
92	0.954K0.5Na0.5NbO3−0.04(0.8Bi0.5Na0.5ZrO3−0.2Bi0.5K0.5ZrO3)−0.006BiFeO3	405	1090	0.429944	35.5732	3.26777	1.19831	4.10999	16.72	0.87921	0.8779	1.05124	464.158	57.674	359.144	1.38557	2.3066	3.559	177.517	3.13326	0.0660287	34.3747	198.72	1.50089	1.96549	2.58546	2.77293	51.7339	32.954	3.559	4.85156	4.83708	4.76394	0.0695	1.91486	92.6164	6.68238	0.94988	1.75486	40.87	2.01464	1.5932	7.49746	664.221	36.33	2710.76	5.91384	3.2907	4.994
93	(1−x)K0.5Na0.5Nb0.96Sb0.04O3‐xBi0.5Na0.5Zr0.8Sn0.2O3 x = 0	175	1070	0.354	31.0435	3.005	1.195	4.165	15	0.845	0.85	1.02	457.3	57.7778	354	1.3035	2.2	3.5	178.5	3.17	0.0666667	34.86	200	1.515	1.965	2.6	2.785	50.65	33.755	3.5	4.8093	4.8093	4.8093	0.05	1.934	94.0598	6.8316	0.9648	1.766	41.4	2.0344	1.612	7.3772	670.596	36.6616	2667.52	6.03192	3.42	5
94	x = 0.01	188	1070	0.3684	31.8929	3.0542	1.1953	4.15325	15.32	0.8517	0.8555	1.02625	458.723	57.7399	355.035	1.32174	2.2205	3.51	178.245	3.16154	0.0665796	34.7368	199.7	1.51195	1.96465	2.59645	2.7821	50.8645	33.575	3.51	4.81603	4.81325	4.79918	0.05375	1.93418	94.0864	6.83308	0.965812	1.76862	41.406	2.03142	1.61068	7.35971	670.587	36.7085	2658.85	5.9799	3.4211	5
95	x = 0.02	225	1070	0.3828	32.7423	3.1034	1.1956	4.1415	15.64	0.8584	0.861	1.0325	460.145	57.7021	356.07	1.33998	2.241	3.52	177.99	3.15307	0.0664962	34.6137	199.4	1.5089	1.9643	2.5929	2.7792	51.079	33.395	3.52	4.82276	4.81719	4.78906	0.0575	1.93436	94.113	6.83457	0.966824	1.77124	41.412	2.02843	1.60936	7.34222	670.578	36.7554	2650.19	5.92789	3.4222	5
96	x = 0.03	363	1070	0.3972	33.5917	3.1526	1.1959	4.12975	15.96	0.8651	0.8665	1.03875	461.567	57.6642	357.105	1.35822	2.2615	3.53	177.735	3.1446	0.066416	34.4905	199.1	1.50585	1.96395	2.58935	2.7763	51.2935	33.215	3.53	4.82949	4.82113	4.77894	0.06125	1.93454	94.1396	6.83605	0.967836	1.77386	41.418	2.02545	1.60804	7.32472	670.57	36.8023	2641.52	5.87587	3.4233	5
97	x = 0.04	465	1070	0.4116	34.4411	3.2018	1.1962	4.118	16.28	0.8718	0.872	1.045	462.99	57.6263	358.14	1.37646	2.282	3.54	177.48	3.13614	0.0663391	34.3674	198.8	1.5028	1.9636	2.5858	2.7734	51.508	33.035	3.54	4.83622	4.82508	4.76882	0.065	1.93472	94.1662	6.83754	0.968848	1.77648	41.424	2.02246	1.60672	7.30723	670.561	36.8492	2632.86	5.82385	3.4244	5
98	x = 0.05	230	1070	0.426	35.2906	3.251	1.1965	4.10625	16.6	0.8785	0.8775	1.05125	464.413	57.5884	359.175	1.3947	2.3025	3.55	177.225	3.12767	0.0662651	34.2443	198.5	1.49975	1.96325	2.58225	2.7705	51.7225	32.855	3.55	4.84295	4.82902	4.7587	0.06875	1.9349	94.1928	6.83902	0.96986	1.7791	41.43	2.01948	1.6054	7.28974	670.552	36.8961	2624.19	5.77183	3.4255	5
99	x = 0.06	10	1070	0.4404	36.14	3.3002	1.1968	4.0945	16.92	0.8852	0.883	1.0575	465.835	57.5505	360.21	1.41294	2.323	3.56	176.97	3.11921	0.0661939	34.1211	198.2	1.4967	1.9629	2.5787	2.7676	51.937	32.675	3.56	4.84968	4.83297	4.74858	0.0725	1.93508	94.2194	6.8405	0.970872	1.78172	41.436	2.0165	1.60408	7.27225	670.543	36.943	2615.53	5.71982	3.4266	5
100	0.965-x(K0.48Na0.52)NbO3-xBiAlO3-0.035(Bi0.5Na0.5)ZrO3 x = 0	220	1080	0.401466	33.7055	3.15809	1.19122	4.10708	15.9656	0.870187	0.87118	1.04535	463.765	57.3883	358.279	1.40256	2.27175	3.5157	176.662	3.1203	0.0670191	34.0013	198.178	1.4995	1.95741	2.57677	2.76655	51.4876	32.7527	3.5157	4.81283	4.80309	4.75386	0.063125	1.9186	92.8471	6.69125	0.95105	1.75735	40.965	2.01845	1.593	7.5238	663.667	36.3715	2719.44	5.97439	3.2895	5
101	x = 0.001	260	1080	0.404425	33.8838	3.16845	1.19141	4.10519	16.0338	0.87148	0.872228	1.04651	464.009	57.3876	358.468	1.40526	2.27585	3.51822	176.636	3.11915	0.0669837	33.9882	198.139	1.49902	1.95751	2.57635	2.76619	51.5282	32.7267	3.51822	4.81472	4.80441	4.75237	0.063875	1.91698	92.7812	6.68862	0.95135	1.75761	40.937	2.01806	1.5929	7.51962	663.581	36.3636	2717.63	5.97189	3.2897	4.998
102	x = 0.002	275	1080	0.407384	34.062	3.1788	1.19161	4.10329	16.1019	0.872773	0.873276	1.04766	464.254	57.387	358.657	1.40796	2.27995	3.52074	176.611	3.118	0.0669485	33.9751	198.1	1.49854	1.95761	2.57593	2.76584	51.5687	32.7008	3.52074	4.8166	4.80574	4.75089	0.064625	1.91536	92.7153	6.68599	0.95165	1.75787	40.909	2.01767	1.5928	7.51544	663.495	36.3557	2715.82	5.96938	3.2899	4.996
103	x = 0.003	300	1080	0.410344	34.2403	3.18916	1.19179	4.10139	16.1701	0.874067	0.874324	1.04882	464.498	57.3863	358.847	1.41066	2.28405	3.52326	176.585	3.11684	0.0669137	33.962	198.06	1.49806	1.95771	2.57551	2.76548	51.6093	32.6748	3.52326	4.81849	4.80707	4.7494	0.065375	1.91374	92.6494	6.68336	0.95195	1.75813	40.881	2.01728	1.5927	7.51126	663.408	36.3477	2714.02	5.96687	3.2901	4.994
104	x = 0.004	288	1080	0.413303	34.4186	3.19951	1.19199	4.09949	16.2382	0.87536	0.875372	1.04997	464.743	57.3856	359.036	1.41336	2.28815	3.52578	176.56	3.11569	0.0668792	33.9489	198.021	1.49758	1.95781	2.57509	2.76513	51.6498	32.6488	3.52578	4.82037	4.8084	4.74792	0.066125	1.91212	92.5834	6.68073	0.95225	1.75839	40.853	2.01689	1.5926	7.50708	663.322	36.3398	2712.21	5.96437	3.2903	4.992
105	x = 0.005	38	1080	0.416262	34.5968	3.20987	1.19217	4.0976	16.3064	0.876653	0.87642	1.05113	464.987	57.385	359.225	1.41606	2.29225	3.5283	176.534	3.11454	0.0668449	33.9358	197.982	1.4971	1.95791	2.57467	2.76477	51.6904	32.6229	3.5283	4.82226	4.80973	4.74644	0.066875	1.9105	92.5175	6.6781	0.95255	1.75865	40.825	2.0165	1.5925	7.5029	663.236	36.3319	2710.4	5.96187	3.2905	4.99
106	(K0.45Na0.55)0.96Li0.04NbO3 SC	689	1080	0.335744	29.3062	2.88848	1.2052	4.07904	14.136	0.85152	0.8608	1.05304	463.512	55.9581	359.592	1.4692	2.164	3.392	173.928	3.05768	0.0707414	32.9227	195.88	1.4728	1.9292	2.54512	2.74256	51.224	32.4521	3.392	4.70753	4.70753	4.70753	0.05	1.92	92.906	6.7	0.95	1.75	41	2.03	1.6	7.57	663.8	36.28	2741	6.144	3.3	5
107	(1-x)(K0.5Na0.5)0.98Ag0.02(Nb0.96Sb0.04)-O3-x(Bi0.5Na0.5)ZrO3 x = 0.01	195	1085	0.403565	33.414	3.15369	1.19738	4.1282	15.9536	0.856155	0.87629	1.06446	464.142	57.4371	372.459	1.29369	2.2601	3.5397	177.364	3.14579	0.0763464	34.25	198.908	1.50472	1.96148	2.58002	2.76913	52.3485	33.0492	3.5397	4.80169	4.79891	4.78484	0.05969	1.93346	94.0314	6.82778	0.964952	1.76794	41.386	2.03106	1.60988	7.36593	670.49	36.6839	2662.09	5.98458	3.4158	5
108	x = 0.02	220	1085	0.41761	34.2481	3.20189	1.19766	4.11671	16.2672	0.86281	0.88158	1.07033	465.51	57.4022	373.318	1.31222	2.2802	3.5494	177.118	3.13749	0.0759811	34.1317	198.616	1.50175	1.96116	2.57663	2.76636	52.548	32.8745	3.5494	4.80857	4.803	4.77487	0.06338	1.93292	94.003	6.82397	0.965104	1.76988	41.372	2.02771	1.60776	7.35466	670.384	36.7063	2656.67	5.93724	3.4116	5
109	x = 0.03	290	1085	0.431654	35.0821	3.25008	1.19794	4.10521	16.5808	0.869465	0.88687	1.07619	466.877	57.3674	374.177	1.33074	2.3003	3.5591	176.872	3.12918	0.0756296	34.0135	198.324	1.49877	1.96085	2.57325	2.76359	52.7475	32.6998	3.5591	4.81544	4.80709	4.76489	0.06707	1.93238	93.9747	6.82015	0.965256	1.77182	41.358	2.02437	1.60564	7.34338	670.278	36.7286	2651.24	5.8899	3.4074	5
110	x = 0.035	300	1085	0.438677	35.4991	3.27418	1.19808	4.09946	16.7376	0.872792	0.889515	1.07912	467.561	57.35	374.606	1.34	2.31035	3.56395	176.749	3.12503	0.0754588	33.9544	198.178	1.49728	1.96069	2.57156	2.76221	52.8473	32.6125	3.56395	4.81888	4.80913	4.75991	0.068915	1.93211	93.9605	6.81824	0.965332	1.77279	41.351	2.0227	1.60458	7.33775	670.225	36.7398	2648.53	5.86623	3.4053	5
111	x = 0.04	440	1085	0.445699	35.9162	3.29828	1.19822	4.09371	16.8944	0.87612	0.89216	1.08206	468.245	57.3326	375.036	1.34926	2.3204	3.5688	176.626	3.12088	0.0752912	33.8953	198.032	1.49579	1.96053	2.56986	2.76082	52.947	32.5251	3.5688	4.82232	4.81118	4.75492	0.07076	1.93184	93.9463	6.81634	0.965408	1.77376	41.344	2.02102	1.60352	7.33211	670.172	36.7509	2645.82	5.84256	3.4032	5
112	x = 0.045	390	1085	0.452722	36.3332	3.32238	1.19836	4.08796	17.0512	0.879448	0.894805	1.08499	468.929	57.3152	375.466	1.35852	2.33045	3.57365	176.503	3.11672	0.0751267	33.8362	197.886	1.4943	1.96037	2.56817	2.75944	53.0468	32.4378	3.57365	4.82576	4.81322	4.74993	0.072605	1.93157	93.9322	6.81443	0.965484	1.77473	41.337	2.01935	1.60246	7.32648	670.119	36.7621	2643.11	5.81889	3.4011	5
113	x = 0.05	300	1085	0.459744	36.7502	3.34647	1.1985	4.08221	17.208	0.882775	0.89745	1.08792	469.613	57.2977	375.895	1.36779	2.3405	3.5785	176.38	3.11257	0.0749651	33.777	197.74	1.49282	1.96021	2.56648	2.75806	53.1465	32.3505	3.5785	4.82919	4.81527	4.74494	0.07445	1.9313	93.918	6.81252	0.96556	1.7757	41.33	2.01768	1.6014	7.32084	670.066	36.7733	2640.39	5.79522	3.399	5
114	x = 0.06	90	1085	0.473789	37.5843	3.39467	1.19877	4.07072	17.5216	0.88943	0.90274	1.09378	470.981	57.2629	376.754	1.38631	2.3606	3.5882	176.133	3.10426	0.0746507	33.6588	197.448	1.48984	1.95989	2.5631	2.75529	53.3461	32.1758	3.5882	4.83607	4.81936	4.73497	0.07814	1.93076	93.8896	6.8087	0.965712	1.77764	41.316	2.01434	1.59928	7.30957	669.96	36.7956	2634.97	5.74788	3.3948	5
115	(0.994-x)(K0.40Na0.60)(Nb0.955Sb0.045)O3–0.006BiFeO3–x(Bi0.50Na0.50)ZrO3 x = 0.01	250	1030	0.371179	31.3754	3.01879	1.17181	4.05615	14.9408	0.868326	0.87164	1.05092	467.775	56.4243	359.521	1.51773	2.2451	3.4266	173.264	3.05216	0.0698758	32.475	195.524	1.48444	1.93275	2.53877	2.7376	51.5512	31.5187	3.4266	4.72514	4.71901	4.68807	0.05825	1.93156	93.944	6.83556	0.965364	1.76627	41.3428	2.02941	1.61248	7.32363	671.858	36.6739	2647.9	5.93514	3.43254	4.994
116	x = 0.02	340	1030	0.385731	32.2409	3.06898	1.17236	4.04527	15.2688	0.874936	0.87704	1.05699	469.121	56.3997	360.522	1.53415	2.2656	3.4376	173.058	3.04474	0.0696846	32.374	195.264	1.48164	1.93273	2.53578	2.73513	51.7612	31.358	3.4376	4.73291	4.72399	4.67899	0.062	1.931	93.9142	6.83158	0.965497	1.76819	41.3283	2.02606	1.61035	7.3126	671.744	36.6958	2642.57	5.88794	3.42819	4.994
117	x = 0.0275	470	1030	0.396645	32.8901	3.10663	1.17277	4.03711	15.5148	0.879893	0.88109	1.06154	470.13	56.3813	361.272	1.54646	2.28098	3.44585	172.904	3.03917	0.0695465	32.2983	195.069	1.47954	1.93271	2.53353	2.73328	51.9187	31.2375	3.44585	4.73873	4.72773	4.67217	0.0648125	1.93058	93.8919	6.8286	0.965597	1.76963	41.3174	2.02355	1.60875	7.30433	671.658	36.7122	2638.57	5.85255	3.42493	4.994
118	x = 0.03	550	1030	0.400283	33.1064	3.11917	1.17291	4.03439	15.5968	0.881546	0.88244	1.06306	470.466	56.3752	361.523	1.55056	2.2861	3.4486	172.852	3.03731	0.0695014	32.273	195.004	1.47884	1.93271	2.53279	2.73266	51.9712	31.1973	3.4486	4.74067	4.72898	4.6699	0.06575	1.93044	93.8844	6.8276	0.965631	1.77011	41.3138	2.02271	1.60821	7.30157	671.629	36.7177	2637.23	5.84075	3.42384	4.994
119	x = 0.0325	540	1030	0.403921	33.3228	3.13172	1.17305	4.03167	15.6788	0.883198	0.88379	1.06458	470.803	56.369	361.773	1.55467	2.29122	3.45135	172.801	3.03545	0.0694568	32.2478	194.939	1.47814	1.9327	2.53204	2.73204	52.0237	31.1571	3.45135	4.74261	4.73022	4.66763	0.0666875	1.9303	93.877	6.82661	0.965664	1.77059	41.3102	2.02187	1.60768	7.29881	671.601	36.7231	2635.9	5.82895	3.42275	4.994
120	x = 0.035	520	1030	0.407559	33.5392	3.14427	1.17318	4.02895	15.7608	0.884851	0.88514	1.0661	471.139	56.3629	362.023	1.55877	2.29635	3.4541	172.749	3.0336	0.0694127	32.2225	194.874	1.47744	1.9327	2.53129	2.73142	52.0762	31.117	3.4541	4.74456	4.73147	4.66536	0.067625	1.93016	93.8695	6.82561	0.965697	1.77107	41.3066	2.02104	1.60715	7.29605	671.572	36.7286	2634.57	5.81715	3.42166	4.994
121	x = 0.0375	450	1030	0.411197	33.7556	3.15682	1.17332	4.02623	15.8428	0.886503	0.88649	1.06761	471.475	56.3567	362.273	1.56287	2.30147	3.45685	172.698	3.03174	0.0693691	32.1973	194.809	1.47674	1.93269	2.53054	2.73081	52.1287	31.0768	3.45685	4.7465	4.73271	4.66309	0.0685625	1.93002	93.8621	6.82461	0.965731	1.77155	41.3029	2.0202	1.60661	7.2933	671.543	36.734	2633.23	5.80535	3.42058	4.994
122	x = 0.04	420	1030	0.414835	33.972	3.16936	1.17346	4.02351	15.9248	0.888156	0.88784	1.06913	471.812	56.3506	362.524	1.56698	2.3066	3.4596	172.646	3.02989	0.0693258	32.172	194.744	1.47604	1.93269	2.5298	2.73019	52.1812	31.0366	3.4596	4.74844	4.73396	4.66082	0.0695	1.92989	93.8546	6.82362	0.965764	1.77203	41.2993	2.01936	1.60608	7.29054	671.515	36.7395	2631.9	5.79355	3.41949	4.994
123	x = 0.05	66	1030	0.429387	34.8375	3.21955	1.17401	4.01263	16.2528	0.894766	0.89324	1.0752	473.157	56.326	363.525	1.58339	2.3271	3.4706	172.44	3.02246	0.0691573	32.071	194.484	1.47324	1.93267	2.52681	2.72772	52.3912	30.8759	3.4706	4.75621	4.73894	4.65174	0.07325	1.92933	93.8248	6.81964	0.965898	1.77395	41.2848	2.01601	1.60394	7.27951	671.4	36.7614	2626.57	5.74635	3.41514	4.994
124	KNN	118	1100	0.354	31.0435	3.005	1.195	4.165	15	0.845	0.85	1.02	457.3	57.7778	354	1.3035	2.2	3.5	178.5	3.17	0.0666667	34.86	200	1.515	1.965	2.6	2.785	50.65	33.755	3.5	4.8093	4.8093	4.8093	0.05	1.92	92.906	6.7	0.95	1.75	41	2.03	1.6	7.57	663.8	36.28	2741	6.144	3.3	5
125	KNN	101	1120	0.354	31.0435	3.005	1.195	4.165	15	0.845	0.85	1.02	457.3	57.7778	354	1.3035	2.2	3.5	178.5	3.17	0.0666667	34.86	200	1.515	1.965	2.6	2.785	50.65	33.755	3.5	4.8093	4.8093	4.8093	0.05	1.92	92.906	6.7	0.95	1.75	41	2.03	1.6	7.57	663.8	36.28	2741	6.144	3.3	5
126	KNN	94	1140	0.354	31.0435	3.005	1.195	4.165	15	0.845	0.85	1.02	457.3	57.7778	354	1.3035	2.2	3.5	178.5	3.17	0.0666667	34.86	200	1.515	1.965	2.6	2.785	50.65	33.755	3.5	4.8093	4.8093	4.8093	0.05	1.92	92.906	6.7	0.95	1.75	41	2.03	1.6	7.57	663.8	36.28	2741	6.144	3.3	5
127	KNN	112	1030	0.354	31.0435	3.005	1.195	4.165	15	0.845	0.85	1.02	457.3	57.7778	354	1.3035	2.2	3.5	178.5	3.17	0.0666667	34.86	200	1.515	1.965	2.6	2.785	50.65	33.755	3.5	4.8093	4.8093	4.8093	0.05	1.92	92.906	6.7	0.95	1.75	41	2.03	1.6	7.57	663.8	36.28	2741	6.144	3.3	5
128	KNN	104	1050	0.354	31.0435	3.005	1.195	4.165	15	0.845	0.85	1.02	457.3	57.7778	354	1.3035	2.2	3.5	178.5	3.17	0.0666667	34.86	200	1.515	1.965	2.6	2.785	50.65	33.755	3.5	4.8093	4.8093	4.8093	0.05	1.92	92.906	6.7	0.95	1.75	41	2.03	1.6	7.57	663.8	36.28	2741	6.144	3.3	5
129	KNN	108	1070	0.354	31.0435	3.005	1.195	4.165	15	0.845	0.85	1.02	457.3	57.7778	354	1.3035	2.2	3.5	178.5	3.17	0.0666667	34.86	200	1.515	1.965	2.6	2.785	50.65	33.755	3.5	4.8093	4.8093	4.8093	0.05	1.92	92.906	6.7	0.95	1.75	41	2.03	1.6	7.57	663.8	36.28	2741	6.144	3.3	5
130	0.97(K0.48Na0.52)(Nb0.98Sb0.02)O3-0.03Bi0.5(Na0.82K0.18)0.5ZrO3	480	1130	0.394662	33.3227	3.13607	1.19172	4.11522	15.8264	0.866603	0.86817	1.04176	462.853	57.4418	357.673	1.3887	2.2615	3.5133	176.917	3.12724	0.0669767	34.1205	198.432	1.50168	1.95844	2.58	2.76912	51.3687	32.8929	3.5133	4.81217	4.80381	4.76162	0.06125	1.92559	93.4151	6.75633	0.958078	1.76406	41.164	2.02223	1.59982	7.43689	666.982	36.5435	2686.88	5.94426	3.3492	5
131	0.9625(K0.48Na0.52) (Nb0.6Sb0.4)O3-0.0375Bi0.5(Na0.82K0.18)0.5ZrO3	242	1140	0.405587	33.9731	3.17378	1.19216	4.10713	16.073	0.871554	0.872212	1.04629	463.857	57.4244	358.421	1.40087	2.27687	3.52162	176.766	3.12175	0.0668823	34.0464	198.24	1.49959	1.95845	2.5778	2.7673	51.5258	32.7738	3.52162	4.81807	4.80763	4.75488	0.0640625	2.05325	103.948	7.95728	1.09357	1.91187	44.8125	2.05998	1.708	5.6648	729.069	40.0509	2010.65	4.88351	4.44375	5
132	(1 − x)(K0.48Na0.52)(Nb0.96Sb0.04)O3–x(Bi0.50Na0.50)HfO3 x = 0.035	350	1052	0.401466	33.7055	3.15809	1.19122	4.10708	15.9656	0.870187	0.87118	1.04535	463.765	57.3883	358.279	1.40256	2.27175	3.5157	176.662	3.1203	0.0670191	34.0013	198.178	1.4995	1.95741	2.57677	2.76655	51.4876	32.7527	3.5157	4.81283	4.80309	4.75386	0.063125	1.97026	97.0148	6.91309	0.964982	1.76999	42.471	2.02375	1.60108	7.3444	670.764	36.9772	2661.48	5.84215	3.41055	5.035
133	x = 0.04	450	1052	0.408682	34.1318	3.18279	1.1914	4.1013	16.1264	0.873528	0.87392	1.04846	464.468	57.3706	358.793	1.4115	2.282	3.5208	176.539	3.11617	0.0669709	33.9419	198.032	1.498	1.95726	2.57505	2.76514	51.5944	32.6646	3.5208	4.8163	4.80516	4.7489	0.065	1.97544	97.437	6.92474	0.965008	1.77056	42.624	2.02222	1.59952	7.33971	670.788	37.0222	2660.62	5.81504	3.4092	5.04
134	x = 0.042	480	1052	0.411568	34.3024	3.19267	1.19147	4.09898	16.1907	0.874864	0.875016	1.0497	464.75	57.3636	358.998	1.41508	2.2861	3.52284	176.49	3.11452	0.0669519	33.9182	197.974	1.4974	1.95721	2.57436	2.76458	51.6371	32.6294	3.52284	4.81769	4.80599	4.74692	0.06575	1.97751	97.6058	6.92939	0.965018	1.77079	42.6852	2.02162	1.5989	7.33784	670.798	37.0403	2660.27	5.8042	3.40866	5.042
135	x = 0.045	540	1052	0.415897	34.5582	3.20749	1.19158	4.09551	16.2872	0.876869	0.87666	1.05156	465.172	57.353	359.307	1.42044	2.29225	3.5259	176.417	3.11204	0.0669237	33.8826	197.886	1.4965	1.95712	2.57333	2.76374	51.7012	32.5766	3.5259	4.81977	4.80724	4.74395	0.066875	1.98062	97.8591	6.93638	0.965034	1.77113	42.777	2.0207	1.59796	7.33503	670.812	37.0673	2659.76	5.78793	3.40785	5.045
136	x = 0.047	475	1052	0.418783	34.7287	3.21737	1.19165	4.09319	16.3515	0.878205	0.877756	1.05281	465.453	57.346	359.513	1.42401	2.29635	3.52794	176.368	3.11039	0.0669051	33.8588	197.828	1.4959	1.95707	2.57264	2.76317	51.7439	32.5413	3.52794	4.82116	4.80807	4.74196	0.067625	1.98269	98.028	6.94103	0.965044	1.77136	42.8382	2.02009	1.59734	7.33315	670.822	37.0854	2659.41	5.77709	3.40731	5.047
137	0.91K0.48Na0.52Nb1 − xSbxO3−0.04Bi0.5Na0.5ZrO3−0.05AgSbO3−0.2 mol%Fe2O3 x = 0	567	1075	0.497634	37.9892	3.43503	1.1969	4.03892	17.7344	0.884688	0.92632	1.14478	478.076	56.6191	402.759	1.33885	2.382	3.5968	174.363	3.07746	0.0890924	32.7346	196.072	1.48	1.94959	2.53411	2.73282	55.3374	31.3562	3.5968	4.78114	4.77	4.71374	0.08	1.93856	94.3926	6.86536	0.97116	1.78072	41.512	2.02564	1.6106	7.28476	673.662	36.916	2628.13	5.81024	3.4455	5.008
138	x = 0.003	596	1075	0.497634	37.9892	3.43503	1.1969	4.03892	17.7344	0.884688	0.92632	1.14478	478.076	56.6191	402.759	1.33885	2.382	3.5968	174.363	3.07746	0.0890924	32.7346	196.072	1.48	1.94959	2.53411	2.73282	55.3374	31.3562	3.5968	4.78114	4.77	4.71374	0.08	1.93952	94.4714	6.87434	0.97217	1.78181	41.5393	2.02594	1.61142	7.2716	674.125	36.942	2623.11	5.80259	3.45369	5.008
139	x = 0.005	584	1075	0.497634	37.9892	3.43503	1.1969	4.03892	17.7344	0.884688	0.92632	1.14478	478.076	56.6191	402.759	1.33885	2.382	3.5968	174.363	3.07746	0.0890924	32.7346	196.072	1.48	1.94959	2.53411	2.73282	55.3374	31.3562	3.5968	4.78114	4.77	4.71374	0.08	1.94015	94.5239	6.88033	0.972843	1.78254	41.5575	2.02614	1.61197	7.26283	674.435	36.9594	2619.77	5.79749	3.45915	5.008
140	x = 0.008	593	1075	0.497634	37.9892	3.43503	1.1969	4.03892	17.7344	0.884688	0.92632	1.14478	478.076	56.6191	402.759	1.33885	2.382	3.5968	174.363	3.07746	0.0890924	32.7346	196.072	1.48	1.94959	2.53411	2.73282	55.3374	31.3562	3.5968	4.78114	4.77	4.71374	0.08	1.94111	94.6026	6.88931	0.973854	1.78363	41.5848	2.02644	1.61278	7.24967	674.898	36.9854	2614.75	5.78984	3.46734	5.008
141	x = 0.01	603	1075	0.497634	37.9892	3.43503	1.1969	4.03892	17.7344	0.884688	0.92632	1.14478	478.076	56.6191	402.759	1.33885	2.382	3.5968	174.363	3.07746	0.0890924	32.7346	196.072	1.48	1.94959	2.53411	2.73282	55.3374	31.3562	3.5968	4.78114	4.77	4.71374	0.08	1.94175	94.6551	6.8953	0.974527	1.78436	41.603	2.02664	1.61333	7.2409	675.208	37.0028	2611.41	5.78474	3.4728	5.008
142	x = 0.013	570.5	1075	0.497634	37.9892	3.43503	1.1969	4.03892	17.7344	0.884688	0.92632	1.14478	478.076	56.6191	402.759	1.33885	2.382	3.5968	174.363	3.07746	0.0890924	32.7346	196.072	1.48	1.94959	2.53411	2.73282	55.3374	31.3562	3.5968	4.78114	4.77	4.71374	0.08	1.9427	94.7338	6.90428	0.975537	1.78545	41.6303	2.02694	1.61415	7.22774	675.672	37.0288	2606.39	5.77709	3.48099	5.008
143	x = 0.015	563	1075	0.497634	37.9892	3.43503	1.1969	4.03892	17.7344	0.884688	0.92632	1.14478	478.076	56.6191	402.759	1.33885	2.382	3.5968	174.363	3.07746	0.0890924	32.7346	196.072	1.48	1.94959	2.53411	2.73282	55.3374	31.3562	3.5968	4.78114	4.77	4.71374	0.08	1.94334	94.7863	6.91027	0.97621	1.78618	41.6485	2.02714	1.61469	7.21897	675.981	37.0462	2603.05	5.77199	3.48645	5.008
144	x = 0.02	540	1075	0.497634	37.9892	3.43503	1.1969	4.03892	17.7344	0.884688	0.92632	1.14478	478.076	56.6191	402.759	1.33885	2.382	3.5968	174.363	3.07746	0.0890924	32.7346	196.072	1.48	1.94959	2.53411	2.73282	55.3374	31.3562	3.5968	4.78114	4.77	4.71374	0.08	1.94493	94.9176	6.92524	0.977894	1.788	41.694	2.02764	1.61606	7.19704	676.754	37.0896	2594.69	5.75924	3.5001	5.008
145	x = 0.03	423	1075	0.497634	37.9892	3.43503	1.1969	4.03892	17.7344	0.884688	0.92632	1.14478	478.076	56.6191	402.759	1.33885	2.382	3.5968	174.363	3.07746	0.0890924	32.7346	196.072	1.48	1.94959	2.53411	2.73282	55.3374	31.3562	3.5968	4.78114	4.77	4.71374	0.08	1.94812	95.1801	6.95518	0.981261	1.79164	41.785	2.02864	1.61879	7.15317	678.3	37.1764	2577.98	5.73375	3.5274	5.008
146	x = 0.04	183	1075	0.497634	37.9892	3.43503	1.1969	4.03892	17.7344	0.884688	0.92632	1.14478	478.076	56.6191	402.759	1.33885	2.382	3.5968	174.363	3.07746	0.0890924	32.7346	196.072	1.48	1.94959	2.53411	2.73282	55.3374	31.3562	3.5968	4.78114	4.77	4.71374	0.08	1.9513	95.4425	6.98512	0.984628	1.79528	41.876	2.02964	1.62152	7.10931	679.846	37.2632	2561.26	5.70825	3.5547	5.008
147	x = 0.05	44	1075	0.497634	37.9892	3.43503	1.1969	4.03892	17.7344	0.884688	0.92632	1.14478	478.076	56.6191	402.759	1.33885	2.382	3.5968	174.363	3.07746	0.0890924	32.7346	196.072	1.48	1.94959	2.53411	2.73282	55.3374	31.3562	3.5968	4.78114	4.77	4.71374	0.08	1.95449	95.705	7.01506	0.987995	1.79892	41.967	2.03064	1.62425	7.06545	681.392	37.35	2544.54	5.68275	3.582	5.008
148	x = 0.07	3	1075	0.497634	37.9892	3.43503	1.1969	4.03892	17.7344	0.884688	0.92632	1.14478	478.076	56.6191	402.759	1.33885	2.382	3.5968	174.363	3.07746	0.0890924	32.7346	196.072	1.48	1.94959	2.53411	2.73282	55.3374	31.3562	3.5968	4.78114	4.77	4.71374	0.08	1.96086	96.23	7.07493	0.994729	1.8062	42.149	2.03265	1.62971	6.97773	684.484	37.5236	2511.11	5.63175	3.6366	5.008
149	(1−x)KNN–xSr(Sc0.5Nb0.5)O3 x = 0.03	152	1245	0.39738	32.7408	3.09695	1.20085	4.12765	15.69	0.85355	0.8545	1.041	460.066	57.6146	374.67	1.29706	2.2195	3.545	178.905	3.1712	0.0656469	34.8324	200	1.51275	1.96959	2.6009	2.78485	49.2814	33.5074	3.545	4.84757	4.84757	4.84757	0.05	1.908	92.1868	6.66895	0.95225	1.7569	40.7	2.02205	1.5955	7.51495	663.308	36.2548	2727.07	6.12308	3.2955	4.985
150	x = 0.04	150	1245	0.41184	33.3066	3.1276	1.2028	4.1152	15.92	0.8564	0.856	1.048	460.988	57.5601	381.56	1.29492	2.226	3.56	179.04	3.1716	0.0653266	34.8232	200	1.512	1.97112	2.6012	2.7848	48.8252	33.4248	3.56	4.86032	4.86032	4.86032	0.05	1.904	91.947	6.6586	0.953	1.7592	40.6	2.0194	1.594	7.4966	663.144	36.2464	2722.42	6.1161	3.294	4.98
151	x = 0.05	100	1245	0.4263	33.8723	3.15825	1.20475	4.10275	16.15	0.85925	0.8575	1.055	461.91	57.5057	388.45	1.29278	2.2325	3.575	179.175	3.172	0.0650155	34.814	200	1.51125	1.97265	2.6015	2.78475	48.369	33.3422	3.575	4.87308	4.87308	4.87308	0.05	1.9	91.7073	6.64825	0.95375	1.7615	40.5	2.01675	1.5925	7.47825	662.98	36.238	2717.78	6.10912	3.2925	4.975
152	x = 0.06	75	1245	0.44076	34.4381	3.1889	1.2067	4.0903	16.38	0.8621	0.859	1.062	462.832	57.4513	395.34	1.29063	2.239	3.59	179.31	3.1724	0.0647131	34.8048	200	1.5105	1.97418	2.6018	2.7847	47.9128	33.2597	3.59	4.88584	4.88584	4.88584	0.05	1.896	91.4675	6.6379	0.9545	1.7638	40.4	2.0141	1.591	7.4599	662.816	36.2296	2713.13	6.10215	3.291	4.97
153	x = 0.07	56	1245	0.45522	35.0039	3.21955	1.20865	4.07785	16.61	0.86495	0.8605	1.069	463.754	57.3968	402.23	1.28849	2.2455	3.605	179.445	3.1728	0.064419	34.7956	200	1.50975	1.97571	2.6021	2.78465	47.4566	33.1771	3.605	4.89859	4.89859	4.89859	0.05	1.892	91.2278	6.62755	0.95525	1.7661	40.3	2.01145	1.5895	7.44155	662.652	36.2212	2708.49	6.09518	3.2895	4.965
154	x = 0.09	32	1245	0.48414	36.1354	3.28085	1.21255	4.05295	17.07	0.87065	0.8635	1.083	465.598	57.288	416.01	1.28419	2.2585	3.635	179.715	3.1736	0.0638547	34.7772	200	1.50825	1.97877	2.6027	2.78455	46.5442	33.0121	3.635	4.9241	4.9241	4.9241	0.05	1.884	90.7482	6.60685	0.95675	1.7707	40.1	2.00615	1.5865	7.40485	662.324	36.2044	2699.2	6.08122	3.2865	4.955
155	(1 − x)(K0.48Na0.52)NbO3‐x(Bi0.5Na0.5)(Zr0.55Ni0.45)O3 x = 0.02	140	1040	0.379821	32.4266	3.084	1.1907	4.12445	15.4832	0.860164	0.86296	1.03603	461.654	57.4411	356.736	1.37575	2.241	3.5004	177.03	3.13269	0.0671696	34.1794	198.616	1.504	1.95783	2.58192	2.77077	51.1672	33.0169	3.5004	4.80243	4.79686	4.76873	0.0575	1.91497	92.5796	6.68834	0.95195	1.76266	40.872	2.02394	1.6005	7.52731	664.414	36.2513	2725.09	6.04211	3.30345	4.991
156	x = 0.03	210	1040	0.394251	33.2792	3.13339	1.19105	4.11287	15.8048	0.866846	0.86844	1.04224	463.061	57.4059	357.765	1.39362	2.2615	3.5106	176.784	3.12443	0.0670682	34.0606	198.324	1.501	1.95755	2.57849	2.76796	51.3808	32.8408	3.5106	4.80936	4.80101	4.75881	0.06125	1.91246	92.4163	6.68251	0.952925	1.76899	40.808	2.02091	1.60075	7.50596	664.721	36.2369	2717.13	5.99117	3.30518	4.9865
157	x = 0.04	315	1040	0.408682	34.1318	3.18279	1.1914	4.1013	16.1264	0.873528	0.87392	1.04846	464.468	57.3706	358.793	1.4115	2.282	3.5208	176.539	3.11617	0.0669709	33.9419	198.032	1.498	1.95726	2.57505	2.76514	51.5944	32.6646	3.5208	4.8163	4.80516	4.7489	0.065	1.90994	92.2531	6.67668	0.9539	1.77532	40.744	2.01788	1.601	7.48462	665.029	36.2226	2709.18	5.94022	3.3069	4.982
158	x = 0.05	175	1040	0.423112	34.9845	3.23219	1.19175	4.08972	16.448	0.88021	0.8794	1.05467	465.875	57.3354	359.821	1.42938	2.3025	3.531	176.294	3.10792	0.0668774	33.8232	197.74	1.495	1.95698	2.57161	2.76233	51.808	32.4885	3.531	4.82324	4.80931	4.73899	0.06875	1.90742	92.0899	6.67085	0.954875	1.78165	40.68	2.01485	1.60125	7.46328	665.336	36.2082	2701.22	5.88928	3.30863	4.9775
159	x = 0.06	90	1040	0.437542	35.8371	3.28159	1.1921	4.07814	16.7696	0.886892	0.88488	1.06088	467.283	57.3002	360.849	1.44725	2.323	3.5412	176.049	3.09966	0.0667875	33.7045	197.448	1.492	1.9567	2.56817	2.75952	52.0216	32.3123	3.5412	4.83018	4.81347	4.72908	0.0725	1.90491	91.9267	6.66502	0.95585	1.78798	40.616	2.01182	1.6015	7.44193	665.643	36.1939	2693.27	5.83834	3.31035	4.973
160	xBi(Mg0. 5Ti0.5 )O3 － 0.95K0.5Na0.5NbO3 － 0.05LiSbO3 x = 0.03	217	1120	0.4396	36.1078	3.31895	1.26415	4.17725	16.89	0.91195	0.9145	1.1159	481.544	58.0077	375.27	1.52229	2.344	3.605	180.285	3.15191	0.0680876	34.4073	202.05	1.50815	2.00185	2.6301	2.83035	53.8365	33.5057	3.605	4.94456	4.92784	4.84345	0.074	1.95922	95.4308	6.98645	0.9985	1.83165	42.01	2.08305	1.6555	7.4244	693.231	37.7078	2691.97	6.02853	3.54	5.105
161	x = 0.04	230	1112	0.4727	38.1976	3.45235	1.27795	4.19975	17.72	0.93335	0.9335	1.1377	488.577	58.5763	380.71	1.56269	2.407	3.665	181.805	3.17188	0.0677201	34.6204	203.65	1.51845	2.02245	2.6518	2.85455	54.7495	33.5797	3.665	5.01129	4.98902	4.8765	0.082	1.96646	95.7916	7.0271	1.0085	1.8522	42.18	2.0989	1.669	7.4562	700.209	38.0247	2706.25	6.03674	3.57	5.14
162	x = 0.06	170	1112	0.5389	42.3772	3.71915	1.30555	4.24475	19.38	0.97615	0.9715	1.1813	502.643	59.7134	391.59	1.64346	2.533	3.785	184.845	3.21182	0.0670795	35.0466	206.85	1.53905	2.06365	2.6952	2.90295	56.5755	33.7278	3.785	5.14478	5.11135	4.94257	0.098	1.98094	96.5134	7.1084	1.0285	1.8933	42.52	2.1306	1.696	7.5198	714.166	38.6585	2734.8	6.05316	3.63	5.21
163	（K0.5Na 0.5NbO3 -K0.1Na0.4Bi0.5TiO3 ）-xLiNbO3 x = 0	145	1075	2.1632	148.639	11.029	2.445	7.242	62.8	2.351	2.24	2.647	1049.15	113.098	808.1	4.2485	6.45	8.1	336.4	5.5975	0.0636943	59.621	374	2.75	3.928	4.901	5.323	122.3	51.439	8.1	10.3953	10.1168	8.71034	0.475	3.08	140.773	11.52	1.86	3.56	63	3.89	3.1	12.42	1321.8	66.966	4674	6.931	6.45	9
164	x = 0.01	173	1075	2.164	148.708	11.0418	2.4625	7.2726	62.83	2.36	2.25	2.6633	1054.35	113.381	812.63	4.28106	6.463	8.12	337.63	5.6136	0.063823	59.7512	375.45	2.7576	3.94266	4.92	5.3454	122.896	51.6823	8.12	10.4304	10.1519	8.74544	0.4755	3.0992	141.702	11.587	1.8695	3.5775	63.41	3.9103	3.116	12.4957	1328.44	67.3288	4701.41	6.99244	6.483	9.05
165	x = 0.02	144	1075	2.1648	148.778	11.0546	2.48	7.3032	62.86	2.369	2.26	2.6796	1059.55	113.663	817.16	4.31362	6.476	8.14	338.86	5.6297	0.0639516	59.8814	376.9	2.7652	3.95732	4.939	5.3678	123.492	51.9256	8.14	10.4655	10.187	8.78054	0.476	3.1184	142.631	11.654	1.879	3.595	63.82	3.9306	3.132	12.5714	1335.08	67.6916	4728.82	7.05388	6.516	9.1
166	x = 0.05	163	1075	2.1672	148.986	11.093	2.5325	7.395	62.95	2.396	2.29	2.7285	1075.16	114.511	830.75	4.4113	6.515	8.2	342.55	5.678	0.0643368	60.272	381.25	2.788	4.0013	4.996	5.435	125.28	52.6555	8.2	10.5708	10.2923	8.88584	0.4775	3.176	145.418	11.855	1.9075	3.6475	65.05	3.9915	3.18	12.7985	1354.99	68.78	4811.05	7.2382	6.615	9.25
167	0.95(K0.5N0.5)NbO3-0.05Ba(Sc0.5Nb0.5)O3	110	1170	0.4588	36.3577	3.23375	1.20725	4.12425	17.05	0.85675	0.8525	1.064	459.58	58.1337	386.2	1.28487	2.2325	3.625	179.475	3.1816	0.0615836	35.025	200.75	1.51975	1.98125	2.6055	2.78825	48.815	34.0523	3.625	4.82024	4.82024	4.82024	0.05	1.9	91.7073	6.64825	0.95375	1.7615	40.5	2.01675	1.5925	7.47825	662.98	36.238	2717.78	6.10912	3.2925	4.975
168	KNN	142	1090	0.354	31.0435	3.005	1.195	4.165	15	0.845	0.85	1.02	457.3	57.7778	354	1.3035	2.2	3.5	178.5	3.17	0.0666667	34.86	200	1.515	1.965	2.6	2.785	50.65	33.755	3.5	4.8093	4.8093	4.8093	0.05	1.92	92.906	6.7	0.95	1.75	41	2.03	1.6	7.57	663.8	36.28	2741	6.144	3.3	5
169	0.956K0.5Na0.5NbO3-0.004BiFeO3-0.04LiSbO3	297	1100	0.354864	30.7911	2.97734	1.21794	4.11314	14.792	0.85238	0.8602	1.04904	460.8	56.5935	358.72	1.39254	2.1804	3.45	176.174	3.10291	0.0686858	33.9322	197.64	1.48286	1.94542	2.57028	2.76174	51.1706	33.2726	3.45	4.76479	4.76256	4.75131	0.053	1.93164	93.9115	6.82652	0.96392	1.76364	41.34	2.03296	1.6128	7.36404	670.978	36.6252	2663.79	6.0077	3.4218	4.996
170	(1-x)K0.5Na0.5NbO3–xCa0.3Ba0.7TiO3 x= 0.01	108	1105	0.37082	31.8146	3.04121	1.19688	4.1549	15.302	0.84762	0.8508	1.02862	458.017	57.7793	360.779	1.29304	2.2065	3.519	178.623	3.17111	0.0660044	34.8571	200.045	1.51514	1.96728	2.6002	2.78493	50.2483	33.7725	3.519	4.81317	4.81317	4.81317	0.05	1.9124	92.4556	6.6812	0.9496	1.7506	40.81	2.0283	1.599	7.5428	663.742	36.2241	2732.92	6.09043	3.2985	4.99
171	x = 0.02	120	1120	0.38764	32.5857	3.07742	1.19876	4.1448	15.604	0.85024	0.8516	1.03724	458.733	57.7808	367.558	1.28257	2.213	3.538	178.746	3.17223	0.0653679	34.8542	200.09	1.51528	1.96956	2.6004	2.78486	49.8465	33.7901	3.538	4.81704	4.81704	4.81704	0.05	1.9048	92.0052	6.6624	0.9492	1.7512	40.62	2.0266	1.598	7.5156	663.684	36.1681	2724.84	6.03686	3.297	4.98
172	x = 0.03	142	1135	0.40446	33.3568	3.11363	1.20064	4.1347	15.906	0.85286	0.8524	1.04586	459.45	57.7822	374.337	1.27211	2.2195	3.557	178.869	3.17334	0.0647554	34.8514	200.135	1.51542	1.97184	2.6006	2.78479	49.4448	33.8076	3.557	4.8209	4.8209	4.8209	0.05	1.8972	91.5548	6.6436	0.9488	1.7518	40.43	2.0249	1.597	7.4884	663.626	36.1122	2716.76	5.98329	3.2955	4.97
173	x = 0.04	97	1140	0.42128	34.1279	3.14984	1.20252	4.1246	16.208	0.85548	0.8532	1.05448	460.167	57.7837	381.116	1.26165	2.226	3.576	178.992	3.17446	0.0641658	34.8485	200.18	1.51556	1.97412	2.6008	2.78472	49.043	33.8252	3.576	4.82477	4.82477	4.82477	0.05	1.8896	91.1044	6.6248	0.9484	1.7524	40.24	2.0232	1.596	7.4612	663.568	36.0562	2708.68	5.92972	3.294	4.96
174	x = 0.05	84	1155	0.4381	34.8989	3.18605	1.2044	4.1145	16.51	0.8581	0.854	1.0631	460.884	57.7852	387.895	1.25118	2.2325	3.595	179.115	3.17557	0.0635978	34.8456	200.225	1.5157	1.9764	2.601	2.78465	48.6413	33.8427	3.595	4.82864	4.82864	4.82864	0.05	1.882	90.654	6.606	0.948	1.753	40.05	2.0215	1.595	7.434	663.51	36.0003	2700.6	5.87615	3.2925	4.95
175	x = 0.08	63	1170	0.48856	37.2122	3.29468	1.21004	4.0842	17.416	0.86596	0.8564	1.08896	463.034	57.7896	408.232	1.2198	2.252	3.652	179.484	3.17891	0.0620119	34.837	200.36	1.51612	1.98325	2.6016	2.78444	47.4361	33.8953	3.652	4.84025	4.84025	4.84025	0.05	1.8592	89.3029	6.5496	0.9468	1.7548	39.48	2.0164	1.592	7.3524	663.336	35.8325	2676.36	5.71544	3.288	4.92
176	0.965K0.40Na0.58Li0.02Nb0.96Sb0.04O3–0.035Bi0.5K0.5ZrO3.0.25%Er/xIn x=0	225	1120	0.395671	32.8522	3.09645	1.19197	4.04759	15.5036	0.878753	0.88183	1.07436	470.304	56.3352	366.379	1.53279	2.26151	3.4517	173.531	3.04722	0.0695	32.5168	195.552	1.47464	1.93628	2.54043	2.74038	52.0106	31.6621	3.4517	4.74473	4.73498	4.69083	0.063325	1.93211	93.9605	6.81824	0.965332	1.77279	41.351	2.0227	1.60458	7.33775	670.225	36.7398	2648.53	5.86623	3.4053	5
177	x = 0.0025	256	1120	0.395671	32.8522	3.09645	1.19197	4.04759	15.5036	0.878753	0.88183	1.07436	470.304	56.3352	366.379	1.53279	2.26151	3.4517	173.531	3.04722	0.0695	32.5168	195.552	1.47464	1.93628	2.54043	2.74038	52.0106	31.6621	3.4517	4.74473	4.73498	4.69083	0.063325	1.93761	94.2476	6.83942	0.969057	1.77854	41.4735	2.02677	1.60883	7.34405	671.621	36.8844	2649.61	5.88	3.4178	5.0125
178	x = 0.005	195	1120	0.395671	32.8522	3.09645	1.19197	4.04759	15.5036	0.878753	0.88183	1.07436	470.304	56.3352	366.379	1.53279	2.26151	3.4517	173.531	3.04722	0.0695	32.5168	195.552	1.47464	1.93628	2.54043	2.74038	52.0106	31.6621	3.4517	4.74473	4.73498	4.69083	0.063325	1.94311	94.5346	6.86059	0.972782	1.78429	41.596	2.03085	1.61308	7.35035	673.017	37.0291	2650.68	5.89377	3.4303	5.025
179	x = 0.0075	178	1120	0.395671	32.8522	3.09645	1.19197	4.04759	15.5036	0.878753	0.88183	1.07436	470.304	56.3352	366.379	1.53279	2.26151	3.4517	173.531	3.04722	0.0695	32.5168	195.552	1.47464	1.93628	2.54043	2.74038	52.0106	31.6621	3.4517	4.74473	4.73498	4.69083	0.063325	1.94861	94.8217	6.88177	0.976507	1.79004	41.7185	2.03492	1.61733	7.35665	674.412	37.1737	2651.76	5.90754	3.4428	5.0375
180	x = 0.01	135	1120	0.395671	32.8522	3.09645	1.19197	4.04759	15.5036	0.878753	0.88183	1.07436	470.304	56.3352	366.379	1.53279	2.26151	3.4517	173.531	3.04722	0.0695	32.5168	195.552	1.47464	1.93628	2.54043	2.74038	52.0106	31.6621	3.4517	4.74473	4.73498	4.69083	0.063325	1.95411	95.1087	6.90294	0.980232	1.79579	41.841	2.039	1.62158	7.36295	675.808	37.3184	2652.83	5.9213	3.4553	5.05
181	(1-x) (K0.44Na0.52Li0.04)(Nb0.84Ta0.1Sb0.06)O3-x BiFeO3 x = 0	92	1135	0.33696	29.435	2.8964	1.2072	4.086	14.2	0.8508	0.86	1.0516	462.896	56.0646	359.32	1.4546	2.164	3.4	174.32	3.066	0.0704225	33.1	196.2	1.4748	1.93184	2.5496	2.746	51.188	32.6064	3.4	4.71583	4.71583	4.71583	0.05	2.049	103.441	7.1804	0.9722	1.769	44.8	2.0276	1.608	7.3338	683.744	37.3693	2683.98	5.59548	3.48	5.1
182	x = 0.002	205	1135	0.342906	29.7941	2.91729	1.20755	4.08233	14.3376	0.853378	0.86208	1.05386	463.377	56.0662	359.689	1.45977	2.17227	3.4052	174.275	3.06386	0.0703047	33.0764	196.128	1.47391	1.9321	2.54884	2.74535	51.2682	32.556	3.4052	4.71975	4.71863	4.71301	0.0515	2.04756	103.346	7.1769	0.971716	1.76778	44.7624	2.02688	1.60838	7.32769	683.895	37.3489	2682.23	5.58447	3.48054	5.0978
183	x = 0.004	206	1135	0.348852	30.1532	2.93817	1.20789	4.07866	14.4752	0.855957	0.86416	1.05611	463.858	56.0678	360.059	1.46494	2.18054	3.4104	174.231	3.06172	0.070189	33.0528	196.055	1.47302	1.93235	2.54808	2.7447	51.3484	32.5056	3.4104	4.72366	4.72144	4.71018	0.053	2.04612	103.25	7.1734	0.971231	1.76656	44.7248	2.02617	1.60877	7.32158	684.046	37.3285	2680.48	5.57346	3.48108	5.0956
184	x = 0.006	246	1135	0.354798	30.5123	2.95906	1.20824	4.07498	14.6128	0.858535	0.86624	1.05837	464.338	56.0694	360.428	1.47011	2.18882	3.4156	174.186	3.05959	0.0700756	33.0293	195.983	1.47213	1.93261	2.54732	2.74404	51.4287	32.4552	3.4156	4.72758	4.72424	4.70736	0.0545	2.04469	103.155	7.1699	0.970747	1.76535	44.6872	2.02545	1.60915	7.31548	684.197	37.3081	2678.72	5.56245	3.48162	5.0934
185	x = 0.008	118	1135	0.360744	30.8714	2.97995	1.20858	4.07131	14.7504	0.861114	0.86832	1.06063	464.819	56.0709	360.797	1.47528	2.19709	3.4208	174.141	3.05745	0.0699642	33.0057	195.91	1.47124	1.93287	2.54656	2.74339	51.5089	32.4047	3.4208	4.7315	4.72704	4.70454	0.056	2.04325	103.06	7.1664	0.970262	1.76413	44.6496	2.02474	1.60954	7.30937	684.348	37.2877	2676.97	5.55144	3.48216	5.0912
186	x = 0.01	88	1135	0.36669	31.2305	3.00084	1.20893	4.06764	14.888	0.863692	0.8704	1.06288	465.3	56.0725	361.167	1.48044	2.20536	3.426	174.097	3.05531	0.0698549	32.9821	195.838	1.47035	1.93312	2.5458	2.74274	51.5891	32.3543	3.426	4.73541	4.72984	4.70171	0.0575	2.04181	102.965	7.1629	0.969778	1.76291	44.612	2.02402	1.60992	7.30326	684.5	37.2674	2675.22	5.54043	3.4827	5.089
187	0.955(K0.48Na0.52)NbO3-0.045(Bi0.5Na0.5)ZrO3	250	1120	0.415897	34.5582	3.20749	1.19158	4.09551	16.2872	0.876869	0.87666	1.05156	465.172	57.353	359.307	1.42044	2.29225	3.5259	176.417	3.11204	0.0669237	33.8826	197.886	1.4965	1.95712	2.57333	2.76374	51.7012	32.5766	3.5259	4.81977	4.80724	4.74395	0.066875	1.9182	92.8303	6.68875	0.95135	1.75945	40.955	2.01515	1.591	7.5106	663.629	36.3977	2713.28	5.92593	3.2865	5
188	0.955(K0.48Na0.52)NbO3-0.045(Bi0.5K0.5)ZrO3	245	1120	0.419317	34.9206	3.22977	1.1972	4.11508	16.4672	0.874844	0.87441	1.04751	463.439	57.6526	358.542	1.37938	2.29225	3.5484	177.519	3.13544	0.0661922	34.3812	198.786	1.50212	1.96455	2.58593	2.77341	51.5999	33.0106	3.5484	4.84311	4.83058	4.76729	0.066875	1.9182	92.8303	6.68875	0.95135	1.75945	40.955	2.01515	1.591	7.5106	663.629	36.3977	2713.28	5.92593	3.2865	5
189	0.955(K0.48Na0.52)NbO3-0.045(Bi0.5Na0.41K0.09)ZrO3	280	1120	0.416512	34.6234	3.2115	1.19259	4.09903	16.3196	0.876505	0.876255	1.05083	464.86	57.407	359.169	1.41305	2.29225	3.52995	176.615	3.11626	0.0667909	33.9723	198.048	1.49751	1.95846	2.5756	2.76548	51.683	32.6547	3.52995	4.82397	4.81144	4.74815	0.066875	1.9182	92.8303	6.68875	0.95135	1.75945	40.955	2.01515	1.591	7.5106	663.629	36.3977	2713.28	5.92593	3.2865	5
190	0.955(K0.48Na0.52)NbO3-0.045(Bi0.5Na0.7K0.2Li0.1)ZrO3	300	1120	0.422629	35.1482	3.26734	1.22096	4.18425	16.5707	0.896129	0.89646	1.07726	475.744	58.5202	367.717	1.45855	2.3377	3.5979	180.183	3.17635	0.0671366	34.5686	202.138	1.52719	1.99909	2.62868	2.82395	52.8811	33.2936	3.5979	4.92213	4.9096	4.84631	0.068	1.9182	92.8303	6.68875	0.95135	1.75945	40.955	2.01515	1.591	7.5106	663.629	36.3977	2713.28	5.92593	3.2865	5
191	0.955(K0.48Na0.52)NbO3-0.045(Bi0.5Na0.25Li0.25)ZrO3	275	1120	0.413669	34.3776	3.19365	1.19922	4.08797	16.1972	0.876981	0.877785	1.05741	465.446	57.0959	360.229	1.43214	2.28213	3.51465	176.068	3.10034	0.0672956	33.7615	197.492	1.48941	1.95336	2.5686	2.76002	51.7766	32.579	3.51465	4.81099	4.79846	4.73516	0.066875	1.9182	92.8303	6.68875	0.95135	1.75945	40.955	2.01515	1.591	7.5106	663.629	36.3977	2713.28	5.92593	3.2865	5
192	0.955(K0.48Na0.52)NbO3-0.045(Bi0.5K0.25Li0.25)ZrO3	250	1120	0.415379	34.5588	3.20479	1.20204	4.09776	16.2872	0.875969	0.87666	1.05539	464.58	57.2456	359.847	1.41161	2.28213	3.5259	176.619	3.11204	0.0669237	34.0108	197.942	1.49222	1.95708	2.5749	2.76486	51.7259	32.796	3.5259	4.82266	4.81013	4.74683	0.066875	1.9182	92.8303	6.68875	0.95135	1.75945	40.955	2.01515	1.591	7.5106	663.629	36.3977	2713.28	5.92593	3.2865	5
193	0.955(K0.48Na0.52)NbO3-0.045(Bi0.5Li0.5)ZrO3	223	1120	0.411442	34.1971	3.17982	1.20687	4.08043	16.1072	0.877094	0.87891	1.06326	465.721	56.8387	361.152	1.44384	2.272	3.5034	175.719	3.08864	0.0676716	33.6405	197.099	1.48232	1.94961	2.56388	2.75631	51.852	32.5815	3.5034	4.80221	4.78967	4.72638	0.066875	1.9182	92.8303	6.68875	0.95135	1.75945	40.955	2.01515	1.591	7.5106	663.629	36.3977	2713.28	5.92593	3.2865	5
194	(1-x)(K0.45Na0.55)NbO3-xBi0.5Na0.5ZrO3–1%CuO-0.2%Fe2O3 x = 0.03	178	1060	0.389828	32.8104	3.10459	1.18378	4.08756	15.572	0.869465	0.87135	1.04748	465.302	57.0184	358.754	1.44673	2.2615	3.4815	175.358	3.09416	0.0680709	33.4158	197.16	1.49372	1.94795	2.56219	2.75544	51.5117	32.2794	3.4815	4.77918	4.77082	4.72863	0.06125	1.93596	93.3327	6.76176	0.96356	1.78412	41.312	2.03424	1.6166	7.57386	672.659	36.7441	2739.7	6.02101	3.3405	5.048
195	x = 0.0325	192	1060	0.393447	33.0248	3.11701	1.18388	4.08473	15.653	0.871129	0.872713	1.04902	465.648	57.0106	359.009	1.45106	2.26662	3.48413	175.301	3.09218	0.0680381	33.3878	197.09	1.49299	1.9479	2.56137	2.75477	51.5648	32.2368	3.48413	4.78099	4.77194	4.72623	0.0621875	1.93586	93.3285	6.76114	0.963635	1.78465	41.3095	2.03342	1.6161	7.57056	672.649	36.7507	2738.16	6.00889	3.33975	5.048
196	x = 0.035	230	1060	0.397066	33.2392	3.12943	1.18399	4.0819	15.734	0.872792	0.874075	1.05056	465.994	57.0028	359.263	1.4554	2.27175	3.48675	175.243	3.09019	0.0680056	33.3598	197.02	1.49226	1.94785	2.56055	2.7541	51.6179	32.1943	3.48675	4.7828	4.77305	4.72383	0.063125	1.93576	93.3243	6.76051	0.96371	1.78517	41.307	2.03259	1.6156	7.56726	672.64	36.7572	2736.62	5.99678	3.339	5.048
197	x = 0.0375	240	1060	0.400685	33.4535	3.14186	1.18409	4.07907	15.815	0.874456	0.875437	1.0521	466.34	56.995	359.517	1.45973	2.27687	3.48937	175.186	3.08821	0.0679734	33.3317	196.95	1.49153	1.94781	2.55974	2.75343	51.6709	32.1517	3.48937	4.78461	4.77417	4.72143	0.0640625	1.93566	93.3201	6.75988	0.963785	1.7857	41.3045	2.03177	1.6151	7.56396	672.63	36.7638	2735.08	5.98466	3.33825	5.048
198	x = 0.04	244	1060	0.404304	33.6679	3.15428	1.1842	4.07624	15.896	0.87612	0.8768	1.05364	466.686	56.9872	359.772	1.46406	2.282	3.492	175.128	3.08622	0.0679416	33.3037	196.88	1.4908	1.94776	2.55892	2.75276	51.724	32.1091	3.492	4.78642	4.77528	4.71902	0.065	1.93556	93.3159	6.75926	0.96386	1.78622	41.302	2.03094	1.6146	7.56066	672.621	36.7703	2733.54	5.97255	3.3375	5.048
199	x = 0.045	250	1060	0.411542	34.0966	3.17913	1.18441	4.07058	16.058	0.879448	0.879525	1.05672	467.378	56.9716	360.281	1.47272	2.29225	3.49725	175.013	3.08225	0.0678789	33.2477	196.74	1.48934	1.94767	2.55728	2.75142	51.8301	32.0239	3.49725	4.79005	4.77752	4.71422	0.066875	1.93536	93.3075	6.75801	0.96401	1.78727	41.297	2.02929	1.6136	7.55406	672.602	36.7834	2730.46	5.94832	3.336	5.048
200	0.96(K0.48Na0.52)0.95Li0.05Nb0.93Sb0.07O3-0.04BaZrO3	408	1120	0.421916	33.8441	3.08714	1.22688	4.06349	15.9181	0.858682	0.861024	1.08776	463.548	56.4029	385.132	1.41561	2.1828	3.50976	175.722	3.08543	0.0653345	33.5395	197.23	1.478	1.94803	2.56059	2.7536	49.6937	33.1886	3.50976	4.73676	4.73676	4.73676	0.05	1.94192	94.777	6.91109	0.976064	1.78528	41.632	2.02419	1.61216	7.1933	675.065	37.0257	2592.91	5.76187	3.4896	5
201	0.96(K0.48Na0.52)0.95Li0.05Nb0.94Sb0.06O3-0.04Ba0.94Ca0.06ZrO3	347	1120	0.418604	33.6107	3.07951	1.22642	4.06193	15.8317	0.858898	0.861264	1.08762	463.756	56.3471	385.403	1.41022	2.1828	3.50496	175.665	3.08447	0.0656911	33.5108	197.146	1.47735	1.94725	2.55987	2.75302	49.6659	33.155	3.50496	4.7381	4.7381	4.7381	0.05	1.93856	94.5001	6.8795	0.972512	1.78144	41.536	2.02314	1.60928	7.23957	673.434	36.9341	2610.55	5.78876	3.4608	5
202	(1-x)(K0.48Na0.52)0.96Li0.04(Nb0.96Sb0.04)O3-xSrZrO3 x = 0	150	1120	0.340122	29.7701	2.91699	1.2124	4.1041	14.3664	0.848928	0.85792	1.04786	461.294	56.3415	358.613	1.41664	2.164	3.4208	175.339	3.08763	0.0696069	33.5609	197.032	1.48	1.9387	2.56125	2.75494	51.0944	33.0076	3.4208	4.73741	4.73741	4.73741	0.05	1.934	94.0598	6.8316	0.9648	1.766	41.4	2.0344	1.612	7.3772	670.596	36.6616	2667.52	6.03192	3.42	5
203	x = 0.01	175	1120	0.35472	30.3486	2.94852	1.21418	4.09226	14.6027	0.851739	0.859341	1.05458	462.176	56.3015	365.457	1.41336	2.17086	3.43659	175.506	3.08886	0.0691651	33.5647	197.062	1.4796	1.9405	2.56194	2.75519	50.6338	32.9326	3.43659	4.75088	4.75088	4.75088	0.05	1.93346	94.0314	6.82778	0.964952	1.76794	41.386	2.03106	1.60988	7.36593	670.49	36.6839	2662.09	5.98458	3.4158	5
204	x = 0.02	200	1120	0.369319	30.9271	2.98005	1.21595	4.08041	14.8391	0.854549	0.860762	1.0613	463.059	56.2614	372.301	1.41009	2.17772	3.45238	175.672	3.09008	0.0687375	33.5685	197.091	1.4792	1.94229	2.56262	2.75545	50.1731	32.8575	3.45238	4.76436	4.76436	4.76436	0.05	1.93292	94.003	6.82397	0.965104	1.76988	41.372	2.02771	1.60776	7.35466	670.384	36.7063	2656.67	5.93724	3.4116	5
205	x = 0.03	205	1120	0.383918	31.5056	3.01158	1.21773	4.06857	15.0754	0.85736	0.862182	1.06802	463.941	56.2213	379.144	1.40681	2.18458	3.46818	175.839	3.0913	0.0683232	33.5723	197.121	1.4788	1.94408	2.56331	2.7557	49.7125	32.7824	3.46818	4.77783	4.77783	4.77783	0.05	1.93238	93.9747	6.82015	0.965256	1.77182	41.358	2.02437	1.60564	7.34338	670.278	36.7286	2651.24	5.8899	3.4074	5
206	x = 0.04	250	1120	0.398517	32.0841	3.04311	1.2195	4.05673	15.3117	0.860171	0.863603	1.07474	464.823	56.1813	385.988	1.40353	2.19144	3.48397	176.006	3.09253	0.0679217	33.5761	197.151	1.4784	1.94588	2.564	2.75595	49.2518	32.7073	3.48397	4.79131	4.79131	4.79131	0.05	1.93184	93.9463	6.81634	0.965408	1.77376	41.344	2.02102	1.60352	7.33211	670.172	36.7509	2645.82	5.84256	3.4032	5
207	x = 0.05	250	1120	0.413116	32.6626	3.07464	1.22128	4.04489	15.5481	0.862982	0.865024	1.08146	465.705	56.1412	392.832	1.40026	2.1983	3.49976	176.172	3.09375	0.0675325	33.5799	197.18	1.478	1.94767	2.56469	2.7562	48.7912	32.6323	3.49976	4.80478	4.80478	4.80478	0.05	1.9313	93.918	6.81252	0.96556	1.7757	41.33	2.01768	1.6014	7.32084	670.066	36.7733	2640.39	5.79522	3.399	5
208	x = 0.06	255	1120	0.427714	33.2411	3.10617	1.22306	4.03305	15.7844	0.865792	0.866445	1.08818	466.587	56.1011	399.676	1.39698	2.20516	3.51555	176.339	3.09497	0.0671548	33.5837	197.21	1.4776	1.94946	2.56537	2.75645	48.3305	32.5572	3.51555	4.81826	4.81826	4.81826	0.05	1.93076	93.8896	6.8087	0.965712	1.77764	41.316	2.01434	1.59928	7.30957	669.96	36.7956	2634.97	5.74788	3.3948	5
209	x = 0.07	50	1120	0.442313	33.8196	3.1377	1.22483	4.02121	16.0208	0.868603	0.867866	1.09491	467.469	56.0611	406.52	1.39371	2.21202	3.53134	176.505	3.0962	0.0667884	33.5875	197.24	1.4772	1.95125	2.56606	2.7567	47.8699	32.4821	3.53134	4.83173	4.83173	4.83173	0.05	1.93022	93.8613	6.80489	0.965864	1.77958	41.302	2.01099	1.59716	7.2983	669.854	36.818	2629.54	5.70055	3.3906	5
210	(K0.5 – x/2Na0.5 – x/2Lix)(Nb0.8Ta0.2)O3 x = 0.02	180	1100	0.34852	30.5615	2.9705	1.2061	4.1429	14.76	0.8461	0.853	1.0322	458.558	57.1875	355.98	1.34255	2.182	3.47	177.39	3.1388	0.0677507	34.4232	198.9	1.4999	1.95502	2.586	2.7741	50.829	33.5665	3.47	4.78331	4.78331	4.78331	0.05	2.136	110.514	7.266	0.95	1.74	47.4	2.012	1.58	7.676	683.3	37.3139	2847.4	5.3832	3.3	5.2
211	x = 0.025	188	1100	0.34715	30.4409	2.96188	1.20887	4.13737	14.7	0.846375	0.85375	1.03525	458.873	57.0399	356.475	1.35231	2.1775	3.4625	177.113	3.131	0.0680272	34.314	198.625	1.49612	1.95253	2.5825	2.77137	50.8738	33.5194	3.4625	4.77682	4.77682	4.77682	0.05	2.136	110.514	7.266	0.95	1.74	47.4	2.012	1.58	7.676	683.3	37.3139	2847.4	5.3832	3.3	5.2
212	x = 0.03	225	1100	0.34578	30.3204	2.95325	1.21165	4.13185	14.64	0.84665	0.8545	1.0383	459.187	56.8923	356.97	1.36207	2.173	3.455	176.835	3.1232	0.068306	34.2048	198.35	1.49235	1.95003	2.579	2.76865	50.9185	33.4723	3.455	4.77032	4.77032	4.77032	0.05	2.136	110.514	7.266	0.95	1.74	47.4	2.012	1.58	7.676	683.3	37.3139	2847.4	5.3832	3.3	5.2
213	x = 0.035	235	1100	0.34441	30.1999	2.94462	1.21443	4.12632	14.58	0.846925	0.85525	1.04135	459.502	56.7447	357.465	1.37184	2.1685	3.4475	176.558	3.1154	0.0685871	34.0956	198.075	1.48857	1.94754	2.5755	2.76593	50.9633	33.4251	3.4475	4.76382	4.76382	4.76382	0.05	2.136	110.514	7.266	0.95	1.74	47.4	2.012	1.58	7.676	683.3	37.3139	2847.4	5.3832	3.3	5.2
214	x = 0.04	190	1100	0.34304	30.0794	2.936	1.2172	4.1208	14.52	0.8472	0.856	1.0444	459.816	56.5972	357.96	1.3816	2.164	3.44	176.28	3.1076	0.0688705	33.9864	197.8	1.4848	1.94504	2.572	2.7632	51.008	33.378	3.44	4.75733	4.75733	4.75733	0.05	2.136	110.514	7.266	0.95	1.74	47.4	2.012	1.58	7.676	683.3	37.3139	2847.4	5.3832	3.3	5.2
215	(K0.49 – x/2Na0.49 – x/2LixCa0.01)(Nb0.8Ta0.2)O3 x = 0.02	182	1080	0.35214	30.3414	2.9544	1.1947	4.0866	14.66	0.8409	0.846	1.0302	455.31	56.4485	360.01	1.30333	2.1665	3.44	175.56	3.1054	0.0682128	33.988	196.7	1.483	1.93539	2.5581	2.7445	49.8397	33.1487	3.44	4.74301	4.74301	4.74301	0.0495	2.136	110.514	7.266	0.95	1.74	47.4	2.012	1.58	7.676	683.3	37.3139	2847.4	5.3832	3.3	5.2
216	x = 0.025	195	1080	0.35077	30.2208	2.94577	1.19748	4.08108	14.6	0.841175	0.84675	1.03325	455.625	56.3009	360.505	1.31309	2.162	3.4325	175.282	3.0976	0.0684932	33.8788	196.425	1.47923	1.9329	2.5546	2.74178	49.8845	33.1016	3.4325	4.73652	4.73652	4.73652	0.0495	2.136	110.514	7.266	0.95	1.74	47.4	2.012	1.58	7.676	683.3	37.3139	2847.4	5.3832	3.3	5.2
217	x = 0.03	225	1080	0.3494	30.1003	2.93715	1.20025	4.07555	14.54	0.84145	0.8475	1.0363	455.939	56.1534	361	1.32285	2.1575	3.425	175.005	3.0898	0.0687758	33.7696	196.15	1.47545	1.9304	2.5511	2.73905	49.9292	33.0545	3.425	4.73002	4.73002	4.73002	0.0495	2.136	110.514	7.266	0.95	1.74	47.4	2.012	1.58	7.676	683.3	37.3139	2847.4	5.3832	3.3	5.2
218	x = 0.035	230	1080	0.34803	29.9798	2.92853	1.20303	4.07003	14.48	0.841725	0.84825	1.03935	456.253	56.0058	361.495	1.33262	2.153	3.4175	174.727	3.082	0.0690608	33.6604	195.875	1.47168	1.9279	2.5476	2.73632	49.974	33.0073	3.4175	4.72352	4.72352	4.72352	0.0495	2.136	110.514	7.266	0.95	1.74	47.4	2.012	1.58	7.676	683.3	37.3139	2847.4	5.3832	3.3	5.2
219	x = 0.04	195	1080	0.34666	29.8593	2.9199	1.2058	4.0645	14.42	0.842	0.849	1.0424	456.568	55.8582	361.99	1.34238	2.1485	3.41	174.45	3.0742	0.0693481	33.5512	195.6	1.4679	1.92541	2.5441	2.7336	50.0187	32.9602	3.41	4.71703	4.71703	4.71703	0.0495	2.136	110.514	7.266	0.95	1.74	47.4	2.012	1.58	7.676	683.3	37.3139	2847.4	5.3832	3.3	5.2
220	(0.99–x)(K0.48Na0.52)(Nb0.975Sb0.025)O3–0.01CaZrO3–x(Bi0.5Na0.5)Hf x = 0	145	1070	0.35815	30.8149	2.99935	1.1906	4.13312	14.8916	0.850032	0.85348	1.03176	460.15	57.353	362.243	1.31345	2.2065	3.4852	177.485	3.14771	0.0678235	34.3346	199.008	1.5083	1.95849	2.58701	2.77474	50.2563	33.2928	3.4852	4.79655	4.79655	4.79655	0.05	1.92826	93.6031	6.77893	0.959457	1.762	41.2375	2.02942	1.60543	7.4375	667.967	36.5423	2689.37	6.02619	3.37125	5
221	x = 0.01	187	1070	0.372581	31.6675	3.04875	1.19095	4.12155	15.2132	0.856714	0.85896	1.03798	461.557	57.3178	363.271	1.33133	2.227	3.4954	177.24	3.13945	0.0677044	34.2159	198.716	1.5053	1.9582	2.58357	2.77192	50.4699	33.1167	3.4954	4.80349	4.8007	4.78664	0.05375	1.93867	94.4517	6.8027	0.959565	1.7632	41.545	2.02639	1.60235	7.42741	668.041	36.6339	2687.37	5.97155	3.369	5.01
222	x = 0.02	226	1070	0.387011	32.5202	3.09814	1.1913	4.10997	15.5348	0.863396	0.86444	1.04419	462.964	57.2826	364.3	1.3492	2.2475	3.5056	176.994	3.13119	0.0675902	34.0972	198.424	1.5023	1.95792	2.58014	2.76911	50.6835	32.9405	3.5056	4.81043	4.80486	4.77673	0.0575	1.94909	95.3003	6.82648	0.959673	1.7644	41.8525	2.02337	1.59928	7.41732	668.114	36.7255	2685.37	5.91691	3.36675	5.02
223	x = 0.03	352	1070	0.401442	33.3728	3.14754	1.19165	4.0984	15.8564	0.870078	0.86992	1.05041	464.371	57.2473	365.328	1.36708	2.268	3.5158	176.749	3.12294	0.0674806	33.9785	198.132	1.4993	1.95763	2.5767	2.76629	50.8971	32.7644	3.5158	4.81736	4.80901	4.76681	0.06125	1.9595	96.149	6.85026	0.95978	1.7656	42.16	2.02034	1.5962	7.40722	668.188	36.817	2683.37	5.86227	3.3645	5.03
224	x = 0.04	345	1070	0.415872	34.2254	3.19694	1.192	4.08682	16.178	0.87676	0.8754	1.05662	465.778	57.2121	366.356	1.38495	2.2885	3.526	176.504	3.11468	0.0673754	33.8598	197.84	1.4963	1.95735	2.57326	2.76348	51.1107	32.5882	3.526	4.8243	4.81316	4.7569	0.065	1.96991	96.9976	6.87404	0.959888	1.7668	42.4675	2.01731	1.59312	7.39712	668.261	36.9086	2681.37	5.80763	3.36225	5.04
225	x = 0.05	249	1070	0.430302	35.078	3.24634	1.19235	4.07524	16.4996	0.883442	0.88088	1.06283	467.185	57.1769	367.384	1.40282	2.309	3.5362	176.259	3.10642	0.0672744	33.741	197.548	1.4933	1.95707	2.56982	2.76067	51.3243	32.4121	3.5362	4.83124	4.81731	4.74699	0.06875	1.98032	97.8462	6.89781	0.959995	1.768	42.775	2.01429	1.59005	7.38703	668.335	37.0002	2679.37	5.75299	3.36	5.05
226	(0.99−x)K0.5Na0.5Nb0.96Sb0.04O3-0.01BaZrO3-xBi0.5Na0.5ZrO3 x = 0	170	1102	0.37496	32.1063	3.05075	1.19745	4.15685	15.41	0.84735	0.8505	1.0288	457.756	57.849	360.44	1.29977	2.2065	3.525	178.695	3.17232	0.0655419	34.893	200.15	1.51595	1.96825	2.6011	2.78565	50.283	33.8145	3.525	4.81149	4.81149	4.81149	0.05	1.93346	94.0314	6.82778	0.964952	1.76794	41.386	2.03106	1.60988	7.36593	670.49	36.6839	2662.09	5.98458	3.4158	5
227	x = 0.01	250	1102	0.38936	32.9557	3.09995	1.19775	4.1451	15.73	0.85405	0.856	1.03505	459.178	57.8111	361.475	1.31801	2.227	3.535	178.44	3.16385	0.06548	34.7698	199.85	1.5129	1.9679	2.59755	2.78275	50.4975	33.6345	3.535	4.81822	4.81543	4.80137	0.05375	1.93292	94.003	6.82397	0.965104	1.76988	41.372	2.02771	1.60776	7.35466	670.384	36.7063	2656.67	5.93724	3.4116	5
228	x = 0.02	340	1102	0.40376	33.8052	3.14915	1.19805	4.13335	16.05	0.86075	0.8615	1.0413	460.601	57.7732	362.51	1.33625	2.2475	3.545	178.185	3.15539	0.0654206	34.6467	199.55	1.50985	1.96755	2.594	2.77985	50.712	33.4545	3.545	4.82495	4.81938	4.79125	0.0575	1.93238	93.9747	6.82015	0.965256	1.77182	41.358	2.02437	1.60564	7.34338	670.278	36.7286	2651.24	5.8899	3.4074	5
229	x = 0.03	450	1102	0.41816	34.6546	3.19835	1.19835	4.1216	16.37	0.86745	0.867	1.04755	462.024	57.7353	363.545	1.3545	2.268	3.555	177.93	3.14692	0.0653635	34.5236	199.25	1.5068	1.9672	2.59045	2.77695	50.9265	33.2745	3.555	4.83168	4.82332	4.78113	0.06125	1.93184	93.9463	6.81634	0.965408	1.77376	41.344	2.02102	1.60352	7.33211	670.172	36.7509	2645.82	5.84256	3.4032	5
230	x = 0.04	400	1102	0.43256	35.504	3.24755	1.19865	4.10985	16.69	0.87415	0.8725	1.0538	463.446	57.6975	364.58	1.37274	2.2885	3.565	177.675	3.13846	0.0653086	34.4004	198.95	1.50375	1.96685	2.5869	2.77405	51.141	33.0945	3.565	4.83841	4.82727	4.77101	0.065	1.9313	93.918	6.81252	0.96556	1.7757	41.33	2.01768	1.6014	7.32084	670.066	36.7733	2640.39	5.79522	3.399	5
231	x = 0.05	0	1102	0.44696	36.3534	3.29675	1.19895	4.0981	17.01	0.88085	0.878	1.06005	464.868	57.6596	365.615	1.39098	2.309	3.575	177.42	3.13	0.0652557	34.2773	198.65	1.5007	1.9665	2.58335	2.77115	51.3555	32.9145	3.575	4.84514	4.83121	4.76089	0.06875	1.93076	93.8896	6.8087	0.965712	1.77764	41.316	2.01434	1.59928	7.30957	669.96	36.7956	2634.97	5.74788	3.3948	5
232	0.965(K0.48Na0.52) (Nb0.96Sb0.04)O3-0.035(Bi0.5Na0.5)Zr0.15Hf0.75O3	380	1080	0.401466	33.7055	3.15809	1.19122	4.10708	15.9656	0.870187	0.87118	1.04535	463.765	57.3883	358.279	1.40256	2.27175	3.5157	176.662	3.1203	0.0670191	34.0013	198.178	1.4995	1.95741	2.57677	2.76655	51.4876	32.7527	3.5157	4.81283	4.80309	4.75386	0.063125	1.95414	95.932	6.86681	0.961639	1.76383	42.051	2.01753	1.59705	7.32086	668.319	36.7817	2650.81	5.84363	3.39874	5.00875
233	0.95[K0.6Na0.4Nb]O3-0.05[Bi0.5Na0.5]ZrO3	340	1150	0.44044	36.8209	3.34505	1.22025	4.1889	17.36	0.86995	0.868	1.03415	457.098	58.8532	355.945	1.22132	2.3025	3.645	181.88	3.22648	0.0633641	36.3494	202.3	1.5235	1.9946	2.63545	2.81135	51.295	34.6876	3.645	4.9415	4.92758	4.85725	0.06875	1.918	92.8219	6.6875	0.9515	1.7605	40.95	2.0135	1.59	7.504	663.61	36.4108	2710.2	5.9017	3.285	5
234	(0.96-x)(K0.48Na0.52)(Nb0.96Sb0.04)O3-0.04(Bi0.50Na0.50)ZrO3-xBaZrO3 x = 0	535	1075	0.408682	34.1318	3.18279	1.1914	4.1013	16.1264	0.873528	0.87392	1.04846	464.468	57.3706	358.793	1.4115	2.282	3.5208	176.539	3.11617	0.0669709	33.9419	198.032	1.498	1.95726	2.57505	2.76514	51.5944	32.6646	3.5208	4.8163	4.80516	4.7489	0.065	1.93184	93.9463	6.81634	0.965408	1.77376	41.344	2.02102	1.60352	7.33211	670.172	36.7509	2645.82	5.84256	3.4032	5
235	x = 0.01	610	1075	0.429672	35.1979	3.22874	1.1939	4.09332	16.538	0.87586	0.8744	1.05722	464.909	57.4445	365.226	1.40741	2.2885	3.546	176.744	3.1187	0.0659088	33.9794	198.19	1.499	1.96058	2.57626	2.76588	51.2265	32.7279	3.546	4.8187	4.80756	4.7513	0.065	1.9313	93.918	6.81252	0.96556	1.7757	41.33	2.01768	1.6014	7.32084	670.066	36.7733	2640.39	5.79522	3.399	5
236	x = 0.015	550	1075	0.440167	35.7309	3.25171	1.19515	4.08933	16.7438	0.877026	0.87464	1.0616	465.129	57.4814	368.443	1.40536	2.29175	3.5586	176.846	3.11996	0.0653973	33.9981	198.269	1.4995	1.96224	2.57687	2.76625	51.0425	32.7596	3.5586	4.81989	4.80875	4.75249	0.065	1.93103	93.9038	6.81061	0.965636	1.77667	41.323	2.01601	1.60034	7.3152	670.013	36.7845	2637.68	5.77155	3.3969	5
237	x = 0.02	340	1075	0.450662	36.264	3.27469	1.1964	4.08534	16.9496	0.878192	0.87488	1.06598	465.35	57.5183	371.659	1.40332	2.295	3.5712	176.949	3.12123	0.0648983	34.0168	198.348	1.5	1.9639	2.57747	2.76662	50.8586	32.7912	3.5712	4.82109	4.80995	4.75369	0.065	1.93076	93.8896	6.8087	0.965712	1.77764	41.316	2.01434	1.59928	7.30957	669.96	36.7956	2634.97	5.74788	3.3948	5
238	x = 0.03	120	1075	0.471653	37.33	3.32064	1.1989	4.07737	17.3612	0.880524	0.87536	1.07475	465.79	57.5922	378.092	1.39923	2.3015	3.5964	177.154	3.12376	0.0639357	34.0542	198.506	1.501	1.96721	2.57868	2.76735	50.4907	32.8546	3.5964	4.82349	4.81235	4.75609	0.065	1.93022	93.8613	6.80489	0.965864	1.77958	41.302	2.01099	1.59716	7.2983	669.854	36.818	2629.54	5.70055	3.3906	5
239	(1-x)K0.5Na0.5Nb0.965Sb0.035O3-x (Bi0.9Al0.1)0.5Na0.5Zr0.42Hf0.58O3 x=0	150	1145	0.354	31.0435	3.005	1.195	4.165	15	0.845	0.85	1.02	457.3	57.7778	354	1.3035	2.2	3.5	178.5	3.17	0.0666667	34.86	200	1.515	1.965	2.6	2.785	50.65	33.755	3.5	4.8093	4.8093	4.8093	0.05	1.93225	93.9155	6.81515	0.96295	1.764	41.35	2.03385	1.6105	7.4013	669.746	36.6139	2676.7	6.04593	3.405	5
240	x = 0.01	220	1145	0.366895	31.8019	3.04956	1.19524	4.15313	15.285	0.85145	0.8553	1.02686	458.66	57.7257	355.229	1.32154	2.2191	3.5085	178.232	3.16137	0.0666667	34.7312	199.683	1.5117	1.96445	2.59624	2.78194	50.8402	33.5747	3.5085	4.81472	4.81221	4.79955	0.05339	1.93805	94.3948	6.82722	0.963063	1.7655	41.5221	2.03069	1.60781	7.39089	669.738	36.676	2673.33	5.99446	3.40182	5.0058
241	x = 0.02	225	1145	0.37979	32.5603	3.09413	1.19547	4.14126	15.57	0.8579	0.8606	1.03371	460.019	57.6735	356.459	1.33958	2.2382	3.517	177.963	3.15275	0.0666667	34.6024	199.365	1.5084	1.96389	2.59248	2.77889	51.0303	33.3944	3.517	4.82014	4.81512	4.78981	0.05678	1.94385	94.874	6.83928	0.963175	1.76699	41.6942	2.02752	1.60513	7.38048	669.73	36.7382	2669.96	5.94299	3.39864	5.0116
242	x = 0.03	250	1145	0.392685	33.3187	3.13869	1.19571	4.12939	15.855	0.86435	0.8659	1.04056	461.379	57.6214	357.688	1.35762	2.2573	3.5255	177.695	3.14412	0.0666667	34.4736	199.048	1.50511	1.96334	2.58872	2.77583	51.2204	33.2141	3.5255	4.82555	4.81803	4.78006	0.06017	1.94965	95.3532	6.85135	0.963287	1.76849	41.8663	2.02436	1.60244	7.37007	669.722	36.8004	2666.59	5.89152	3.39546	5.0174
243	x = 0.04	300	1145	0.40558	34.0771	3.18326	1.19594	4.11752	16.14	0.8708	0.8712	1.04742	462.739	57.5693	358.918	1.37566	2.2764	3.534	177.426	3.1355	0.0666667	34.3448	198.73	1.50181	1.96278	2.58496	2.77278	51.4106	33.0338	3.534	4.83097	4.82095	4.77031	0.06356	1.95545	95.8324	6.86342	0.9634	1.76998	42.0384	2.02119	1.59976	7.35966	669.714	36.8625	2663.22	5.84005	3.39228	5.0232
244	x = 0.045	450	1145	0.412027	34.4563	3.20554	1.19606	4.11158	16.2825	0.874025	0.87385	1.05085	463.418	57.5432	359.533	1.38468	2.28595	3.53825	177.292	3.13118	0.0666667	34.2804	198.571	1.50016	1.9625	2.58308	2.77125	51.5057	32.9436	3.53825	4.83368	4.8224	4.76544	0.065255	1.95835	96.0721	6.86945	0.963456	1.77073	42.1245	2.01961	1.59842	7.35445	669.71	36.8936	2661.54	5.81432	3.39069	5.0261
245	x = 0.05	230	1145	0.418475	34.8356	3.22783	1.19617	4.10565	16.425	0.87725	0.8765	1.05428	464.098	57.5171	360.147	1.3937	2.2955	3.5425	177.157	3.12687	0.0666667	34.216	198.412	1.49851	1.96223	2.5812	2.76973	51.6007	32.8535	3.5425	4.83639	4.82386	4.76056	0.06695	1.96125	96.3117	6.87548	0.963512	1.77148	42.2105	2.01803	1.59708	7.34924	669.706	36.9247	2659.85	5.78858	3.3891	5.029
246	0.96(K0.48Na0.52-xLix)NbO3-0.04Bi0.5Na0.5ZrO3 x=0	182	1120	0.408682	34.1318	3.18279	1.1914	4.1013	16.1264	0.873528	0.87392	1.04846	464.468	57.3706	358.793	1.4115	2.282	3.5208	176.539	3.11617	0.0669709	33.9419	198.032	1.498	1.95726	2.57505	2.76514	51.5944	32.6646	3.5208	4.8163	4.80516	4.7489	0.065	1.9184	92.8387	6.69	0.9512	1.7584	40.96	2.0168	1.592	7.5172	663.648	36.3846	2716.36	5.95016	3.288	5
247	x = 0.01	207	1120	0.406781	33.9778	3.17098	1.19793	4.09486	16.0496	0.873624	0.87488	1.05345	464.703	57.1512	359.58	1.42148	2.27336	3.5112	176.242	3.10619	0.0672914	33.8386	197.696	1.49195	1.95406	2.57102	2.76198	51.6587	32.6667	3.5112	4.80881	4.79767	4.74141	0.065	1.9184	92.8387	6.69	0.9512	1.7584	40.96	2.0168	1.592	7.5172	663.648	36.3846	2716.36	5.95016	3.288	5
248	x = 0.02	220	1120	0.40488	33.8237	3.15918	1.20446	4.08843	15.9728	0.87372	0.87584	1.05844	464.937	56.9317	360.367	1.43147	2.26472	3.5016	175.944	3.0962	0.0676149	33.7353	197.36	1.4859	1.95085	2.56698	2.75881	51.723	32.6689	3.5016	4.80131	4.79017	4.73391	0.065	1.9184	92.8387	6.69	0.9512	1.7584	40.96	2.0168	1.592	7.5172	663.648	36.3846	2716.36	5.95016	3.288	5
249	x = 0.03	250	1120	0.402979	33.6697	3.14737	1.21098	4.082	15.896	0.873816	0.8768	1.06343	465.171	56.7123	361.154	1.44145	2.25608	3.492	175.646	3.08622	0.0679416	33.632	197.024	1.47986	1.94764	2.56295	2.75564	51.7874	32.671	3.492	4.79382	4.78268	4.72642	0.065	1.9184	92.8387	6.69	0.9512	1.7584	40.96	2.0168	1.592	7.5172	663.648	36.3846	2716.36	5.95016	3.288	5
250	x = 0.05	185	1120	0.399178	33.3615	3.12375	1.22404	4.06914	15.7424	0.874008	0.87872	1.07342	465.64	56.2734	362.729	1.46142	2.2388	3.4728	175.051	3.06625	0.0686045	33.4254	196.352	1.46776	1.94123	2.55489	2.7493	51.916	32.6752	3.4728	4.77883	4.76769	4.71143	0.065	1.9184	92.8387	6.69	0.9512	1.7584	40.96	2.0168	1.592	7.5172	663.648	36.3846	2716.36	5.95016	3.288	5
251	(0.965-x)K0.5Na0.5Nb0.975Sb0.25O3-0.035Bi0.5Na0.5ZrO3-xBiFeO3 x=0	165	1070	0.4044	34.0164	3.1772	1.19605	4.12387	16.12	0.86845	0.86925	1.04188	462.279	57.6452	357.623	1.36734	2.27175	3.535	177.607	3.14037	0.0663772	34.429	198.95	1.50432	1.96378	2.58758	2.77485	51.4008	33.125	3.535	4.83286	4.82311	4.77388	0.063125	1.92704	93.543	6.77062	0.959976	1.767	41.2062	2.0211	1.60024	7.40752	667.766	36.6017	2675.12	5.90679	3.36187	5
252	x = 0.002	300	1070	0.410312	34.3723	3.19787	1.19642	4.12005	16.256	0.87104	0.87135	1.04419	462.771	57.6434	358.002	1.37281	2.27995	3.54	177.554	3.13803	0.066314	34.4019	198.87	1.50335	1.96396	2.58671	2.77412	51.4821	33.0723	3.54	4.83658	4.82572	4.77087	0.064625	1.92585	93.4674	6.76792	0.959518	1.7658	41.1758	2.02038	1.60062	7.40118	667.948	36.583	2673.35	5.89482	3.36262	4.998
253	x = 0.004	400	1070	0.416224	34.7282	3.21854	1.19679	4.11622	16.392	0.87363	0.87345	1.04652	463.263	57.6415	358.382	1.37828	2.28815	3.545	177.501	3.13568	0.0662518	34.3748	198.79	1.50239	1.96416	2.58586	2.77339	51.5633	33.0196	3.545	4.84031	4.82834	4.76786	0.066125	1.92465	93.3919	6.76521	0.959059	1.7646	41.1452	2.01965	1.60101	7.39484	668.131	36.5643	2671.57	5.88286	3.36338	4.996
254	x = 0.005	420	1070	0.41918	34.9061	3.22887	1.19697	4.1143	16.46	0.874925	0.8745	1.04767	463.509	57.6406	358.572	1.38102	2.29225	3.5475	177.475	3.13451	0.0662211	34.3612	198.75	1.5019	1.96425	2.58542	2.77303	51.604	32.9932	3.5475	4.84218	4.82965	4.76635	0.066875	1.92405	93.3541	6.76386	0.95883	1.764	41.13	2.01929	1.6012	7.39167	668.222	36.555	2670.69	5.87687	3.36375	4.995
255	x = 0.006	450	1070	0.422136	35.0841	3.23921	1.19716	4.11238	16.528	0.87622	0.87555	1.04883	463.755	57.6397	358.762	1.38375	2.29635	3.55	177.448	3.13333	0.0661907	34.3477	198.71	1.50141	1.96435	2.585	2.77266	51.6446	32.9669	3.55	4.84404	4.83095	4.76485	0.067625	1.92345	93.3163	6.76251	0.958601	1.7634	41.1148	2.01893	1.60139	7.3885	668.313	36.5456	2669.8	5.87089	3.36413	4.994
256	x = 0.007	500	1070	0.425092	35.262	3.24954	1.19735	4.11047	16.596	0.877515	0.8766	1.05	464.001	57.6388	358.952	1.38649	2.30045	3.5525	177.422	3.13216	0.0661605	34.3341	198.67	1.50093	1.96444	2.58457	2.7723	51.6853	32.9405	3.5525	4.84591	4.83226	4.76334	0.068375	1.92285	93.2785	6.76116	0.958372	1.7628	41.0995	2.01856	1.60159	7.38533	668.405	36.5363	2668.91	5.8649	3.3645	4.993
257	x = 0.008	390	1070	0.428048	35.4399	3.25988	1.19753	4.10855	16.664	0.87881	0.87765	1.05116	464.247	57.6379	359.142	1.38922	2.30455	3.555	177.395	3.13099	0.0661306	34.3206	198.63	1.50045	1.96453	2.58413	2.77193	51.7259	32.9142	3.555	4.84777	4.83357	4.76184	0.069125	1.92225	93.2408	6.7598	0.958142	1.7622	41.0842	2.0182	1.60178	7.38216	668.496	36.5269	2668.03	5.85892	3.36488	4.992
258	0.965K0.54Na0.46Nb1-xSbxO3-0.03Bi0.5Na0.5ZrO3-0.005BiFeO3 x=0	400	1077	0.417847	35.1032	3.24249	1.20647	4.15376	16.6088	0.868101	0.86789	1.0376	459.825	58.1735	356.743	1.30145	2.282	3.5811	179.494	3.17888	0.0650258	35.2782	200.444	1.51307	1.97716	2.60882	2.79107	51.3231	33.8278	3.5811	4.87886	4.86772	4.81146	0.065	1.91585	92.6702	6.68615	0.9498	1.75335	40.895	2.0183	1.595	7.51395	664.163	36.3129	2717.86	5.96835	3.29325	4.995
259	x = 0.01	420	1077	0.417847	35.1032	3.24249	1.20647	4.15376	16.6088	0.868101	0.86789	1.0376	459.825	58.1735	356.743	1.30145	2.282	3.5811	179.494	3.17888	0.0650258	35.2782	200.444	1.51307	1.97716	2.60882	2.79107	51.3231	33.8278	3.5811	4.87886	4.86772	4.81146	0.065	1.91923	92.9486	6.7179	0.953371	1.75721	40.9915	2.01936	1.5979	7.46744	665.803	36.405	2700.13	5.94131	3.3222	4.995
260	x = 0.02	450	1077	0.417847	35.1032	3.24249	1.20647	4.15376	16.6088	0.868101	0.86789	1.0376	459.825	58.1735	356.743	1.30145	2.282	3.5811	179.494	3.17888	0.0650258	35.2782	200.444	1.51307	1.97716	2.60882	2.79107	51.3231	33.8278	3.5811	4.87886	4.86772	4.81146	0.065	1.9226	93.2269	6.74965	0.956941	1.76107	41.088	2.02042	1.60079	7.42092	667.443	36.497	2682.4	5.91427	3.35115	4.995
261	x = 0.025	470	1077	0.417847	35.1032	3.24249	1.20647	4.15376	16.6088	0.868101	0.86789	1.0376	459.825	58.1735	356.743	1.30145	2.282	3.5811	179.494	3.17888	0.0650258	35.2782	200.444	1.51307	1.97716	2.60882	2.79107	51.3231	33.8278	3.5811	4.87886	4.86772	4.81146	0.065	1.92429	93.3661	6.76552	0.958726	1.763	41.1362	2.02095	1.60224	7.39767	668.262	36.5431	2673.54	5.90075	3.36563	4.995
262	x = 0.03	505	1077	0.417847	35.1032	3.24249	1.20647	4.15376	16.6088	0.868101	0.86789	1.0376	459.825	58.1735	356.743	1.30145	2.282	3.5811	179.494	3.17888	0.0650258	35.2782	200.444	1.51307	1.97716	2.60882	2.79107	51.3231	33.8278	3.5811	4.87886	4.86772	4.81146	0.065	1.92598	93.5053	6.7814	0.960511	1.76493	41.1845	2.02148	1.60369	7.37441	669.082	36.5891	2664.67	5.88723	3.3801	4.995
263	(K0.48Na0.48Li0.04)(Nb0.8Ta0.2)O3	120	1176	0.34016	29.8295	2.88992	1.1542	4.01064	14.412	0.8148	0.82	0.98572	441.089	55.5798	341.652	1.26438	2.1172	3.368	171.852	3.04964	0.0668887	33.5177	192.58	1.45744	1.89226	2.5036	2.68256	48.8624	32.5021	3.368	4.63097	4.63097	4.63097	0.0482	2.136	110.514	7.266	0.95	1.74	47.4	2.012	1.58	7.676	683.3	37.3139	2847.4	5.3832	3.3	5.2
264	(K0.48Na0.48Li0.04)(Nb0.8Ta0.2)O3	168	1178	0.34016	29.8295	2.88992	1.1542	4.01064	14.412	0.8148	0.82	0.98572	441.089	55.5798	341.652	1.26438	2.1172	3.368	171.852	3.04964	0.0668887	33.5177	192.58	1.45744	1.89226	2.5036	2.68256	48.8624	32.5021	3.368	4.63097	4.63097	4.63097	0.0482	2.136	110.514	7.266	0.95	1.74	47.4	2.012	1.58	7.676	683.3	37.3139	2847.4	5.3832	3.3	5.2
265	(K0.48Na0.48Li0.04)(Nb0.8Ta0.2)O3	160	1180	0.34016	29.8295	2.88992	1.1542	4.01064	14.412	0.8148	0.82	0.98572	441.089	55.5798	341.652	1.26438	2.1172	3.368	171.852	3.04964	0.0668887	33.5177	192.58	1.45744	1.89226	2.5036	2.68256	48.8624	32.5021	3.368	4.63097	4.63097	4.63097	0.0482	2.136	110.514	7.266	0.95	1.74	47.4	2.012	1.58	7.676	683.3	37.3139	2847.4	5.3832	3.3	5.2
266	(K0.48Na0.48Li0.04)(Nb0.8Ta0.2)O3	145	1182	0.34016	29.8295	2.88992	1.1542	4.01064	14.412	0.8148	0.82	0.98572	441.089	55.5798	341.652	1.26438	2.1172	3.368	171.852	3.04964	0.0668887	33.5177	192.58	1.45744	1.89226	2.5036	2.68256	48.8624	32.5021	3.368	4.63097	4.63097	4.63097	0.0482	2.136	110.514	7.266	0.95	1.74	47.4	2.012	1.58	7.676	683.3	37.3139	2847.4	5.3832	3.3	5.2
267	(K0.48Na0.48Li0.04)(Nb0.8Ta0.2)O3	100	1184	0.34016	29.8295	2.88992	1.1542	4.01064	14.412	0.8148	0.82	0.98572	441.089	55.5798	341.652	1.26438	2.1172	3.368	171.852	3.04964	0.0668887	33.5177	192.58	1.45744	1.89226	2.5036	2.68256	48.8624	32.5021	3.368	4.63097	4.63097	4.63097	0.0482	2.136	110.514	7.266	0.95	1.74	47.4	2.012	1.58	7.676	683.3	37.3139	2847.4	5.3832	3.3	5.2
268	0.95(K0.45Na0.55)Nb1+xO3-0.05Bi0.5Na0.5HfO x= -0.02	280	1080	0.41878	34.5254	3.20397	1.18463	4.06492	16.22	0.882775	0.88225	1.0598	468.07	56.956	360.79	1.48139	2.3025	3.5025	174.898	3.07828	0.0678175	33.1917	196.6	1.48788	1.94758	2.55565	2.75007	51.9363	31.9387	3.5025	4.79367	4.77975	4.70942	0.06875	1.93602	95.42	6.6957	0.93295	1.72325	41.771	1.97643	1.5546	7.36967	651.768	36.0606	2676.62	5.75056	3.2298	4.955
269	x=-0.01	330	1080	0.41878	34.5254	3.20397	1.18463	4.06492	16.22	0.882775	0.88225	1.0598	468.07	56.956	360.79	1.48139	2.3025	3.5025	174.898	3.07828	0.0678175	33.1917	196.6	1.48788	1.94758	2.55565	2.75007	51.9363	31.9387	3.5025	4.79367	4.77975	4.70942	0.06875	1.95426	96.3026	6.75935	0.941975	1.73988	42.1605	1.99571	1.5698	7.44158	658.074	36.4052	2702.66	5.80893	3.26115	5.0025
270	x=-0.005	360	1080	0.41878	34.5254	3.20397	1.18463	4.06492	16.22	0.882775	0.88225	1.0598	468.07	56.956	360.79	1.48139	2.3025	3.5025	174.898	3.07828	0.0678175	33.1917	196.6	1.48788	1.94758	2.55565	2.75007	51.9363	31.9387	3.5025	4.79367	4.77975	4.70942	0.06875	1.96338	96.7439	6.79117	0.946488	1.74819	42.3552	2.00536	1.5774	7.47754	661.227	36.5776	2715.68	5.83812	3.27683	5.02625
271	x=0	380	1080	0.41878	34.5254	3.20397	1.18463	4.06492	16.22	0.882775	0.88225	1.0598	468.07	56.956	360.79	1.48139	2.3025	3.5025	174.898	3.07828	0.0678175	33.1917	196.6	1.48788	1.94758	2.55565	2.75007	51.9363	31.9387	3.5025	4.79367	4.77975	4.70942	0.06875	1.9725	97.1852	6.823	0.951	1.7565	42.55	2.015	1.585	7.5135	664.38	36.7499	2728.7	5.8673	3.2925	5.05
272	x = 0.005	390	1080	0.41878	34.5254	3.20397	1.18463	4.06492	16.22	0.882775	0.88225	1.0598	468.07	56.956	360.79	1.48139	2.3025	3.5025	174.898	3.07828	0.0678175	33.1917	196.6	1.48788	1.94758	2.55565	2.75007	51.9363	31.9387	3.5025	4.79367	4.77975	4.70942	0.06875	1.98162	97.6265	6.85482	0.955512	1.76481	42.7448	2.02464	1.5926	7.54946	667.533	36.9222	2741.72	5.89648	3.30817	5.07375
273	x = 0.01	420	1080	0.41878	34.5254	3.20397	1.18463	4.06492	16.22	0.882775	0.88225	1.0598	468.07	56.956	360.79	1.48139	2.3025	3.5025	174.898	3.07828	0.0678175	33.1917	196.6	1.48788	1.94758	2.55565	2.75007	51.9363	31.9387	3.5025	4.79367	4.77975	4.70942	0.06875	1.99074	98.0678	6.88665	0.960025	1.77313	42.9395	2.03429	1.6002	7.58542	670.686	37.0946	2754.74	5.92567	3.32385	5.0975
274	x = 0.02	400	1080	0.41878	34.5254	3.20397	1.18463	4.06492	16.22	0.882775	0.88225	1.0598	468.07	56.956	360.79	1.48139	2.3025	3.5025	174.898	3.07828	0.0678175	33.1917	196.6	1.48788	1.94758	2.55565	2.75007	51.9363	31.9387	3.5025	4.79367	4.77975	4.70942	0.06875	2.00898	98.9504	6.9503	0.96905	1.78975	43.329	2.05357	1.6154	7.65733	676.992	37.4392	2780.78	5.98404	3.3552	5.145
275	0.96K0.5Na0.5Nb0.96Sb0.04O3-0.01CaZrO3-0.03Bi0.5Na0.5HfO3	430	1075	0.40436	33.6821	3.16655	1.19645	4.1151	16.01	0.86835	0.868	1.04695	462.892	57.503	364.675	1.33204	2.268	3.535	177.69	3.1429	0.0668332	34.404	198.9	1.5041	1.96397	2.58745	2.77455	50.8107	33.1347	3.535	4.83728	4.82893	4.78673	0.06125	1.96454	96.5643	6.89764	0.965108	1.77136	42.304	2.02192	1.60052	7.33781	670.634	36.9544	2656.92	5.82192	3.4077	5.03
276	(K0.5Na0.5)0.99 Ca0.005NbO3	95	1115	0.35581	30.9335	2.99695	1.1893	4.13685	14.95	0.8424	0.8465	1.019	455.676	57.4084	356.015	1.28389	2.19225	3.485	177.585	3.1533	0.0668896	34.6424	198.9	1.50655	1.95518	2.58605	2.7702	50.1553	33.5461	3.485	4.78915	4.78915	4.78915	0.04975	1.92	92.906	6.7	0.95	1.75	41	2.03	1.6	7.57	663.8	36.28	2741	6.144	3.3	5
277	(K0.5Na0.5)0.99 Sr0.005NbO3	95	1115	0.35946	31.1712	3.0053	1.19	4.13795	15.04	0.8422	0.8465	1.0184	455.474	57.4617	355.675	1.29591	2.19225	3.49	177.675	3.15435	0.0664894	34.6811	199	1.50705	1.95594	2.58715	2.77105	50.1686	33.545	3.49	4.79163	4.79163	4.79163	0.04975	1.92	92.906	6.7	0.95	1.75	41	2.03	1.6	7.57	663.8	36.28	2741	6.144	3.3	5
278	(1 − x)(K0.5Na0.5)NbO3–xLiSbO3 x=0.02	125	1100	0.34852	30.5615	2.9705	1.2061	4.1429	14.76	0.8461	0.853	1.0322	458.558	57.1875	355.98	1.34255	2.182	3.47	177.39	3.1388	0.0677507	34.4232	198.9	1.4999	1.95502	2.586	2.7741	50.829	33.5665	3.47	4.78331	4.78331	4.78331	0.05	1.927	93.4829	6.7658	0.9574	1.758	41.2	2.0322	1.606	7.4736	667.198	36.4708	2704.26	6.08796	3.36	5
279	x = 0.04	142	1100	0.34304	30.0794	2.936	1.2172	4.1208	14.52	0.8472	0.856	1.0444	459.816	56.5972	357.96	1.3816	2.164	3.44	176.28	3.1076	0.0688705	33.9864	197.8	1.4848	1.94504	2.572	2.7632	51.008	33.378	3.44	4.75733	4.75733	4.75733	0.05	1.934	94.0598	6.8316	0.9648	1.766	41.4	2.0344	1.612	7.3772	670.596	36.6616	2667.52	6.03192	3.42	5
280	x = 0.06	171	1100	0.33756	29.5973	2.9015	1.2283	4.0987	14.28	0.8483	0.859	1.0566	461.074	56.0068	359.94	1.42065	2.146	3.41	175.17	3.0764	0.070028	33.5496	196.7	1.4697	1.93506	2.558	2.7523	51.187	33.1895	3.41	4.73134	4.73134	4.73134	0.05	1.941	94.6366	6.8974	0.9722	1.774	41.6	2.0366	1.618	7.2808	673.994	36.8524	2630.78	5.97588	3.48	5
281	x = 0.08	166	1100	0.33208	29.1153	2.867	1.2394	4.0766	14.04	0.8494	0.862	1.0688	462.332	55.4165	361.92	1.4597	2.128	3.38	174.06	3.0452	0.0712251	33.1128	195.6	1.4546	1.92508	2.544	2.7414	51.366	33.001	3.38	4.70536	4.70536	4.70536	0.05	1.948	95.2135	6.9632	0.9796	1.782	41.8	2.0388	1.624	7.1844	677.392	37.0432	2594.04	5.91984	3.54	5
282	x = 0.1	103	1100	0.3266	28.6333	2.8325	1.2505	4.0545	13.8	0.8505	0.865	1.081	463.59	54.8261	363.9	1.49875	2.11	3.35	172.95	3.014	0.0724638	32.676	194.5	1.4395	1.9151	2.53	2.7305	51.545	32.8125	3.35	4.67937	4.67937	4.67937	0.05	1.955	95.7904	7.029	0.987	1.79	42	2.041	1.63	7.088	680.79	37.234	2557.3	5.8638	3.6	5
283	0.995(K0.5Na0.5)NbO3–0.005XTiO3 X=Mg	51	1115	0.35367	31.0098	3.00652	1.19447	4.15567	14.985	0.847325	0.85175	1.02245	458.702	57.6524	356.84	1.30126	2.20325	3.4975	178.287	3.1643	0.0670671	34.7557	199.75	1.51103	1.96364	2.5968	2.78242	50.3967	33.6392	3.4975	4.8013	4.8013	4.81131	0.05015	1.9162	92.6808	6.6906	0.9498	1.7503	40.905	2.02915	1.5995	7.5564	663.771	36.252	2736.96	6.11721	3.29925	4.995
284	X=Ca	116	1115	0.35758	31.0887	3.01198	1.19528	4.15768	15.025	0.846625	0.85075	1.0241	457.962	57.6972	357.785	1.29041	2.20325	3.5025	178.477	3.16915	0.0668885	34.8167	199.9	1.51412	1.96501	2.59905	2.78412	50.4086	33.7149	3.5025	4.8132	4.8132	4.8132	0.05	1.9162	92.6808	6.6906	0.9498	1.7503	40.905	2.02915	1.5995	7.5564	663.771	36.252	2736.96	6.11721	3.29925	4.995
285	X=Sr	110	1115	0.36123	31.3264	3.02033	1.19598	4.15878	15.115	0.846425	0.85075	1.0235	457.761	57.7506	357.445	1.30243	2.20325	3.5075	178.567	3.1702	0.0664902	34.8554	200	1.51463	1.96576	2.60015	2.78498	50.4219	33.7137	3.5075	4.81568	4.81568	4.81568	0.05	1.9162	92.6808	6.6906	0.9498	1.7503	40.905	2.02915	1.5995	7.5564	663.771	36.252	2736.96	6.11721	3.29925	4.995
286	X=Ba	85	1115	0.36448	31.5749	3.02787	1.19623	4.16092	15.205	0.846175	0.85025	1.0244	457.528	57.8134	357.22	1.30164	2.20325	3.5125	178.597	3.17116	0.0660967	34.8765	200.075	1.51547	1.96663	2.60055	2.78532	50.4665	33.7847	3.5125	4.81039	4.81039	4.81039	0.05	1.9162	92.6808	6.6906	0.9498	1.7503	40.905	2.02915	1.5995	7.5564	663.771	36.252	2736.96	6.11721	3.29925	4.995
287	(1-x)(K0.48Na0.52)NbO3–xLiSbO3 x=0.02	124	1090	0.345541	30.2457	2.9511	1.2012	4.12585	14.6032	0.847864	0.85496	1.03573	460.067	56.9265	356.646	1.37832	2.182	3.4504	176.43	3.11842	0.0684781	33.9889	198.116	1.495	1.94855	2.57502	2.76567	50.9172	33.1884	3.4504	4.76298	4.76298	4.76298	0.05	1.927	93.4829	6.7658	0.9574	1.758	41.2	2.0322	1.606	7.4736	667.198	36.4708	2704.26	6.08796	3.36	5
288	x = 0.04	180	1090	0.340122	29.7701	2.91699	1.2124	4.1041	14.3664	0.848928	0.85792	1.04786	461.294	56.3415	358.613	1.41664	2.164	3.4208	175.339	3.08763	0.0696069	33.5609	197.032	1.48	1.9387	2.56125	2.75494	51.0944	33.0076	3.4208	4.73741	4.73741	4.73741	0.05	1.934	94.0598	6.8316	0.9648	1.766	41.4	2.0344	1.612	7.3772	670.596	36.6616	2667.52	6.03192	3.42	5
289	x = 0.05	260	1090	0.337412	29.5323	2.89994	1.218	4.09322	14.248	0.84946	0.8594	1.05392	461.908	56.049	359.596	1.4358	2.155	3.406	174.794	3.07224	0.0701853	33.347	196.49	1.4725	1.93378	2.55436	2.74958	51.183	32.9172	3.406	4.72462	4.72462	4.72462	0.05	1.9375	94.3482	6.8645	0.9685	1.77	41.5	2.0355	1.615	7.329	672.295	36.757	2649.15	6.0039	3.45	5
290	x = 0.06	240	1090	0.334702	29.2945	2.88289	1.2236	4.08234	14.1296	0.849992	0.86088	1.05998	462.522	55.7565	360.579	1.45496	2.146	3.3912	174.249	3.05685	0.0707734	33.133	195.948	1.465	1.92886	2.54747	2.74422	51.2716	32.8268	3.3912	4.71184	4.71184	4.71184	0.05	1.941	94.6366	6.8974	0.9722	1.774	41.6	2.0366	1.618	7.2808	673.994	36.8524	2630.78	5.97588	3.48	5
291	x = 0.07	180	1090	0.331993	29.0567	2.86584	1.2292	4.07147	14.0112	0.850524	0.86236	1.06605	463.135	55.464	361.562	1.47412	2.137	3.3764	173.704	3.04146	0.0713715	32.919	195.406	1.4575	1.92393	2.54058	2.73885	51.3602	32.7365	3.3764	4.69905	4.69905	4.69905	0.05	1.9445	94.9251	6.9303	0.9759	1.778	41.7	2.0377	1.621	7.2326	675.693	36.9478	2612.41	5.94786	3.51	5
292	x = 0.1	120	1090	0.323864	28.3433	2.81468	1.246	4.03884	13.656	0.85212	0.8668	1.08424	464.976	54.5865	364.512	1.5316	2.11	3.332	172.068	2.99528	0.0732279	32.2771	193.78	1.435	1.90916	2.51992	2.72276	51.626	32.4653	3.332	4.6607	4.6607	4.6607	0.05	1.955	95.7904	7.029	0.987	1.79	42	2.041	1.63	7.088	680.79	37.234	2557.3	5.8638	3.6	5
293	0.94(K0.5Na0.5)NbO3–0.06LiNbO3	215	1080	0.33756	29.5973	2.9015	1.2283	4.0987	14.28	0.8483	0.859	1.0566	461.074	56.0068	359.94	1.42065	2.146	3.41	175.17	3.0764	0.070028	33.5496	196.7	1.4697	1.93506	2.558	2.7523	51.187	33.1895	3.41	4.73134	4.73134	4.73134	0.05	1.92	92.906	6.7	0.95	1.75	41	2.03	1.6	7.57	663.8	36.28	2741	6.144	3.3	5
294	0.95(K0.5Na0.5)NbO3–0.05LiTaO3	200	1080	0.3403	29.8384	2.91875	1.22275	4.10975	14.4	0.84775	0.8575	1.0505	460.445	56.302	358.95	1.40112	2.155	3.425	175.725	3.092	0.0694444	33.768	197.25	1.47725	1.94005	2.565	2.75775	51.0975	33.2837	3.425	4.74434	4.74434	4.74434	0.05	1.974	97.3081	6.8415	0.95	1.7475	42.6	2.0255	1.595	7.5965	668.675	36.5385	2767.6	5.9538	3.3	5.05
295	(1 − x)(K0.5Na0.5)NbO3–x(Bi0.5Na0.5)TiO3 x= 0.01	155	1150	0.3684	31.8929	3.0542	1.1953	4.15325	15.32	0.8517	0.8555	1.02625	458.723	57.7399	355.035	1.32174	2.2205	3.51	178.245	3.16154	0.0665796	34.7368	199.7	1.51195	1.96465	2.59645	2.7821	50.8645	33.575	3.51	4.81603	4.81325	4.79918	0.05375	1.9124	92.4556	6.6812	0.9496	1.7506	40.81	2.0283	1.599	7.5428	663.742	36.2241	2732.92	6.09043	3.2985	4.99
296	x = 0.02	190	1150	0.3828	32.7423	3.1034	1.1956	4.1415	15.64	0.8584	0.861	1.0325	460.145	57.7021	356.07	1.33998	2.241	3.52	177.99	3.15307	0.0664962	34.6137	199.4	1.5089	1.9643	2.5929	2.7792	51.079	33.395	3.52	4.82276	4.81719	4.78906	0.0575	1.9048	92.0052	6.6624	0.9492	1.7512	40.62	2.0266	1.598	7.5156	663.684	36.1681	2724.84	6.03686	3.297	4.98
297	x = 0.025	255	1150	0.39	33.167	3.128	1.19575	4.13563	15.8	0.86175	0.86375	1.03563	460.856	57.6831	356.587	1.3491	2.25125	3.525	177.863	3.14884	0.0664557	34.5521	199.25	1.50737	1.96412	2.59112	2.77775	51.1863	33.305	3.525	4.82613	4.81916	4.784	0.059375	1.901	91.78	6.653	0.949	1.7515	40.525	2.02575	1.5975	7.502	663.655	36.1401	2720.8	6.01007	3.29625	4.975
298	x = 0.03	185	1150	0.3972	33.5917	3.1526	1.1959	4.12975	15.96	0.8651	0.8665	1.03875	461.567	57.6642	357.105	1.35822	2.2615	3.53	177.735	3.1446	0.066416	34.4905	199.1	1.50585	1.96395	2.58935	2.7763	51.2935	33.215	3.53	4.82949	4.82113	4.77894	0.06125	1.8972	91.5548	6.6436	0.9488	1.7518	40.43	2.0249	1.597	7.4884	663.626	36.1122	2716.76	5.98329	3.2955	4.97
299	x = 0.035	140	1150	0.4044	34.0164	3.1772	1.19605	4.12387	16.12	0.86845	0.86925	1.04188	462.279	57.6452	357.623	1.36734	2.27175	3.535	177.607	3.14037	0.0663772	34.429	198.95	1.50432	1.96378	2.58758	2.77485	51.4008	33.125	3.535	4.83286	4.82311	4.77388	0.063125	1.8934	91.3296	6.6342	0.9486	1.7521	40.335	2.02405	1.5965	7.4748	663.597	36.0842	2712.72	5.9565	3.29475	4.965
300	x = 0.04	100	1150	0.4116	34.4411	3.2018	1.1962	4.118	16.28	0.8718	0.872	1.045	462.99	57.6263	358.14	1.37646	2.282	3.54	177.48	3.13614	0.0663391	34.3674	198.8	1.5028	1.9636	2.5858	2.7734	51.508	33.035	3.54	4.83622	4.82508	4.76882	0.065	1.8896	91.1044	6.6248	0.9484	1.7524	40.24	2.0232	1.596	7.4612	663.568	36.0562	2708.68	5.92972	3.294	4.96
301	(1 − x)(K0.5Na0.5)NbO3–x(Bi0.5K0.5)TiO3 x=0.01	185	1130	0.36916	31.9735	3.05915	1.19655	4.1576	15.36	0.85125	0.855	1.02535	458.337	57.8065	354.865	1.31262	2.2205	3.515	178.49	3.16674	0.0664062	34.8477	199.9	1.5132	1.9663	2.59925	2.78425	50.842	33.6715	3.515	4.82122	4.81843	4.80437	0.05375	1.9124	92.4556	6.6812	0.9496	1.7506	40.81	2.0283	1.599	7.5428	663.742	36.2241	2732.92	6.09043	3.2985	4.99
302	x = 0.02	250	1130	0.38432	32.9034	3.1133	1.1981	4.1502	15.72	0.8575	0.86	1.0307	459.375	57.8352	355.73	1.32173	2.241	3.53	178.48	3.16347	0.0661578	34.8353	199.8	1.5114	1.9676	2.5985	2.7835	51.034	33.5879	3.53	4.83313	4.82756	4.79943	0.0575	1.9048	92.0052	6.6624	0.9492	1.7512	40.62	2.0266	1.598	7.5156	663.684	36.1681	2724.84	6.03686	3.297	4.98
303	x = 0.03	220	1130	0.39948	33.8334	3.16745	1.19965	4.1428	16.08	0.86375	0.865	1.03605	460.413	57.8639	356.595	1.33085	2.2615	3.545	178.47	3.1602	0.0659204	34.8229	199.7	1.5096	1.9689	2.59775	2.78275	51.226	33.5044	3.545	4.84505	4.8367	4.7945	0.06125	1.8972	91.5548	6.6436	0.9488	1.7518	40.43	2.0249	1.597	7.4884	663.626	36.1122	2716.76	5.98329	3.2955	4.97
304	x = 0.04	180	1130	0.41464	34.7633	3.2216	1.2012	4.1354	16.44	0.87	0.87	1.0414	461.45	57.8926	357.46	1.33996	2.282	3.56	178.46	3.15694	0.0656934	34.8106	199.6	1.5078	1.9702	2.597	2.782	51.418	33.4208	3.56	4.85697	4.84583	4.78957	0.065	1.8896	91.1044	6.6248	0.9484	1.7524	40.24	2.0232	1.596	7.4612	663.568	36.0562	2708.68	5.92972	3.294	4.96
305	(Li0.04K0.44Na0.52)NbO3	135	1020	0.33696	29.435	2.8964	1.2072	4.086	14.2	0.8508	0.86	1.0516	462.896	56.0646	359.32	1.4546	2.164	3.4	174.32	3.066	0.0704225	33.1	196.2	1.4748	1.93184	2.5496	2.746	51.188	32.6064	3.4	4.71583	4.71583	4.71583	0.05	1.92	92.906	6.7	0.95	1.75	41	2.03	1.6	7.57	663.8	36.28	2741	6.144	3.3	5
306	(Li0.04K0.44Na0.52)NbO3	143	1040	0.33696	29.435	2.8964	1.2072	4.086	14.2	0.8508	0.86	1.0516	462.896	56.0646	359.32	1.4546	2.164	3.4	174.32	3.066	0.0704225	33.1	196.2	1.4748	1.93184	2.5496	2.746	51.188	32.6064	3.4	4.71583	4.71583	4.71583	0.05	1.92	92.906	6.7	0.95	1.75	41	2.03	1.6	7.57	663.8	36.28	2741	6.144	3.3	5
307	(Li0.04K0.44Na0.52)NbO3	150	1060	0.33696	29.435	2.8964	1.2072	4.086	14.2	0.8508	0.86	1.0516	462.896	56.0646	359.32	1.4546	2.164	3.4	174.32	3.066	0.0704225	33.1	196.2	1.4748	1.93184	2.5496	2.746	51.188	32.6064	3.4	4.71583	4.71583	4.71583	0.05	1.92	92.906	6.7	0.95	1.75	41	2.03	1.6	7.57	663.8	36.28	2741	6.144	3.3	5
308	(Li0.04K0.44Na0.52)NbO3	110	1080	0.33696	29.435	2.8964	1.2072	4.086	14.2	0.8508	0.86	1.0516	462.896	56.0646	359.32	1.4546	2.164	3.4	174.32	3.066	0.0704225	33.1	196.2	1.4748	1.93184	2.5496	2.746	51.188	32.6064	3.4	4.71583	4.71583	4.71583	0.05	1.92	92.906	6.7	0.95	1.75	41	2.03	1.6	7.57	663.8	36.28	2741	6.144	3.3	5
309	(Li0.04K0.44Na0.52)NbO3	100	1100	0.33696	29.435	2.8964	1.2072	4.086	14.2	0.8508	0.86	1.0516	462.896	56.0646	359.32	1.4546	2.164	3.4	174.32	3.066	0.0704225	33.1	196.2	1.4748	1.93184	2.5496	2.746	51.188	32.6064	3.4	4.71583	4.71583	4.71583	0.05	1.92	92.906	6.7	0.95	1.75	41	2.03	1.6	7.57	663.8	36.28	2741	6.144	3.3	5
310	(Li0.04K0.44Na0.52)(Nb0.85Ta0.15)O3	187	1060	0.33696	29.435	2.8964	1.2072	4.086	14.2	0.8508	0.86	1.0516	462.896	56.0646	359.32	1.4546	2.164	3.4	174.32	3.066	0.0704225	33.1	196.2	1.4748	1.93184	2.5496	2.746	51.188	32.6064	3.4	4.71583	4.71583	4.71583	0.05	2.082	106.112	7.1245	0.95	1.7425	45.8	2.0165	1.585	7.6495	678.425	37.0554	2820.8	5.5734	3.3	5.15
311	(Li0.04K0.44Na0.52)(Nb0.85Ta0.15)O3	195	1080	0.33696	29.435	2.8964	1.2072	4.086	14.2	0.8508	0.86	1.0516	462.896	56.0646	359.32	1.4546	2.164	3.4	174.32	3.066	0.0704225	33.1	196.2	1.4748	1.93184	2.5496	2.746	51.188	32.6064	3.4	4.71583	4.71583	4.71583	0.05	2.082	106.112	7.1245	0.95	1.7425	45.8	2.0165	1.585	7.6495	678.425	37.0554	2820.8	5.5734	3.3	5.15
312	(Li0.04K0.44Na0.52)(Nb0.85Ta0.15)O3	203	1090	0.33696	29.435	2.8964	1.2072	4.086	14.2	0.8508	0.86	1.0516	462.896	56.0646	359.32	1.4546	2.164	3.4	174.32	3.066	0.0704225	33.1	196.2	1.4748	1.93184	2.5496	2.746	51.188	32.6064	3.4	4.71583	4.71583	4.71583	0.05	2.082	106.112	7.1245	0.95	1.7425	45.8	2.0165	1.585	7.6495	678.425	37.0554	2820.8	5.5734	3.3	5.15
313	(Li0.04K0.44Na0.52)(Nb0.85Ta0.15)O3	197	1100	0.33696	29.435	2.8964	1.2072	4.086	14.2	0.8508	0.86	1.0516	462.896	56.0646	359.32	1.4546	2.164	3.4	174.32	3.066	0.0704225	33.1	196.2	1.4748	1.93184	2.5496	2.746	51.188	32.6064	3.4	4.71583	4.71583	4.71583	0.05	2.082	106.112	7.1245	0.95	1.7425	45.8	2.0165	1.585	7.6495	678.425	37.0554	2820.8	5.5734	3.3	5.15
314	(Li0.04K0.44Na0.52)(Nb0.85Ta0.15)O3	174	1120	0.33696	29.435	2.8964	1.2072	4.086	14.2	0.8508	0.86	1.0516	462.896	56.0646	359.32	1.4546	2.164	3.4	174.32	3.066	0.0704225	33.1	196.2	1.4748	1.93184	2.5496	2.746	51.188	32.6064	3.4	4.71583	4.71583	4.71583	0.05	2.082	106.112	7.1245	0.95	1.7425	45.8	2.0165	1.585	7.6495	678.425	37.0554	2820.8	5.5734	3.3	5.15
315	(Li0.04K0.44Na0.52)(Nb0.85Ta0.15)O3	108	1140	0.33696	29.435	2.8964	1.2072	4.086	14.2	0.8508	0.86	1.0516	462.896	56.0646	359.32	1.4546	2.164	3.4	174.32	3.066	0.0704225	33.1	196.2	1.4748	1.93184	2.5496	2.746	51.188	32.6064	3.4	4.71583	4.71583	4.71583	0.05	2.082	106.112	7.1245	0.95	1.7425	45.8	2.0165	1.585	7.6495	678.425	37.0554	2820.8	5.5734	3.3	5.15
316	0.94(K0.5+xNa0.5+x)NbO3-0.06LiNbO3 x=0	116	1050	0.33756	29.5973	2.9015	1.2283	4.0987	14.28	0.8483	0.859	1.0566	461.074	56.0068	359.94	1.42065	2.146	3.41	175.17	3.0764	0.070028	33.5496	196.7	1.4697	1.93506	2.558	2.7523	51.187	33.1895	3.41	4.73134	4.73134	4.73134	0.05	1.92	92.906	6.7	0.95	1.75	41	2.03	1.6	7.57	663.8	36.28	2741	6.144	3.3	5
317	x = 0.005	183	1050	0.340888	29.8892	2.92975	1.23953	4.13785	14.421	0.856243	0.86699	1.06619	465.373	56.5499	363.268	1.4329	2.16668	3.4429	176.848	3.1062	0.0699951	33.8773	198.58	1.48394	1.95353	2.58244	2.77848	51.6631	33.5068	3.4429	4.77655	4.77655	4.77655	0.05047	1.92	92.906	6.7	0.95	1.75	41	2.03	1.6	7.57	663.8	36.28	2741	6.144	3.3	5
318	x = 0.01	152	1050	0.344215	30.181	2.95799	1.25077	4.177	14.562	0.864186	0.87498	1.07578	469.671	57.093	366.595	1.44516	2.18736	3.4758	178.526	3.136	0.0699629	34.205	200.46	1.49818	1.972	2.60688	2.80466	52.1392	33.8241	3.4758	4.82176	4.82176	4.82176	0.05094	1.92	92.906	6.7	0.95	1.75	41	2.03	1.6	7.57	663.8	36.28	2741	6.144	3.3	5
319	x = -0.005	122	1050	0.334232	29.3055	2.87325	1.21707	4.05955	14.139	0.840357	0.85101	1.04701	456.775	55.4637	356.612	1.4084	2.12532	3.3771	173.492	3.0466	0.0700615	33.2219	194.82	1.45546	1.91659	2.53356	2.72612	50.7109	32.8722	3.3771	4.68613	4.68613	4.68613	0.04953	1.92	92.906	6.7	0.95	1.75	41	2.03	1.6	7.57	663.8	36.28	2741	6.144	3.3	5
320	x = -0.01	155	1050	0.330905	29.0137	2.84501	1.20583	4.0204	13.998	0.832414	0.84302	1.03742	452.477	54.9206	353.285	1.39614	2.10464	3.3442	171.814	3.0168	0.0700957	32.8942	192.94	1.44122	1.89812	2.50912	2.69994	50.2348	32.5549	3.3442	4.64093	4.64093	4.64093	0.04906	1.92	92.906	6.7	0.95	1.75	41	2.03	1.6	7.57	663.8	36.28	2741	6.144	3.3	5
321	(1 − x)(K0.5Na0.5)NbO3–xLi0.5Bi0.5TiO3 x=0.01	152	1115	0.36741	31.8127	3.04805	1.1987	4.1499	15.28	0.85175	0.856	1.02885	458.844	57.6256	355.445	1.32694	2.216	3.505	178.09	3.15633	0.0667539	34.6831	199.525	1.5088	1.96298	2.59435	2.78045	50.898	33.5761	3.505	4.81213	4.80934	4.79528	0.05375	1.9124	92.4556	6.6812	0.9496	1.7506	40.81	2.0283	1.599	7.5428	663.742	36.2241	2732.92	6.09043	3.2985	4.99
322	x = 0.02	172	1115	0.38082	32.5818	3.0911	1.2024	4.1348	15.56	0.8585	0.862	1.0377	460.389	57.4735	356.89	1.35038	2.232	3.51	177.68	3.14267	0.066838	34.5061	199.05	1.5026	1.96096	2.5887	2.7759	51.146	33.3972	3.51	4.81495	4.80938	4.78125	0.0575	1.9048	92.0052	6.6624	0.9492	1.7512	40.62	2.0266	1.598	7.5156	663.684	36.1681	2724.84	6.03686	3.297	4.98
323	x = 0.025	160	1115	0.387525	32.9664	3.11262	1.20425	4.12725	15.7	0.861875	0.865	1.04212	461.161	57.3974	357.613	1.3621	2.24	3.5125	177.475	3.13584	0.066879	34.4176	198.812	1.4995	1.95995	2.58588	2.77363	51.27	33.3077	3.5125	4.81637	4.8094	4.77424	0.059375	1.901	91.78	6.653	0.949	1.7515	40.525	2.02575	1.5975	7.502	663.655	36.1401	2720.8	6.01007	3.29625	4.975
324	x = 0.03	148	1115	0.39423	33.351	3.13415	1.2061	4.1197	15.84	0.86525	0.868	1.04655	461.933	57.3213	358.335	1.37382	2.248	3.515	177.27	3.129	0.0669192	34.3291	198.575	1.4964	1.95894	2.58305	2.77135	51.394	33.2183	3.515	4.81778	4.80943	4.76723	0.06125	1.8972	91.5548	6.6436	0.9488	1.7518	40.43	2.0249	1.597	7.4884	663.626	36.1122	2716.76	5.98329	3.2955	4.97
325	x = 0.05	90	1115	0.42105	34.8894	3.22025	1.2135	4.0895	16.4	0.87875	0.88	1.06425	465.022	57.0169	361.225	1.4207	2.28	3.525	176.45	3.10168	0.0670732	33.9753	197.625	1.484	1.9549	2.57175	2.76225	51.89	32.8605	3.525	4.82343	4.80951	4.73918	0.06875	1.882	90.654	6.606	0.948	1.753	40.05	2.0215	1.595	7.434	663.51	36.0003	2700.6	5.87615	3.2925	4.95
326	(1 − x)(0.99K0.5Na0.5NbO3–0.01Bi0.5Na0.5TiO3)–xLiSbO3 x=0	140	1060	0.3684	31.8929	3.0542	1.1953	4.15325	15.32	0.8517	0.8555	1.02625	458.723	57.7399	355.035	1.32174	2.2205	3.51	178.245	3.16154	0.0665796	34.7368	199.7	1.51195	1.96465	2.59645	2.7821	50.8645	33.575	3.51	4.81603	4.81325	4.79918	0.05375	1.9124	92.4556	6.6812	0.9496	1.7506	40.81	2.0283	1.599	7.5428	663.742	36.2241	2732.92	6.09043	3.2985	4.99
327	x = 0.02	160	1060	0.362632	31.3939	3.01872	1.20639	4.13138	15.0736	0.852666	0.85839	1.03832	459.952	57.1504	356.994	1.36043	2.20209	3.4798	177.14	3.1305	0.0676414	34.3025	198.606	1.49691	1.95468	2.58252	2.77126	51.0392	33.3901	3.4798	4.78991	4.78718	4.7734	0.053675	1.91955	93.0415	6.74738	0.957008	1.75859	41.0138	2.03053	1.60502	7.44694	667.141	36.416	2696.34	6.03546	3.35853	4.9902
328	x = 0.03	202	1060	0.359748	31.1444	3.00097	1.21194	4.12045	14.9504	0.853149	0.859835	1.04436	460.567	56.8556	357.974	1.37977	2.19288	3.4647	176.588	3.11499	0.0681855	34.0853	198.059	1.48939	1.94969	2.57556	2.76584	51.1266	33.2976	3.4647	4.77685	4.77415	4.7605	0.0536375	1.92313	93.3344	6.78046	0.960712	1.76258	41.1157	2.03165	1.60803	7.39902	668.841	36.5119	2678.05	6.00798	3.38855	4.9903
329	x = 0.04	250	1060	0.356864	30.8948	2.98323	1.21749	4.10952	14.8272	0.853632	0.86128	1.0504	461.182	56.5608	358.954	1.39911	2.18368	3.4496	176.035	3.09947	0.0687385	33.8682	197.512	1.48187	1.9447	2.56859	2.76042	51.2139	33.2052	3.4496	4.76379	4.76112	4.74761	0.0536	1.9267	93.6274	6.81355	0.964416	1.76658	41.2176	2.03277	1.61104	7.35109	670.54	36.6079	2659.76	5.98049	3.41856	4.9904
330	x = 0.06	218	1060	0.351096	30.3958	2.94775	1.22858	4.08765	14.5808	0.854598	0.86417	1.06248	462.411	55.9712	360.913	1.4378	2.16527	3.4194	174.93	3.06844	0.0698727	33.4338	196.418	1.46683	1.93473	2.55466	2.74957	51.3886	33.0203	3.4194	4.73767	4.73505	4.72183	0.053525	1.93386	94.2133	6.87973	0.971824	1.77456	41.4214	2.035	1.61706	7.25523	673.939	36.7998	2623.18	5.92552	3.47859	4.9906
331	x = 0.1	175	1060	0.33956	29.3977	2.87678	1.25077	4.04392	14.088	0.85653	0.86995	1.08662	464.87	54.792	364.832	1.51517	2.12845	3.359	172.72	3.00638	0.0722601	32.5652	194.23	1.43676	1.91478	2.5268	2.72789	51.7381	32.6505	3.359	4.68543	4.68292	4.67026	0.053375	1.94816	95.385	7.01208	0.98664	1.79054	41.829	2.03947	1.6291	7.06352	680.738	37.1836	2550.03	5.81559	3.59865	4.991
332	(1 − x) (0.95K0.5Na0.5NbO3–0.05LiSbO3)–xBiScO3 x= 0	210	1090	0.3403	29.8384	2.91875	1.22275	4.10975	14.4	0.84775	0.8575	1.0505	460.445	56.302	358.95	1.40112	2.155	3.425	175.725	3.092	0.0694444	33.768	197.25	1.47725	1.94005	2.565	2.75775	51.0975	33.2837	3.425	4.74434	4.74434	4.74434	0.05	1.882	90.654	6.606	0.948	1.753	40.05	2.0215	1.595	7.434	663.51	36.0003	2700.6	5.87615	3.2925	4.95
333	x = 0.002	263	1090	0.346239	30.1967	2.93959	1.22306	4.10603	14.5372	0.850334	0.859585	1.05276	460.931	56.3031	359.32	1.4064	2.16329	3.43015	175.678	3.08981	0.0693394	33.7431	197.175	1.47636	1.94029	2.56421	2.75707	51.1779	33.232	3.43015	4.74819	4.74708	4.74145	0.0515	1.88048	90.5627	6.60205	0.948304	1.75391	40.0119	2.02046	1.59441	7.42693	663.445	35.9975	2698.82	5.8739	3.29191	4.9481
334	x = 0.004	285	1090	0.352179	30.5549	2.96043	1.22338	4.10231	14.6744	0.852919	0.86167	1.05502	461.416	56.3042	359.69	1.41168	2.17158	3.4353	175.63	3.08762	0.0692362	33.7182	197.101	1.47546	1.94053	2.56342	2.7564	51.2583	33.1802	3.4353	4.75205	4.74983	4.73857	0.053	1.87895	90.4713	6.5981	0.948608	1.75483	39.9738	2.01941	1.59382	7.41986	663.38	35.9947	2697.05	5.87164	3.29133	4.9462
335	x = 0.006	290	1090	0.358118	30.9132	2.98128	1.22369	4.09859	14.8116	0.855503	0.863755	1.05728	461.902	56.3053	360.06	1.41695	2.17987	3.44045	175.583	3.08543	0.069135	33.6933	197.026	1.47457	1.94077	2.56263	2.75572	51.3387	33.1284	3.44045	4.75591	4.75257	4.73569	0.0545	1.87743	90.3799	6.59414	0.948912	1.75574	39.9357	2.01837	1.59323	7.4128	663.315	35.9919	2695.27	5.86939	3.29074	4.9443
336	x = 0.008	300	1090	0.364058	31.2715	3.00212	1.22401	4.09487	14.9488	0.858088	0.86584	1.05954	462.388	56.3064	360.43	1.42223	2.18816	3.4456	175.535	3.08324	0.0690356	33.6683	196.952	1.47367	1.94101	2.56184	2.75505	51.4191	33.0767	3.4456	4.75977	4.75532	4.73281	0.056	1.8759	90.2885	6.59019	0.949216	1.75666	39.8976	2.01733	1.59264	7.40573	663.25	35.9891	2693.49	5.86713	3.29016	4.9424
337	x = 0.01	75	1090	0.369997	31.6298	3.02296	1.22432	4.09115	15.086	0.860672	0.867925	1.0618	462.874	56.3075	360.8	1.4275	2.19645	3.45075	175.488	3.08105	0.0689381	33.6434	196.877	1.47278	1.94125	2.56105	2.75437	51.4995	33.0249	3.45075	4.76363	4.75806	4.72993	0.0575	1.87438	90.1971	6.58624	0.94952	1.75757	39.8595	2.01628	1.59205	7.39866	663.185	35.9863	2691.71	5.86488	3.28958	4.9405
338	(Na0.5K0.5)0.975Li0.025Nb0.82- xSbxTa0.18O3 x=0.05	330	1095	0.34715	30.4409	2.96188	1.20887	4.13737	14.7	0.846375	0.85375	1.03525	458.873	57.0399	356.475	1.35231	2.1775	3.4625	177.113	3.131	0.0680272	34.314	198.625	1.49612	1.95253	2.5825	2.77137	50.8738	33.5194	3.4625	4.77682	4.77682	4.77682	0.05	2.1319	110.196	7.3739	0.9685	1.761	47.26	2.0193	1.597	7.4244	689.845	37.6875	2744.91	5.31918	3.45	5.18
339	x = 0.06	350	1095	0.34715	30.4409	2.96188	1.20887	4.13737	14.7	0.846375	0.85375	1.03525	458.873	57.0399	356.475	1.35231	2.1775	3.4625	177.113	3.131	0.0680272	34.314	198.625	1.49612	1.95253	2.5825	2.77137	50.8738	33.5194	3.4625	4.77682	4.77682	4.77682	0.05	2.1354	110.484	7.4068	0.9722	1.765	47.36	2.0204	1.6	7.3762	691.544	37.7829	2726.54	5.29116	3.48	5.18
340	x = 0.07	340	1095	0.34715	30.4409	2.96188	1.20887	4.13737	14.7	0.846375	0.85375	1.03525	458.873	57.0399	356.475	1.35231	2.1775	3.4625	177.113	3.131	0.0680272	34.314	198.625	1.49612	1.95253	2.5825	2.77137	50.8738	33.5194	3.4625	4.77682	4.77682	4.77682	0.05	2.1389	110.773	7.4397	0.9759	1.769	47.46	2.0215	1.603	7.328	693.243	37.8783	2708.17	5.26314	3.51	5.18
341	x = 0.08	310	1095	0.34715	30.4409	2.96188	1.20887	4.13737	14.7	0.846375	0.85375	1.03525	458.873	57.0399	356.475	1.35231	2.1775	3.4625	177.113	3.131	0.0680272	34.314	198.625	1.49612	1.95253	2.5825	2.77137	50.8738	33.5194	3.4625	4.77682	4.77682	4.77682	0.05	2.1424	111.061	7.4726	0.9796	1.773	47.56	2.0226	1.606	7.2798	694.942	37.9737	2689.8	5.23512	3.54	5.18
342	x = 0.1	225	1095	0.34715	30.4409	2.96188	1.20887	4.13737	14.7	0.846375	0.85375	1.03525	458.873	57.0399	356.475	1.35231	2.1775	3.4625	177.113	3.131	0.0680272	34.314	198.625	1.49612	1.95253	2.5825	2.77137	50.8738	33.5194	3.4625	4.77682	4.77682	4.77682	0.05	2.1494	111.638	7.5384	0.987	1.781	47.76	2.0248	1.612	7.1834	698.34	38.1645	2653.06	5.17908	3.6	5.18
343	0.94(K0.5Na0.5NbO3)–0.06(LiSbO3)	120	1060	0.33756	29.5973	2.9015	1.2283	4.0987	14.28	0.8483	0.859	1.0566	461.074	56.0068	359.94	1.42065	2.146	3.41	175.17	3.0764	0.070028	33.5496	196.7	1.4697	1.93506	2.558	2.7523	51.187	33.1895	3.41	4.73134	4.73134	4.73134	0.05	1.941	94.6366	6.8974	0.9722	1.774	41.6	2.0366	1.618	7.2808	673.994	36.8524	2630.78	5.97588	3.48	5
344	0.94(K0.5Na0.5NbO3)–0.06(LiSbO3)	160	1080	0.33756	29.5973	2.9015	1.2283	4.0987	14.28	0.8483	0.859	1.0566	461.074	56.0068	359.94	1.42065	2.146	3.41	175.17	3.0764	0.070028	33.5496	196.7	1.4697	1.93506	2.558	2.7523	51.187	33.1895	3.41	4.73134	4.73134	4.73134	0.05	1.941	94.6366	6.8974	0.9722	1.774	41.6	2.0366	1.618	7.2808	673.994	36.8524	2630.78	5.97588	3.48	5
345	0.94(K0.5Na0.5NbO3)–0.06(LiSbO3)	120	1100	0.33756	29.5973	2.9015	1.2283	4.0987	14.28	0.8483	0.859	1.0566	461.074	56.0068	359.94	1.42065	2.146	3.41	175.17	3.0764	0.070028	33.5496	196.7	1.4697	1.93506	2.558	2.7523	51.187	33.1895	3.41	4.73134	4.73134	4.73134	0.05	1.941	94.6366	6.8974	0.9722	1.774	41.6	2.0366	1.618	7.2808	673.994	36.8524	2630.78	5.97588	3.48	5
346	0.94(K0.5Na0.5NbO3)–0.06(LiSbO3)	40	1120	0.33756	29.5973	2.9015	1.2283	4.0987	14.28	0.8483	0.859	1.0566	461.074	56.0068	359.94	1.42065	2.146	3.41	175.17	3.0764	0.070028	33.5496	196.7	1.4697	1.93506	2.558	2.7523	51.187	33.1895	3.41	4.73134	4.73134	4.73134	0.05	1.941	94.6366	6.8974	0.9722	1.774	41.6	2.0366	1.618	7.2808	673.994	36.8524	2630.78	5.97588	3.48	5
347	(K0.462Na0.48Li0.058)1+xNbO3 x=0	125	950	0.33674	29.5006	2.89604	1.22494	4.09308	14.232	0.849	0.8596	1.057	461.641	55.946	360.048	1.43317	2.1478	3.404	174.84	3.07016	0.0702642	33.3938	196.45	1.46896	1.93309	2.55436	2.74952	51.2096	33.0347	3.404	4.7246	4.7246	4.7246	0.05	1.92	92.906	6.7	0.95	1.75	41	2.03	1.6	7.57	663.8	36.28	2741	6.144	3.3	5
348	x=0.01	140	950	0.340107	29.7956	2.925	1.23719	4.13401	14.3743	0.85749	0.868196	1.06757	466.258	56.5055	363.648	1.4475	2.16928	3.43804	176.588	3.10086	0.0702642	33.7278	198.415	1.48365	1.95242	2.5799	2.77702	51.7217	33.3651	3.43804	4.77185	4.77185	4.77185	0.0505	1.92	92.906	6.7	0.95	1.75	41	2.03	1.6	7.57	663.8	36.28	2741	6.144	3.3	5
349	x=0.02	137	950	0.343475	30.0906	2.95396	1.24944	4.17494	14.5166	0.86598	0.876792	1.07814	470.874	57.065	367.249	1.46183	2.19076	3.47208	178.337	3.13156	0.0702642	34.0617	200.379	1.49834	1.97175	2.60545	2.80451	52.2338	33.6954	3.47208	4.8191	4.8191	4.8191	0.051	1.92	92.906	6.7	0.95	1.75	41	2.03	1.6	7.57	663.8	36.28	2741	6.144	3.3	5
350	x=0	140	1000	0.33674	29.5006	2.89604	1.22494	4.09308	14.232	0.849	0.8596	1.057	461.641	55.946	360.048	1.43317	2.1478	3.404	174.84	3.07016	0.0702642	33.3938	196.45	1.46896	1.93309	2.55436	2.74952	51.2096	33.0347	3.404	4.7246	4.7246	4.7246	0.05	1.92	92.906	6.7	0.95	1.75	41	2.03	1.6	7.57	663.8	36.28	2741	6.144	3.3	5
351	x=0.01	180	1000	0.340107	29.7956	2.925	1.23719	4.13401	14.3743	0.85749	0.868196	1.06757	466.258	56.5055	363.648	1.4475	2.16928	3.43804	176.588	3.10086	0.0702642	33.7278	198.415	1.48365	1.95242	2.5799	2.77702	51.7217	33.3651	3.43804	4.77185	4.77185	4.77185	0.0505	1.92	92.906	6.7	0.95	1.75	41	2.03	1.6	7.57	663.8	36.28	2741	6.144	3.3	5
352	x=0.02	165	1000	0.343475	30.0906	2.95396	1.24944	4.17494	14.5166	0.86598	0.876792	1.07814	470.874	57.065	367.249	1.46183	2.19076	3.47208	178.337	3.13156	0.0702642	34.0617	200.379	1.49834	1.97175	2.60545	2.80451	52.2338	33.6954	3.47208	4.8191	4.8191	4.8191	0.051	1.92	92.906	6.7	0.95	1.75	41	2.03	1.6	7.57	663.8	36.28	2741	6.144	3.3	5
353	x=0	160	1050	0.33674	29.5006	2.89604	1.22494	4.09308	14.232	0.849	0.8596	1.057	461.641	55.946	360.048	1.43317	2.1478	3.404	174.84	3.07016	0.0702642	33.3938	196.45	1.46896	1.93309	2.55436	2.74952	51.2096	33.0347	3.404	4.7246	4.7246	4.7246	0.05	1.92	92.906	6.7	0.95	1.75	41	2.03	1.6	7.57	663.8	36.28	2741	6.144	3.3	5
354	x=0.01	200	1050	0.340107	29.7956	2.925	1.23719	4.13401	14.3743	0.85749	0.868196	1.06757	466.258	56.5055	363.648	1.4475	2.16928	3.43804	176.588	3.10086	0.0702642	33.7278	198.415	1.48365	1.95242	2.5799	2.77702	51.7217	33.3651	3.43804	4.77185	4.77185	4.77185	0.0505	1.92	92.906	6.7	0.95	1.75	41	2.03	1.6	7.57	663.8	36.28	2741	6.144	3.3	5
355	x=0.02	170	1050	0.343475	30.0906	2.95396	1.24944	4.17494	14.5166	0.86598	0.876792	1.07814	470.874	57.065	367.249	1.46183	2.19076	3.47208	178.337	3.13156	0.0702642	34.0617	200.379	1.49834	1.97175	2.60545	2.80451	52.2338	33.6954	3.47208	4.8191	4.8191	4.8191	0.051	1.92	92.906	6.7	0.95	1.75	41	2.03	1.6	7.57	663.8	36.28	2741	6.144	3.3	5
356	(K050Na0.50)0.94Li0.06NbO3	215	1000	0.33756	29.5973	2.9015	1.2283	4.0987	14.28	0.8483	0.859	1.0566	461.074	56.0068	359.94	1.42065	2.146	3.41	175.17	3.0764	0.070028	33.5496	196.7	1.4697	1.93506	2.558	2.7523	51.187	33.1895	3.41	4.73134	4.73134	4.73134	0.05	1.92	92.906	6.7	0.95	1.75	41	2.03	1.6	7.57	663.8	36.28	2741	6.144	3.3	5
357	(K050Na0.50)0.94Li0.06NbO3	150	980	0.33756	29.5973	2.9015	1.2283	4.0987	14.28	0.8483	0.859	1.0566	461.074	56.0068	359.94	1.42065	2.146	3.41	175.17	3.0764	0.070028	33.5496	196.7	1.4697	1.93506	2.558	2.7523	51.187	33.1895	3.41	4.73134	4.73134	4.73134	0.05	1.92	92.906	6.7	0.95	1.75	41	2.03	1.6	7.57	663.8	36.28	2741	6.144	3.3	5
358	(K050Na0.50)0.94Li0.06NbO3	150	1080	0.33756	29.5973	2.9015	1.2283	4.0987	14.28	0.8483	0.859	1.0566	461.074	56.0068	359.94	1.42065	2.146	3.41	175.17	3.0764	0.070028	33.5496	196.7	1.4697	1.93506	2.558	2.7523	51.187	33.1895	3.41	4.73134	4.73134	4.73134	0.05	1.92	92.906	6.7	0.95	1.75	41	2.03	1.6	7.57	663.8	36.28	2741	6.144	3.3	5
359	(1-x)K0.5Na0.5NbO3-xCaZrO3 x=0.03	132	1160	0.37548	31.3145	3.04685	1.19665	4.12105	15.15	0.85475	0.8545	1.0446	461.275	57.2943	376.71	1.22494	2.2195	3.515	178.365	3.1649	0.0679868	34.6002	199.4	1.50975	1.96506	2.5943	2.77975	49.2016	33.5142	3.515	4.83267	4.83267	4.83267	0.05	1.9188	92.8555	6.6925	0.9509	1.7563	40.97	2.0201	1.594	7.5304	663.686	36.3585	2722.52	5.99862	3.291	5
360	x=0.04	152	1160	0.38264	31.4049	3.0608	1.1972	4.1064	15.2	0.858	0.856	1.0528	462.6	57.1331	384.28	1.19876	2.226	3.52	178.32	3.1632	0.0684211	34.5136	199.2	1.508	1.96508	2.5924	2.778	48.7188	33.434	3.52	4.84046	4.84046	4.84046	0.05	1.9184	92.8387	6.69	0.9512	1.7584	40.96	2.0168	1.592	7.5172	663.648	36.3846	2716.36	5.95016	3.288	5
361	x=0.06	135	1160	0.3898	31.4952	3.07475	1.19775	4.09175	15.25	0.86125	0.8575	1.061	463.925	56.9719	391.85	1.17257	2.2325	3.525	178.275	3.1615	0.0688525	34.427	199	1.50625	1.9651	2.5905	2.77625	48.236	33.3537	3.525	4.84825	4.84825	4.84825	0.05	1.9176	92.8051	6.685	0.9518	1.7626	40.94	2.0102	1.588	7.4908	663.572	36.4369	2704.04	5.85324	3.282	5
362	x=0.08	70	1160	0.41128	31.7663	3.1166	1.1994	4.0478	15.4	0.871	0.862	1.0856	467.9	56.4883	414.56	1.09402	2.252	3.54	178.14	3.1564	0.0701299	34.1672	198.4	1.501	1.96516	2.5848	2.771	46.7876	33.113	3.54	4.87163	4.87163	4.87163	0.05	1.9168	92.7714	6.68	0.9524	1.7668	40.92	2.0036	1.584	7.4644	663.496	36.4892	2691.72	5.75632	3.276	5
363	(0.95-y)K0.5Na0.5NbO3-0.05CaZrO3-yLiNbO3 y=0.02	140	1160	0.38432	31.0132	3.04025	1.20885	4.06965	15.01	0.86235	0.8605	1.0732	465.183	56.3815	393.83	1.21162	2.2145	3.495	177.165	3.1303	0.0699534	33.9902	197.9	1.49115	1.95512	2.5765	2.76535	48.415	33.1653	3.495	4.82227	4.82227	4.82227	0.05	1.918	92.8219	6.6875	0.9515	1.7605	40.95	2.0135	1.59	7.504	663.61	36.4108	2710.2	5.9017	3.285	5
364	y=0.06	190	1160	0.37336	30.0491	2.97125	1.23105	4.02545	14.53	0.86455	0.8665	1.0976	467.699	55.2009	397.79	1.28973	2.1785	3.435	174.945	3.0679	0.0722643	33.1166	195.7	1.46095	1.93516	2.5485	2.74355	48.773	32.7882	3.435	4.7703	4.7703	4.7703	0.05	1.918	92.8219	6.6875	0.9515	1.7605	40.95	2.0135	1.59	7.504	663.61	36.4108	2710.2	5.9017	3.285	5
365	y=0.07	212	1160	0.37062	29.8081	2.954	1.2366	4.0144	14.41	0.8651	0.868	1.1037	468.328	54.9057	398.78	1.30925	2.1695	3.42	174.39	3.0523	0.0728661	32.8982	195.15	1.4534	1.93017	2.5415	2.7381	48.8625	32.694	3.42	4.7573	4.7573	4.7573	0.05	1.918	92.8219	6.6875	0.9515	1.7605	40.95	2.0135	1.59	7.504	663.61	36.4108	2710.2	5.9017	3.285	5
366	y=0.08	158	1160	0.36788	29.567	2.93675	1.24215	4.00335	14.29	0.86565	0.8695	1.1098	468.957	54.6105	399.77	1.32878	2.1605	3.405	173.835	3.0367	0.073478	32.6798	194.6	1.44585	1.92518	2.5345	2.73265	48.952	32.5998	3.405	4.74431	4.74431	4.74431	0.05	1.918	92.8219	6.6875	0.9515	1.7605	40.95	2.0135	1.59	7.504	663.61	36.4108	2710.2	5.9017	3.285	5
367	(Na0.53K0.47-xAgx)Nb1-xSbxO3 x=0.03	104	1137	0.40044	32.6233	3.1112	1.1869	4.0879	15.6	0.8558	0.886	1.086	468.976	56.7198	381.93	1.34313	2.26	3.5	174.96	3.09935	0.0833333	33.1251	197	1.4928	1.94535	2.5499	2.746	53.101	32.0903	3.5	4.7409	4.7409	4.7409	0.059	1.9305	93.7713	6.7987	0.9611	1.762	41.3	2.0333	1.609	7.4254	668.897	36.5662	2685.89	6.05994	3.39	5
368	x=0.04	142	1137	0.41744	33.311	3.1565	1.1867	4.0709	15.88	0.8585	0.897	1.1062	472.098	56.5003	390.9	1.33809	2.28	3.51	174.27	3.0862	0.0881612	32.7684	196.4	1.4879	1.9421	2.5388	2.7373	53.873	31.7283	3.51	4.72847	4.72847	4.72847	0.062	1.934	94.0598	6.8316	0.9648	1.766	41.4	2.0344	1.612	7.3772	670.596	36.6616	2667.52	6.03192	3.42	5
369	x=0.06	179	1137	0.45144	34.6864	3.2471	1.1863	4.0369	16.44	0.8639	0.919	1.1466	478.342	56.0612	408.84	1.32801	2.32	3.53	172.89	3.0599	0.0973236	32.055	195.2	1.4781	1.9356	2.5166	2.7199	55.417	31.0043	3.53	4.70362	4.70362	4.70362	0.068	1.941	94.6366	6.8974	0.9722	1.774	41.6	2.0366	1.618	7.2808	673.994	36.8524	2630.78	5.97588	3.48	5
370	x=0.07	199	1137	0.46844	35.3741	3.2924	1.1861	4.0199	16.72	0.8666	0.93	1.1668	481.464	55.8416	417.81	1.32297	2.34	3.54	172.2	3.04675	0.101675	31.6983	194.6	1.4732	1.93235	2.5055	2.7112	56.189	30.6423	3.54	4.69119	4.69119	4.69119	0.071	1.9445	94.9251	6.9303	0.9759	1.778	41.7	2.0377	1.621	7.2326	675.693	36.9478	2612.41	5.94786	3.51	5
371	x=0.08	197	1137	0.48544	36.0618	3.3377	1.1859	4.0029	17	0.8693	0.941	1.187	484.586	55.6221	426.78	1.31793	2.36	3.55	171.51	3.0336	0.105882	31.3416	194	1.4683	1.9291	2.4944	2.7025	56.961	30.2803	3.55	4.67876	4.67876	4.67876	0.074	1.948	95.2135	6.9632	0.9796	1.782	41.8	2.0388	1.624	7.1844	677.392	37.0432	2594.04	5.91984	3.54	5
372	0.94(K0.4-xNa0.6BaxNb1-xZrx)O3–0.06LiSbO3 x= 0	250	1095	0.323272	28.0831	2.80844	1.2048	4.01692	13.528	0.85676	0.8684	1.07352	468.312	54.7553	363.136	1.5922	2.146	3.316	170.564	2.97864	0.0739208	31.4666	192.94	1.4462	1.90404	2.50536	2.71188	51.61	31.3762	3.316	4.63383	4.63383	4.63383	0.05	1.941	94.6366	6.8974	0.9722	1.774	41.6	2.0366	1.618	7.2808	673.994	36.8524	2630.78	5.97588	3.48	5
373	x=0.02	290	1095	0.361248	29.9298	2.88514	1.20706	3.99342	14.2236	0.862024	0.87028	1.09176	469.893	54.764	375.563	1.60235	2.15822	3.3536	170.47	2.97323	0.0716274	31.3203	192.846	1.44564	1.90705	2.50216	2.70906	50.9623	31.3067	3.3536	4.62819	4.62819	4.62819	0.05	1.94025	94.605	6.8927	0.972764	1.77795	41.5812	2.0304	1.61424	7.25598	673.923	36.9016	2619.2	5.88478	3.47436	5
374	x=0.04	325	1095	0.399224	31.7765	2.96185	1.20931	3.96992	14.9192	0.867288	0.87216	1.10999	471.474	54.7726	387.99	1.6125	2.17044	3.3912	170.376	2.96781	0.069548	31.174	192.752	1.44507	1.91006	2.49897	2.70624	50.3147	31.2371	3.3912	4.62255	4.62255	4.62255	0.05	1.9395	94.5734	6.888	0.973328	1.7819	41.5624	2.02419	1.61048	7.23117	673.851	36.9507	2607.62	5.79367	3.46872	5
375	x=0.06	344	1095	0.4372	33.6232	3.03855	1.21157	3.94642	15.6148	0.872552	0.87404	1.12823	473.055	54.7813	400.416	1.62266	2.18266	3.4288	170.282	2.9624	0.0676538	31.0278	192.658	1.44451	1.91306	2.49577	2.70342	49.667	31.1676	3.4288	4.61691	4.61691	4.61691	0.05	1.93874	94.5418	6.8833	0.973892	1.78584	41.5436	2.01799	1.60672	7.20635	673.78	36.9999	2596.04	5.70257	3.46308	5
376	x=0.08	100	1095	0.475176	35.4699	3.11526	1.21382	3.92292	16.3104	0.877816	0.87592	1.14646	474.636	54.7899	412.843	1.63281	2.19488	3.4664	170.188	2.95698	0.0659211	30.8815	192.564	1.44394	1.91607	2.49258	2.7006	49.0194	31.098	3.4664	4.61127	4.61127	4.61127	0.05	1.93799	94.5102	6.8786	0.974456	1.78979	41.5248	2.01178	1.60296	7.18154	673.708	37.0491	2584.46	5.61146	3.45744	5
377	(1-x)K0.49Na0.51NbO3-xLiNbO3 x=0.03	170	1090	0.344306	30.1642	2.94365	1.20922	4.12341	14.5624	0.847523	0.85547	1.04005	459.934	56.7632	357.3	1.37978	2.173	3.4453	176.36	3.11311	0.06867	33.9898	197.962	1.48992	1.94683	2.57357	2.76448	50.9622	33.2851	3.4453	4.76026	4.76026	4.76026	0.05	1.92	92.906	6.7	0.95	1.75	41	2.03	1.6	7.57	663.8	36.28	2741	6.144	3.3	5
378	x=0.04	210	1090	0.341581	29.9248	2.9265	1.2148	4.11245	14.4432	0.848064	0.85696	1.04613	460.555	56.4693	358.286	1.39912	2.164	3.4304	175.81	3.09762	0.0692367	33.7737	197.416	1.4824	1.94187	2.56662	2.75907	51.0512	33.1928	3.4304	4.74737	4.74737	4.74737	0.05	1.92	92.906	6.7	0.95	1.75	41	2.03	1.6	7.57	663.8	36.28	2741	6.144	3.3	5
379	x=0.06	245	1090	0.336131	29.4459	2.89219	1.22595	4.09052	14.2048	0.849146	0.85994	1.05829	461.798	55.8817	360.26	1.4378	2.146	3.4006	174.709	3.06662	0.0703987	33.3413	196.324	1.46735	1.93196	2.55274	2.74826	51.2293	33.0082	3.4006	4.72159	4.72159	4.72159	0.05	1.92	92.906	6.7	0.95	1.75	41	2.03	1.6	7.57	663.8	36.28	2741	6.144	3.3	5
380	x=0.07	190	1090	0.333406	29.2065	2.87504	1.23152	4.07956	14.0856	0.849687	0.86143	1.06437	462.419	55.5878	361.246	1.45715	2.137	3.3857	174.159	3.05113	0.0709945	33.1251	195.778	1.45982	1.927	2.54579	2.74285	51.3184	32.9159	3.3857	4.7087	4.7087	4.7087	0.05	1.92	92.906	6.7	0.95	1.75	41	2.03	1.6	7.57	663.8	36.28	2741	6.144	3.3	5
381	x=0.08	150	1090	0.330682	28.9671	2.85789	1.2371	4.0686	13.9664	0.850228	0.86292	1.07046	463.04	55.294	362.233	1.47649	2.128	3.3708	173.609	3.03563	0.0716004	32.9089	195.232	1.4523	1.92204	2.53885	2.73744	51.4074	32.8235	3.3708	4.69581	4.69581	4.69581	0.05	1.92	92.906	6.7	0.95	1.75	41	2.03	1.6	7.57	663.8	36.28	2741	6.144	3.3	5
382	0.9K1–xNaxNbO3-0.06LiNbO3-0.04CaTiO3 x=0.54	152	1140	0.360728	29.3788	2.92166	1.2215	4.00878	14.192	0.86454	0.8686	1.09588	469.146	54.8828	391.444	1.38161	2.172	3.394	173.226	3.03216	0.0732807	32.4054	194.46	1.4537	1.92326	2.53024	2.72982	49.4178	32.1741	3.394	4.72516	4.72516	4.72516	0.05	1.8896	91.1044	6.6248	0.9484	1.7524	40.24	2.0232	1.596	7.4612	663.568	36.0562	2708.68	5.92972	3.294	4.96
383	0.979K0.5Na0.5Nb1–xSbxO3-0.021Bi0.5Na0.5TiO3 x=0.03	300	1040	0.38424	32.8273	3.10832	1.19563	4.14032	15.672	0.85907	0.86155	1.03313	460.287	57.6983	356.173	1.3418	2.24305	3.521	177.964	3.15222	0.066488	34.6014	199.37	1.50859	1.96426	2.59254	2.77891	51.1005	33.377	3.521	4.82343	4.81758	4.78805	0.057875	1.91432	92.8073	6.75715	0.960027	1.76301	40.8947	2.02966	1.60671	7.37132	668.668	36.4427	2670.08	5.94921	3.38496	4.979
384	x=0.05	385	1040	0.38424	32.8273	3.10832	1.19563	4.14032	15.672	0.85907	0.86155	1.03313	460.287	57.6983	356.173	1.3418	2.24305	3.521	177.964	3.15222	0.066488	34.6014	199.37	1.50859	1.96426	2.59254	2.77891	51.1005	33.377	3.521	4.82343	4.81758	4.78805	0.057875	1.92117	93.3721	6.82157	0.967271	1.77084	41.0905	2.03181	1.61258	7.27694	671.995	36.6295	2634.11	5.89435	3.4437	4.979
385	x=0.06	340	1040	0.38424	32.8273	3.10832	1.19563	4.14032	15.672	0.85907	0.86155	1.03313	460.287	57.6983	356.173	1.3418	2.24305	3.521	177.964	3.15222	0.066488	34.6014	199.37	1.50859	1.96426	2.59254	2.77891	51.1005	33.377	3.521	4.82343	4.81758	4.78805	0.057875	1.9246	93.6545	6.85377	0.970894	1.77476	41.1884	2.03289	1.61552	7.22975	673.658	36.7229	2616.13	5.86691	3.47307	4.979
386	x=0.07	80	1040	0.38424	32.8273	3.10832	1.19563	4.14032	15.672	0.85907	0.86155	1.03313	460.287	57.6983	356.173	1.3418	2.24305	3.521	177.964	3.15222	0.066488	34.6014	199.37	1.50859	1.96426	2.59254	2.77891	51.1005	33.377	3.521	4.82343	4.81758	4.78805	0.057875	1.92803	93.9369	6.88598	0.974516	1.77867	41.2863	2.03397	1.61846	7.18257	675.321	36.8163	2598.14	5.83948	3.50244	4.979
387	(1− x)(K0.48Na0.52)NbO3-xBiCoO3 x=0.005	113	1125	0.365755	31.6126	3.03697	1.19095	4.13811	15.1808	0.853266	0.85724	1.02938	460.062	57.5083	355.627	1.35349	2.2205	3.4926	177.392	3.14344	0.0671901	34.3513	199.004	1.5076	1.95891	2.58671	2.77462	50.9428	33.2394	3.4926	4.79798	4.79519	4.78113	0.05375	1.91725	92.7361	6.6944	0.9488	1.74695	40.93	2.02845	1.6015	7.5541	664.273	36.2489	2736.14	6.13647	3.303	4.995
388	x=0.01	170	1125	0.38055	32.5039	3.08875	1.1919	4.12862	15.5216	0.859732	0.86248	1.03516	461.285	57.505	356.573	1.36699	2.241	3.5052	177.265	3.13768	0.0670034	34.2857	198.808	1.5052	1.95942	2.58461	2.77284	51.1456	33.1095	3.5052	4.80741	4.80184	4.77371	0.0575	1.9145	92.5663	6.6888	0.9476	1.7439	40.86	2.0269	1.603	7.5382	664.746	36.2178	2731.27	6.12895	3.306	4.99
389	x=0.015	34	1125	0.395346	33.3952	3.14052	1.19285	4.11914	15.8624	0.866198	0.86772	1.04095	462.507	57.5017	357.52	1.38048	2.2615	3.5178	177.137	3.13192	0.0668247	34.2202	198.612	1.5028	1.95992	2.58252	2.77105	51.3484	32.9797	3.5178	4.81683	4.80848	4.76628	0.06125	1.91175	92.3964	6.6832	0.9464	1.74085	40.79	2.02535	1.6045	7.5223	665.219	36.1867	2726.41	6.12143	3.309	4.985
390	(Li0.04K0.44Na0.52)(Nb0.85Ta0.15)O3	162	970	0.33696	29.435	2.8964	1.2072	4.086	14.2	0.8508	0.86	1.0516	462.896	56.0646	359.32	1.4546	2.164	3.4	174.32	3.066	0.0704225	33.1	196.2	1.4748	1.93184	2.5496	2.746	51.188	32.6064	3.4	4.71583	4.71583	4.71583	0.05	2.082	106.112	7.1245	0.95	1.7425	45.8	2.0165	1.585	7.6495	678.425	37.0554	2820.8	5.5734	3.3	5.15
391	(K0.5Na0.5)0.94Li0.06(W2/3Bi1/3)xNb1 −xO3 x= 0.004	262	1100	0.33756	29.5973	2.9015	1.2283	4.0987	14.28	0.8483	0.859	1.0566	461.074	56.0068	359.94	1.42065	2.146	3.41	175.17	3.0764	0.070028	33.5496	196.7	1.4697	1.93506	2.558	2.7523	51.187	33.1895	3.41	4.73134	4.73134	4.73134	0.05	1.92481	93.3033	6.71725	0.950493	1.74733	41.144	2.02951	1.60067	7.56636	664.136	36.3005	2740.58	6.12512	3.3068	5.004
392	x=0.008	281	1100	0.33756	29.5973	2.9015	1.2283	4.0987	14.28	0.8483	0.859	1.0566	461.074	56.0068	359.94	1.42065	2.146	3.41	175.17	3.0764	0.070028	33.5496	196.7	1.4697	1.93506	2.558	2.7523	51.187	33.1895	3.41	4.73134	4.73134	4.73134	0.05	1.92963	93.7006	6.73451	0.950987	1.74467	41.288	2.02901	1.60133	7.56272	664.472	36.3209	2740.17	6.10623	3.3136	5.008
393	x=0.012	228	1100	0.33756	29.5973	2.9015	1.2283	4.0987	14.28	0.8483	0.859	1.0566	461.074	56.0068	359.94	1.42065	2.146	3.41	175.17	3.0764	0.070028	33.5496	196.7	1.4697	1.93506	2.558	2.7523	51.187	33.1895	3.41	4.73134	4.73134	4.73134	0.05	1.93444	94.0978	6.75176	0.95148	1.742	41.432	2.02852	1.602	7.55908	664.808	36.3414	2739.75	6.08735	3.3204	5.012
394	0.95[(K0.5Na0.5)1-xAgxNbO3]-0.05LiSbO3 x=0.02	143	1080	0.374044	31.298	3.01423	1.22474	4.08572	15.008	0.852025	0.87745	1.08717	465.645	56.0114	375.67	1.37421	2.193	3.4535	174.88	3.07689	0.079291	33.3008	196.49	1.47032	1.93701	2.54923	2.74531	52.5215	32.7792	3.4535	4.73058	4.73058	4.73058	0.0557	1.9375	94.3482	6.8645	0.9685	1.77	41.5	2.0355	1.615	7.329	672.295	36.757	2649.15	6.0039	3.45	5
395	x=0.06	227	1080	0.441532	34.2174	3.20518	1.22873	4.03765	16.224	0.860575	0.91735	1.16051	476.046	55.4301	409.11	1.32038	2.269	3.5105	173.189	3.04669	0.0967702	32.3664	194.97	1.45644	1.93093	2.51769	2.72042	55.3697	31.7701	3.5105	4.70307	4.70307	4.70307	0.0671	1.9375	94.3482	6.8645	0.9685	1.77	41.5	2.0355	1.615	7.329	672.295	36.757	2649.15	6.0039	3.45	5
396	x=0.08	186	1080	0.475276	35.677	3.30065	1.23073	4.01361	16.832	0.86485	0.9373	1.19718	481.246	55.1394	425.83	1.29347	2.307	3.539	172.343	3.03158	0.104563	31.8992	194.21	1.44951	1.92789	2.50192	2.70797	56.7937	31.2656	3.539	4.68931	4.68931	4.68931	0.0728	1.9375	94.3482	6.8645	0.9685	1.77	41.5	2.0355	1.615	7.329	672.295	36.757	2649.15	6.0039	3.45	5
397	(Na0.52K0.44Li0.04)Nb0.87Sb0.08Ta0.05O3	376	1095	0.33696	29.435	2.8964	1.2072	4.086	14.2	0.8508	0.86	1.0516	462.896	56.0646	359.32	1.4546	2.164	3.4	174.32	3.066	0.0704225	33.1	196.2	1.4748	1.93184	2.5496	2.746	51.188	32.6064	3.4	4.71583	4.71583	4.71583	0.05	2.002	99.6156	7.1047	0.9796	1.7795	43.4	2.0343	1.619	7.2109	682.267	37.3017	2620.64	5.72964	3.54	5.05
398	(1−x) K0.5Na0.5NbO3 –xBiScO3 x= 0.01	150	1135	0.38356	32.8229	3.10835	1.19685	4.14585	15.68	0.85795	0.8605	1.0316	459.76	57.7686	355.9	1.33085	2.241	3.525	178.235	3.15827	0.0663265	34.7245	199.6	1.51015	1.96595	2.5957	2.78135	51.0565	33.4915	3.525	4.82795	4.82238	4.79425	0.0575	1.912	92.4265	6.6793	0.9515	1.7546	40.8	2.0247	1.597	7.5333	663.472	36.2632	2731.71	6.13005	3.297	4.99
399	x=0.02	240	1135	0.41312	34.6022	3.2117	1.1987	4.1267	16.36	0.8709	0.871	1.0432	462.22	57.7594	357.8	1.35821	2.282	3.55	177.97	3.14654	0.0660147	34.589	199.2	1.5053	1.9669	2.5914	2.7777	51.463	33.2279	3.55	4.84659	4.83545	4.77919	0.065	1.904	91.947	6.6586	0.953	1.7592	40.6	2.0194	1.594	7.4966	663.144	36.2464	2722.42	6.1161	3.294	4.98
400	x=0.03	90	1135	0.44268	36.3816	3.31505	1.20055	4.10755	17.04	0.88385	0.8815	1.0548	464.68	57.7502	359.7	1.38556	2.323	3.575	177.705	3.13481	0.0657277	34.4535	198.8	1.50045	1.96785	2.5871	2.77405	51.8695	32.9644	3.575	4.86524	4.84853	4.76414	0.0725	1.896	91.4675	6.6379	0.9545	1.7638	40.4	2.0141	1.591	7.4599	662.816	36.2296	2713.13	6.10215	3.291	4.97
401	(K0.48Na0.52)Nb1-x(Mo3/4Sr1/4)xO3 x= 0.004	120	1115	0.35096	30.7213	2.9852	1.19	4.1476	14.84	0.8468	0.852	1.0236	458.84	57.5116	354.68	1.34	2.2	3.48	177.52	3.1492	0.0673854	34.4168	199.2	1.51	1.9584	2.5888	2.7764	50.74	33.3692	3.48	4.78855	4.78855	4.78855	0.05	1.91997	92.9098	6.70021	0.95029	1.7503	41	2.02883	1.6	7.5619	663.749	36.273	2739.75	6.12324	3.3	5
402	x=0.008	130	1115	0.35096	30.7213	2.9852	1.19	4.1476	14.84	0.8468	0.852	1.0236	458.84	57.5116	354.68	1.34	2.2	3.48	177.52	3.1492	0.0673854	34.4168	199.2	1.51	1.9584	2.5888	2.7764	50.74	33.3692	3.48	4.78855	4.78855	4.78855	0.05	1.91994	92.9136	6.70042	0.95058	1.7506	41	2.02766	1.6	7.5538	663.698	36.266	2738.5	6.10249	3.3	5
403	x=0.012	123	1115	0.35096	30.7213	2.9852	1.19	4.1476	14.84	0.8468	0.852	1.0236	458.84	57.5116	354.68	1.34	2.2	3.48	177.52	3.1492	0.0673854	34.4168	199.2	1.51	1.9584	2.5888	2.7764	50.74	33.3692	3.48	4.78855	4.78855	4.78855	0.05	1.91991	92.9174	6.70063	0.95087	1.7509	41	2.02649	1.6	7.5457	663.647	36.259	2737.25	6.08173	3.3	5
404	x=0.016	75	1115	0.35096	30.7213	2.9852	1.19	4.1476	14.84	0.8468	0.852	1.0236	458.84	57.5116	354.68	1.34	2.2	3.48	177.52	3.1492	0.0673854	34.4168	199.2	1.51	1.9584	2.5888	2.7764	50.74	33.3692	3.48	4.78855	4.78855	4.78855	0.05	1.91988	92.9213	6.70084	0.95116	1.7512	41	2.02532	1.6	7.5376	663.596	36.252	2736	6.06097	3.3	5
405	(K0.48Na0.52)(W2/3Bi1/3)xNb1-xO3 0.008	136	1140	0.35096	30.7213	2.9852	1.19	4.1476	14.84	0.8468	0.852	1.0236	458.84	57.5116	354.68	1.34	2.2	3.48	177.52	3.1492	0.0673854	34.4168	199.2	1.51	1.9584	2.5888	2.7764	50.74	33.3692	3.48	4.78855	4.78855	4.78855	0.05	1.92963	93.7006	6.73451	0.950987	1.74467	41.288	2.02901	1.60133	7.56272	664.472	36.3209	2740.17	6.10623	3.3136	5.008
406	(1 - x)K0.48Na0.52(Nb0.95Ta0.05)O3-xBaZrO3 x=0.04	125	1132	0.434922	34.9855	3.16899	1.2	4.1157	16.4864	0.856128	0.85392	1.05866	460.602	57.8069	380.413	1.32364	2.226	3.5808	178.339	3.15931	0.0630823	34.5665	199.832	1.514	1.97166	2.59365	2.77934	49.2684	33.6224	3.5808	4.79813	4.79813	4.79813	0.05	1.97024	97.0647	6.82584	0.9512	1.756	42.496	2.01248	1.5872	7.54264	668.328	36.6327	2741.9	5.76757	3.288	5.048
407	x=0.06	190	1132	0.476902	37.1177	3.26089	1.205	4.09974	17.3096	0.860792	0.85488	1.07618	461.484	57.9546	393.279	1.31546	2.239	3.6312	178.749	3.16437	0.0612377	34.6414	200.148	1.516	1.9783	2.59607	2.78082	48.5326	33.749	3.6312	4.80292	4.80292	4.80292	0.05	1.96836	96.9431	6.81801	0.9518	1.76025	42.444	2.00597	1.5833	7.51571	668.154	36.6799	2729.04	5.67445	3.282	5.047
408	x=0.08	50	1132	0.518883	39.2498	3.35278	1.21	4.08379	18.1328	0.865456	0.85584	1.09371	462.365	58.1023	406.146	1.30728	2.252	3.6816	179.158	3.16942	0.0595606	34.7163	200.464	1.518	1.98493	2.5985	2.78229	47.7968	33.8757	3.6816	4.80771	4.80771	4.80771	0.05	1.96648	96.8214	6.81018	0.9524	1.7645	42.392	1.99946	1.5794	7.48878	667.981	36.727	2716.19	5.58134	3.276	5.046
409	(K0.4425Na0.52Li0.0375)(Nb0.93- xTaxSb0.07)O3 x=0.0375	200	1130	0.337835	29.5154	2.90195	1.20612	4.08985	14.24	0.85055	0.8595	1.04985	462.642	56.155	359.03	1.44744	2.16625	3.405	174.52	3.0712	0.0702247	33.1823	196.387	1.477	1.9335	2.55205	2.7479	51.16	32.6541	3.405	4.72038	4.72038	4.72038	0.05	1.985	98.2267	7.03643	0.9759	1.77612	42.9	2.03432	1.61725	7.25247	679.349	37.1416	2632.36	5.80521	3.51	5.0375
410	x=0.0475	310	1130	0.337835	29.5154	2.90195	1.20612	4.08985	14.24	0.85055	0.8595	1.04985	462.642	56.155	359.03	1.44744	2.16625	3.405	174.52	3.0712	0.0702247	33.1823	196.387	1.477	1.9335	2.55205	2.7479	51.16	32.6541	3.405	4.72038	4.72038	4.72038	0.05	1.9958	99.1071	7.06473	0.9759	1.77563	43.22	2.03342	1.61625	7.25777	680.324	37.1933	2637.68	5.76717	3.51	5.0475
411	x=0.0575	275	1130	0.337835	29.5154	2.90195	1.20612	4.08985	14.24	0.85055	0.8595	1.04985	462.642	56.155	359.03	1.44744	2.16625	3.405	174.52	3.0712	0.0702247	33.1823	196.387	1.477	1.9335	2.55205	2.7479	51.16	32.6541	3.405	4.72038	4.72038	4.72038	0.05	2.0066	99.9875	7.09302	0.9759	1.77513	43.54	2.03253	1.61525	7.26307	681.299	37.245	2643	5.72913	3.51	5.0575
412	x=0.0675	280	1130	0.337835	29.5154	2.90195	1.20612	4.08985	14.24	0.85055	0.8595	1.04985	462.642	56.155	359.03	1.44744	2.16625	3.405	174.52	3.0712	0.0702247	33.1823	196.387	1.477	1.9335	2.55205	2.7479	51.16	32.6541	3.405	4.72038	4.72038	4.72038	0.05	2.0174	100.868	7.12132	0.9759	1.77462	43.86	2.03163	1.61425	7.26837	682.274	37.2967	2648.32	5.69109	3.51	5.0675
413	(1-x)K0.50Na0.50NbO3–xBa0.80Ca0.20ZrO3 x=0.02	90	1140	0.3904	32.7802	3.08378	1.19914	4.1461	15.676	0.85006	0.8514	1.03736	458.56	57.8272	367.332	1.28707	2.213	3.542	178.794	3.17303	0.0650676	34.8782	200.16	1.51582	1.97021	2.601	2.78534	49.8697	33.818	3.542	4.81592	4.81592	4.81592	0.05	1.9192	92.8724	6.695	0.9506	1.7542	40.98	2.0234	1.596	7.5436	663.724	36.3323	2728.68	6.04708	3.294	5
414	x=0.04	150	1140	0.4268	34.5168	3.16256	1.20328	4.1272	16.352	0.85512	0.8528	1.05472	459.819	57.8766	380.664	1.27063	2.226	3.584	179.088	3.17606	0.0636008	34.8963	200.32	1.51664	1.97542	2.602	2.78568	49.0894	33.881	3.584	4.82253	4.82253	4.82253	0.05	1.9184	92.8387	6.69	0.9512	1.7584	40.96	2.0168	1.592	7.5172	663.648	36.3846	2716.36	5.95016	3.288	5
415	x=0.06	200	1140	0.4632	36.2535	3.24134	1.20742	4.1083	17.028	0.86018	0.8542	1.07208	461.079	57.9261	393.996	1.2542	2.239	3.626	179.382	3.1791	0.0622504	34.9145	200.48	1.51746	1.98062	2.603	2.78602	48.309	33.9441	3.626	4.82915	4.82915	4.82915	0.05	1.9176	92.8051	6.685	0.9518	1.7626	40.94	2.0102	1.588	7.4908	663.572	36.4369	2704.04	5.85324	3.282	5
416	x=0.08	135	1140	0.4996	37.9902	3.32012	1.21156	4.0894	17.704	0.86524	0.8556	1.08944	462.338	57.9755	407.328	1.23776	2.252	3.668	179.676	3.18213	0.0610032	34.9326	200.64	1.51828	1.98583	2.604	2.78636	47.5287	34.0071	3.668	4.83576	4.83576	4.83576	0.05	1.9168	92.7714	6.68	0.9524	1.7668	40.92	2.0036	1.584	7.4644	663.496	36.4892	2691.72	5.75632	3.276	5
417	0.96(K0.5Na0.5)0.95Li0.05Nb1−xSbxO3-0.04BaZrO3 x=0.04	223	1095	0.424688	34.1379	3.1052	1.23144	4.07936	16.064	0.85704	0.8592	1.08448	462.143	56.6457	384.512	1.38232	2.1828	3.528	176.616	3.1044	0.064741	33.9437	197.96	1.48256	1.95405	2.5708	2.76144	49.6116	33.5404	3.528	4.75568	4.75568	4.75568	0.05	1.93184	93.9463	6.81634	0.965408	1.77376	41.344	2.02102	1.60352	7.33211	670.172	36.7509	2645.82	5.84256	3.4032	5
418	x=0.05	320	1095	0.424688	34.1379	3.1052	1.23144	4.07936	16.064	0.85704	0.8592	1.08448	462.143	56.6457	384.512	1.38232	2.1828	3.528	176.616	3.1044	0.064741	33.9437	197.96	1.48256	1.95405	2.5708	2.76144	49.6116	33.5404	3.528	4.75568	4.75568	4.75568	0.05	1.9352	94.2232	6.84792	0.96896	1.7776	41.44	2.02208	1.6064	7.28584	671.803	36.8425	2628.18	5.81566	3.432	5
419	x=0.06	370	1095	0.424688	34.1379	3.1052	1.23144	4.07936	16.064	0.85704	0.8592	1.08448	462.143	56.6457	384.512	1.38232	2.1828	3.528	176.616	3.1044	0.064741	33.9437	197.96	1.48256	1.95405	2.5708	2.76144	49.6116	33.5404	3.528	4.75568	4.75568	4.75568	0.05	1.93856	94.5001	6.8795	0.972512	1.78144	41.536	2.02314	1.60928	7.23957	673.434	36.9341	2610.55	5.78876	3.4608	5
420	x=0.07	425	1095	0.424688	34.1379	3.1052	1.23144	4.07936	16.064	0.85704	0.8592	1.08448	462.143	56.6457	384.512	1.38232	2.1828	3.528	176.616	3.1044	0.064741	33.9437	197.96	1.48256	1.95405	2.5708	2.76144	49.6116	33.5404	3.528	4.75568	4.75568	4.75568	0.05	1.94192	94.777	6.91109	0.976064	1.78528	41.632	2.02419	1.61216	7.1933	675.065	37.0257	2592.91	5.76187	3.4896	5
421	x=0.08	320	1095	0.424688	34.1379	3.1052	1.23144	4.07936	16.064	0.85704	0.8592	1.08448	462.143	56.6457	384.512	1.38232	2.1828	3.528	176.616	3.1044	0.064741	33.9437	197.96	1.48256	1.95405	2.5708	2.76144	49.6116	33.5404	3.528	4.75568	4.75568	4.75568	0.05	1.94528	95.0539	6.94267	0.979616	1.78912	41.728	2.02525	1.61504	7.14702	676.696	37.1173	2575.28	5.73497	3.5184	5
422	x=0.09	159	1095	0.424688	34.1379	3.1052	1.23144	4.07936	16.064	0.85704	0.8592	1.08448	462.143	56.6457	384.512	1.38232	2.1828	3.528	176.616	3.1044	0.064741	33.9437	197.96	1.48256	1.95405	2.5708	2.76144	49.6116	33.5404	3.528	4.75568	4.75568	4.75568	0.05	1.94864	95.3308	6.97426	0.983168	1.79296	41.824	2.0263	1.61792	7.10075	678.327	37.2089	2557.64	5.70807	3.5472	5
423	(0.96–x)K0.5Na0.5NbO3–0.04LiTaO3–xNaSbO3 x=0.04	200	1075	0.34	29.7572	2.9162	1.2122	4.1034	14.36	0.849	0.858	1.048	461.356	56.3309	358.64	1.4181	2.164	3.42	175.3	3.0868	0.0696379	33.5432	197	1.4798	1.93844	2.5608	2.7546	51.098	32.9922	3.42	4.73658	4.73658	4.73658	0.05	1.9772	97.5814	6.9448	0.9648	1.764	42.68	2.0308	1.608	7.3984	674.496	36.8684	2688.8	5.87976	3.42	5.04
424	x=0.06	230	1075	0.33848	29.5961	2.9063	1.2097	4.0947	14.28	0.8499	0.859	1.0498	462.126	56.1977	358.98	1.43635	2.164	3.41	174.81	3.0764	0.070028	33.3216	196.6	1.4773	1.93514	2.5552	2.7503	51.143	32.7993	3.41	4.72621	4.72621	4.72621	0.05	1.9842	98.1583	7.0106	0.9722	1.772	42.88	2.033	1.614	7.302	677.894	37.0592	2652.06	5.82372	3.48	5.04
425	x=0.08	205	1075	0.33696	29.435	2.8964	1.2072	4.086	14.2	0.8508	0.86	1.0516	462.896	56.0646	359.32	1.4546	2.164	3.4	174.32	3.066	0.0704225	33.1	196.2	1.4748	1.93184	2.5496	2.746	51.188	32.6064	3.4	4.71583	4.71583	4.71583	0.05	1.9912	98.7352	7.0764	0.9796	1.78	43.08	2.0352	1.62	7.2056	681.292	37.25	2615.32	5.76768	3.54	5.04
426	0.97K0.5Na0.5NbO3 - 0.03(Ba0.85Ca0.15)(Zr0.1Ti0.9)O3	138	1085	0.41067	33.7944	3.12794	1.20149	4.13762	16.068	0.852455	0.85195	1.04613	459.059	57.8868	373.829	1.28222	2.2195	3.566	178.977	3.17515	0.0641026	34.9052	200.292	1.51663	1.9733	2.60195	2.78587	49.4969	33.8705	3.566	4.81838	4.81838	4.81838	0.05	1.89936	91.6849	6.64849	0.94901	1.75225	40.484	2.02442	1.5967	7.4926	663.632	36.1368	2717.34	5.98482	3.29505	4.973
427	0.998(0.95Na0.5K0.5NbO3–0.05LiSbO3)–0.002BiMnO3	208	1110	0.346239	30.1967	2.93959	1.22306	4.10603	14.5372	0.850334	0.859585	1.05276	460.931	56.3031	359.32	1.4064	2.16329	3.43015	175.678	3.08981	0.0693394	33.7431	197.175	1.47636	1.94029	2.56421	2.75707	51.1779	33.232	3.43015	4.74819	4.74708	4.74145	0.0515	1.9362	94.2694	6.86123	0.968143	1.76898	41.467	2.03551	1.61477	7.32018	672.385	36.7475	2646.89	5.99881	3.4503	4.998
428	0.82K0.5Na0.5NbO3 –0.18AgNbO3	170	1095	0.67368	44.8719	3.9095	1.2139	3.9373	20.76	0.8855	1.039	1.3674	506.566	55.0244	512.4	1.04853	2.56	3.77	170.49	3.0269	0.134875	30.4338	192.8	1.4493	1.9362	2.4506	2.6671	64.141	28.9751	3.77	4.67898	4.67898	4.67898	0.104	1.92	92.906	6.7	0.95	1.75	41	2.03	1.6	7.57	663.8	36.28	2741	6.144	3.3	5
429	(1 - 0.03)K0.5Na0.5NbO3–0.03AlFeO3	119	1000	0.35238	30.9217	3.03695	1.19665	4.10035	14.94	0.86885	0.8695	1.0911	460.909	56.8948	371.37	1.37356	2.239	3.485	176.895	3.12515	0.0709505	34.1142	197.75	1.4856	1.95558	2.5745	2.76475	50.4085	32.9464	3.485	4.78651	4.78651	4.78651	0.0509	1.9023	91.7942	6.6619	0.9434	1.7323	40.55	2.0192	1.606	7.4713	666.665	36.0068	2713.01	5.96238	3.3135	4.97
430	(Na0.52K0.44Li0.04)(Nb0.86Ta0.06Sb0.08)O3	296	650	0.33696	29.435	2.8964	1.2072	4.086	14.2	0.8508	0.86	1.0516	462.896	56.0646	359.32	1.4546	2.164	3.4	174.32	3.066	0.0704225	33.1	196.2	1.4748	1.93184	2.5496	2.746	51.188	32.6064	3.4	4.71583	4.71583	4.71583	0.05	2.0128	100.496	7.133	0.9796	1.779	43.72	2.0334	1.618	7.2162	683.242	37.3533	2625.96	5.6916	3.54	5.06
431	0.998 [(0.95(K0.5Na0.5)NbO3–0.05LiSbO3]–0.002BiFe(1-x)CoxO3 x=0	244	1030	0.346239	30.1967	2.93959	1.22306	4.10603	14.5372	0.850334	0.859585	1.05276	460.931	56.3031	359.32	1.4064	2.16329	3.43015	175.678	3.08981	0.0693394	33.7431	197.175	1.47636	1.94029	2.56421	2.75707	51.1779	33.232	3.43015	4.74819	4.74708	4.74145	0.0515	1.93629	94.2712	6.86163	0.968023	1.76878	41.469	2.03477	1.61537	7.3229	672.469	36.7378	2647.47	5.99207	3.4506	4.998
432	x=0.2	277	1030	0.346239	30.1967	2.93959	1.22306	4.10603	14.5372	0.850334	0.859585	1.05276	460.931	56.3031	359.32	1.4064	2.16329	3.43015	175.678	3.08981	0.0693394	33.7431	197.175	1.47636	1.94029	2.56421	2.75707	51.1779	33.232	3.43015	4.74819	4.74708	4.74145	0.0515	1.9363	94.2724	6.86169	0.968015	1.76877	41.4694	2.03479	1.61541	7.32295	672.469	36.739	2647.45	5.99389	3.45066	4.998
433	x=0.4	254	1030	0.346239	30.1967	2.93959	1.22306	4.10603	14.5372	0.850334	0.859585	1.05276	460.931	56.3031	359.32	1.4064	2.16329	3.43015	175.678	3.08981	0.0693394	33.7431	197.175	1.47636	1.94029	2.56421	2.75707	51.1779	33.232	3.43015	4.74819	4.74708	4.74145	0.0515	1.93632	94.2737	6.86175	0.968007	1.76876	41.4698	2.03481	1.61545	7.32299	672.468	36.7401	2647.44	5.99571	3.45072	4.998
434	x=0.6	247	1030	0.346239	30.1967	2.93959	1.22306	4.10603	14.5372	0.850334	0.859585	1.05276	460.931	56.3031	359.32	1.4064	2.16329	3.43015	175.678	3.08981	0.0693394	33.7431	197.175	1.47636	1.94029	2.56421	2.75707	51.1779	33.232	3.43015	4.74819	4.74708	4.74145	0.0515	1.93633	94.2749	6.86181	0.967999	1.76876	41.4702	2.03483	1.61549	7.32303	672.468	36.7413	2647.42	5.99753	3.45078	4.998
435	(K0.5Na0.5)1−2ySryNbO3 y=0.005	95	1115	0.35946	31.1712	3.0053	1.19	4.13795	15.04	0.8422	0.8465	1.0184	455.474	57.4617	355.675	1.29591	2.19225	3.49	177.675	3.15435	0.0664894	34.6811	199	1.50705	1.95594	2.58715	2.77105	50.1686	33.545	3.49	4.79163	4.79163	4.79163	0.04975	1.92	92.906	6.7	0.95	1.75	41	2.03	1.6	7.57	663.8	36.28	2741	6.144	3.3	5
436	y=0.02	80	1115	0.37584	31.5542	3.0062	1.175	4.0568	15.16	0.8338	0.836	1.0136	449.998	56.5134	360.7	1.27314	2.169	3.46	175.2	3.1074	0.0659631	34.1444	196	1.4832	1.92876	2.5486	2.7292	48.7246	32.9148	3.46	4.73863	4.73863	4.73863	0.049	1.92	92.906	6.7	0.95	1.75	41	2.03	1.6	7.57	663.8	36.28	2741	6.144	3.3	5
437	y=0.05	50	1115	0.4086	32.3201	3.008	1.145	3.8945	15.4	0.817	0.815	1.004	439.045	54.6168	370.75	1.2276	2.1225	3.4	170.25	3.0135	0.0649351	33.071	190	1.4355	1.8744	2.4715	2.6455	45.8365	31.6545	3.4	4.63262	4.63262	4.63262	0.0475	1.92	92.906	6.7	0.95	1.75	41	2.03	1.6	7.57	663.8	36.28	2741	6.144	3.3	5
438	(Na0.52K0.44Li0.04) (Nb0.89Sb0.05Ta0.06) O3	272	1100	0.33696	29.435	2.8964	1.2072	4.086	14.2	0.8508	0.86	1.0516	462.896	56.0646	359.32	1.4546	2.164	3.4	174.32	3.066	0.0704225	33.1	196.2	1.4748	1.93184	2.5496	2.746	51.188	32.6064	3.4	4.71583	4.71583	4.71583	0.05	2.0023	99.6307	7.0343	0.9685	1.767	43.42	2.0301	1.609	7.3608	678.145	37.0672	2681.07	5.77566	3.45	5.06
439	0.96(K0.48Na0.52)(Nb0.95-xTa0.05Sbx)O3–0.04Bi0.5(Na0.82K0.18)0.5ZrO3 x=0	310	1090	0.409229	34.1898	3.18636	1.1923	4.10443	16.1552	0.873204	0.87356	1.04781	464.191	57.4186	358.67	1.40493	2.282	3.5244	176.716	3.11992	0.0668515	34.0217	198.176	1.4989	1.95845	2.57706	2.76669	51.5782	32.7341	3.5244	4.82004	4.8089	4.75264	0.065	1.97024	97.0647	6.82584	0.9512	1.756	42.496	2.01248	1.5872	7.54264	668.328	36.6327	2741.9	5.76757	3.288	5.048
440	x=0.02	385	1090	0.409229	34.1898	3.18636	1.1923	4.10443	16.1552	0.873204	0.87356	1.04781	464.191	57.4186	358.67	1.40493	2.282	3.5244	176.716	3.11992	0.0668515	34.0217	198.176	1.4989	1.95845	2.57706	2.76669	51.5782	32.7341	3.5244	4.82004	4.8089	4.75264	0.065	1.97696	97.6185	6.88901	0.958304	1.76368	42.688	2.01459	1.59296	7.4501	671.59	36.8159	2706.63	5.71377	3.3456	5.048
441	x=0.04	450	1090	0.409229	34.1898	3.18636	1.1923	4.10443	16.1552	0.873204	0.87356	1.04781	464.191	57.4186	358.67	1.40493	2.282	3.5244	176.716	3.11992	0.0668515	34.0217	198.176	1.4989	1.95845	2.57706	2.76669	51.5782	32.7341	3.5244	4.82004	4.8089	4.75264	0.065	1.98368	98.1723	6.95218	0.965408	1.77136	42.88	2.0167	1.59872	7.35755	674.852	36.9991	2671.36	5.65997	3.4032	5.048
442	x=0.06	380	1090	0.409229	34.1898	3.18636	1.1923	4.10443	16.1552	0.873204	0.87356	1.04781	464.191	57.4186	358.67	1.40493	2.282	3.5244	176.716	3.11992	0.0668515	34.0217	198.176	1.4989	1.95845	2.57706	2.76669	51.5782	32.7341	3.5244	4.82004	4.8089	4.75264	0.065	1.9904	98.7262	7.01534	0.972512	1.77904	43.072	2.01882	1.60448	7.26501	678.114	37.1822	2636.08	5.60617	3.4608	5.048
443	x=0.08	50	1090	0.409229	34.1898	3.18636	1.1923	4.10443	16.1552	0.873204	0.87356	1.04781	464.191	57.4186	358.67	1.40493	2.282	3.5244	176.716	3.11992	0.0668515	34.0217	198.176	1.4989	1.95845	2.57706	2.76669	51.5782	32.7341	3.5244	4.82004	4.8089	4.75264	0.065	1.99712	99.28	7.07851	0.979616	1.78672	43.264	2.02093	1.61024	7.17246	681.376	37.3654	2600.81	5.55237	3.5184	5.048
444	0.96(K0.5Na0.5)NbO3–0.04LiTaO3+ x MgO x=0	140	1060	0.34304	30.0794	2.936	1.2172	4.1208	14.52	0.8472	0.856	1.0444	459.816	56.5972	357.96	1.3816	2.164	3.44	176.28	3.1076	0.0688705	33.9864	197.8	1.4848	1.94504	2.572	2.7632	51.008	33.378	3.44	4.75733	4.75733	4.75733	0.05	1.9632	96.4277	6.8132	0.95	1.748	42.28	2.0264	1.596	7.5912	667.7	36.4868	2762.28	5.99184	3.3	5.04
445	x=0.002	130	1060	0.34304	30.0794	2.936	1.2172	4.1208	14.52	0.8472	0.856	1.0444	459.816	56.5972	357.96	1.3816	2.164	3.44	176.28	3.1076	0.0688705	33.9864	197.8	1.4848	1.94504	2.572	2.7632	51.008	33.378	3.44	4.75733	4.75733	4.75733	0.05	1.96378	96.4763	6.81982	0.95218	1.7526	42.304	2.02902	1.5984	7.59422	669.175	36.5522	2764.12	5.99355	3.3057	5.046
446	x=0.01	60	1060	0.34304	30.0794	2.936	1.2172	4.1208	14.52	0.8472	0.856	1.0444	459.816	56.5972	357.96	1.3816	2.164	3.44	176.28	3.1076	0.0688705	33.9864	197.8	1.4848	1.94504	2.572	2.7632	51.008	33.378	3.44	4.75733	4.75733	4.75733	0.05	1.96608	96.6707	6.8463	0.9609	1.771	42.4	2.0395	1.608	7.6063	675.077	36.8138	2771.5	6.00039	3.3285	5.07
447	(K0.5Na0.5)(Nb0.92Sb0.03Ta0.05)O3-xCuO x=0	145	1140	0.354	31.0435	3.005	1.195	4.165	15	0.845	0.85	1.02	457.3	57.7778	354	1.3035	2.2	3.5	178.5	3.17	0.0666667	34.86	200	1.515	1.965	2.6	2.785	50.65	33.755	3.5	4.8093	4.8093	4.8093	0.05	2.0745	103.602	7.2261	0.9896	1.8105	45.09	2.087	1.649	7.6949	696.611	38.0681	2810.68	5.93994	3.489	5.23
448	x=0.01	120	1040	0.354	31.0435	3.005	1.195	4.165	15	0.845	0.85	1.02	457.3	57.7778	354	1.3035	2.2	3.5	178.5	3.17	0.0666667	34.86	200	1.515	1.965	2.6	2.785	50.65	33.755	3.5	4.8093	4.8093	4.8093	0.05	2.089	103.967	7.2845	1.0008	1.836	45.38	2.0978	1.668	7.7298	704.065	38.3995	2824.24	5.96215	3.531	5.27
449	x=0.02	128	1040	0.354	31.0435	3.005	1.195	4.165	15	0.845	0.85	1.02	457.3	57.7778	354	1.3035	2.2	3.5	178.5	3.17	0.0666667	34.86	200	1.515	1.965	2.6	2.785	50.65	33.755	3.5	4.8093	4.8093	4.8093	0.05	2.1035	104.333	7.3429	1.012	1.8615	45.67	2.1086	1.687	7.7647	711.519	38.7308	2837.8	5.98436	3.573	5.31
450	x=0.03	130	1040	0.354	31.0435	3.005	1.195	4.165	15	0.845	0.85	1.02	457.3	57.7778	354	1.3035	2.2	3.5	178.5	3.17	0.0666667	34.86	200	1.515	1.965	2.6	2.785	50.65	33.755	3.5	4.8093	4.8093	4.8093	0.05	2.118	104.698	7.4013	1.0232	1.887	45.96	2.1194	1.706	7.7996	718.973	39.0621	2851.36	6.00657	3.615	5.35
451	x=0.04	115	1040	0.354	31.0435	3.005	1.195	4.165	15	0.845	0.85	1.02	457.3	57.7778	354	1.3035	2.2	3.5	178.5	3.17	0.0666667	34.86	200	1.515	1.965	2.6	2.785	50.65	33.755	3.5	4.8093	4.8093	4.8093	0.05	2.1325	105.064	7.4597	1.0344	1.9125	46.25	2.1302	1.725	7.8345	726.427	39.3935	2864.92	6.02878	3.657	5.39
452	(0.995 − x)K0.48Na0.52NbO3-0.005BiScO3-xBi0.5(Na0.7K0.2Li0.1)0.5ZrO3 x=0	125	1115	0.365755	31.6126	3.03697	1.19095	4.13811	15.1808	0.853266	0.85724	1.02938	460.062	57.5083	355.627	1.35349	2.2205	3.4926	177.392	3.14344	0.0671901	34.3513	199.004	1.5076	1.95891	2.58671	2.77462	50.9428	33.2394	3.4926	4.79798	4.79519	4.78113	0.05375	1.916	92.6663	6.68965	0.95075	1.7523	40.9	2.02735	1.5985	7.55165	663.636	36.2716	2736.36	6.13703	3.2985	4.995
453	x=0.02	210	1115	0.394722	33.334	3.13652	1.19283	4.11603	15.832	0.86646	0.8681	1.04197	462.747	57.4416	357.697	1.38664	2.2606	3.514	176.969	3.12797	0.066953	34.1474	198.465	1.50147	1.95867	2.58053	2.76952	51.3677	32.9259	3.514	4.81315	4.80479	4.7626	0.06125	1.9152	92.6326	6.68465	0.95135	1.7565	40.88	2.02075	1.5945	7.52525	663.56	36.3239	2724.03	6.0401	3.2925	4.995
454	x=0.04	366	1115	0.423689	35.0555	3.23607	1.19471	4.09395	16.4832	0.879654	0.87896	1.05456	465.432	57.3749	359.767	1.41978	2.3007	3.5354	176.546	3.11249	0.0667346	33.9435	197.926	1.49534	1.95842	2.57435	2.76442	51.7926	32.6124	3.5354	4.82832	4.81439	4.74407	0.06875	1.9144	92.599	6.67965	0.95195	1.7607	40.86	2.01415	1.5905	7.49885	663.484	36.3762	2711.72	5.94318	3.2865	4.995
455	x=0.05	45	1115	0.438172	35.9162	3.28584	1.19565	4.08291	16.8088	0.886251	0.88439	1.06085	466.774	57.3416	360.803	1.43634	2.32075	3.5461	176.334	3.10475	0.0666318	33.8416	197.656	1.49228	1.9583	2.57127	2.76187	52.005	32.4556	3.5461	4.8359	4.81919	4.7348	0.0725	1.914	92.5821	6.67715	0.95225	1.7628	40.85	2.01085	1.5885	7.48565	663.446	36.4024	2705.55	5.89473	3.2835	4.995
456	0.92(Na0.51K0.49-xLix)NbO3–0.02Bi0.5K0.5TiO3–0.06BaZrO3 x=0.01	125	1150	0.505462	38.8364	3.35827	1.21446	4.07913	17.9592	0.873348	0.86576	1.0916	463.752	57.807	395.75	1.34253	2.27172	3.6524	178.463	3.14869	0.0612499	34.5266	199.642	1.5067	1.97796	2.59093	2.77645	48.9764	33.5917	3.6524	4.81999	4.81442	4.78629	0.0575	1.9024	91.9043	6.6474	0.951	1.7638	40.56	2.0068	1.586	7.4364	663.456	36.325	2687.88	5.7461	3.279	4.98
457	x=0.02	170	1150	0.502242	38.5405	3.33784	1.21841	4.06496	17.812	0.874268	0.8676	1.09804	464.685	57.4742	396.817	1.36889	2.26344	3.634	177.727	3.12955	0.0617561	34.2237	198.952	1.49861	1.97185	2.58192	2.76946	49.0795	33.4162	3.634	4.80326	4.79769	4.76956	0.0575	1.9024	91.9043	6.6474	0.951	1.7638	40.56	2.0068	1.586	7.4364	663.456	36.325	2687.88	5.7461	3.279	4.98
458	x=0.03	227	1150	0.499022	38.2447	3.31742	1.22237	4.05079	17.6648	0.875188	0.86944	1.10448	465.618	57.1414	397.884	1.39524	2.25516	3.6156	176.991	3.11041	0.0622707	33.9208	198.262	1.49051	1.96574	2.5729	2.76247	49.1825	33.2408	3.6156	4.78654	4.78097	4.75284	0.0575	1.9024	91.9043	6.6474	0.951	1.7638	40.56	2.0068	1.586	7.4364	663.456	36.325	2687.88	5.7461	3.279	4.98
459	x=0.05	177	1150	0.492582	37.653	3.27657	1.23028	4.02246	17.3704	0.877028	0.87312	1.11736	467.484	56.4758	400.019	1.44796	2.2386	3.5788	175.519	3.07214	0.0633261	33.3151	196.882	1.47432	1.95352	2.55487	2.74848	49.3886	32.8899	3.5788	4.75308	4.74751	4.71938	0.0575	1.9024	91.9043	6.6474	0.951	1.7638	40.56	2.0068	1.586	7.4364	663.456	36.325	2687.88	5.7461	3.279	4.98
460	0.95(Na0.96−xKxLi0.04)(Nb0.89Sb0.07Ta0.04)O3-0.05KNbO3 x=0.4	125	1060	0.335836	29.306	2.88896	1.20334	4.07864	14.136	0.85168	0.8608	1.05236	463.617	55.9772	359.496	1.47077	2.1658	3.392	173.892	3.05768	0.0707414	32.8999	195.87	1.47356	1.92921	2.54484	2.74236	51.2196	32.4131	3.392	4.70702	4.70702	4.70702	0.05	1.98432	98.1697	7.02632	0.974605	1.7747	42.881	2.03389	1.61615	7.26961	678.803	37.1108	2639.06	5.81311	3.4995	5.038
461	x=0.44	298	1060	0.341612	29.9182	2.92658	1.21284	4.1117	14.44	0.84826	0.857	1.04552	460.691	56.4831	358.204	1.40142	2.1658	3.43	175.754	3.0972	0.0692521	33.742	197.39	1.48306	1.94175	2.56612	2.7587	51.0486	33.1461	3.43	4.74644	4.74644	4.74644	0.05	1.98432	98.1697	7.02632	0.974605	1.7747	42.881	2.03389	1.61615	7.26961	678.803	37.1108	2639.06	5.81311	3.4995	5.038
462	x=0.475	275	1060	0.346666	30.4538	2.9595	1.22115	4.14063	14.706	0.845267	0.853675	1.03954	458.131	56.9258	357.074	1.34074	2.1658	3.46325	177.383	3.13178	0.0679995	34.4788	198.72	1.49137	1.95272	2.58474	2.773	50.899	33.7875	3.46325	4.78093	4.78093	4.78093	0.05	1.98432	98.1697	7.02632	0.974605	1.7747	42.881	2.03389	1.61615	7.26961	678.803	37.1108	2639.06	5.81311	3.4995	5.038
463	x=0.525	220	1060	0.353886	31.219	3.00652	1.23303	4.18195	15.086	0.840993	0.848925	1.03099	454.473	57.5582	355.459	1.25405	2.1658	3.51075	179.711	3.18118	0.0662866	35.5314	200.62	1.50325	1.9684	2.61134	2.79342	50.6852	34.7037	3.51075	4.83021	4.83021	4.83021	0.05	1.98432	98.1697	7.02632	0.974605	1.7747	42.881	2.03389	1.61615	7.26961	678.803	37.1108	2639.06	5.81311	3.4995	5.038
464	(K0.4425Na0.52Li0.0375)(Nb0.8925Sb0.07Ta0.0375)O3	304	1120	0.337835	29.5154	2.90195	1.20612	4.08985	14.24	0.85055	0.8595	1.04985	462.642	56.155	359.03	1.44744	2.16625	3.405	174.52	3.0712	0.0702247	33.1823	196.387	1.477	1.9335	2.55205	2.7479	51.16	32.6541	3.405	4.72038	4.72038	4.72038	0.05	1.985	98.2267	7.03643	0.9759	1.77612	42.9	2.03432	1.61725	7.25247	679.349	37.1416	2632.36	5.80521	3.51	5.0375
465	[(Na0.535K0.48)0.942Li0.058](Nb0.86Ta0.10Sb0.04)O3	364	1090	0.339172	29.6669	2.92176	1.2376	4.13722	14.3087	0.862461	0.873301	1.07446	469.405	56.5374	365.625	1.48244	2.17889	3.43655	176.534	3.09737	0.070875	33.5118	198.6	1.48614	1.95527	2.58163	2.7816	52.0014	33.1856	3.43655	4.77502	4.77502	4.77502	0.0507065	2.042	102.864	7.1146	0.9648	1.761	44.6	2.0254	1.602	7.4302	680.346	37.1785	2720.72	5.65152	3.42	5.1
466	0.9525(Na0.5K0.5NbO3)-0.0475Li(Ta0.4Sb0.6)O3	296	1105	0.340985	29.8986	2.92306	1.22136	4.11251	14.43	0.847612	0.857125	1.04897	460.288	56.3758	358.702	1.39624	2.15725	3.42875	175.864	3.0959	0.0693001	33.8226	197.387	1.47914	1.9413	2.56675	2.75911	51.0751	33.3073	3.42875	4.74758	4.74758	4.74758	0.05	1.9505	95.4009	6.84753	0.960545	1.76045	41.893	2.03143	1.60665	7.4427	670.495	36.6501	2698.75	5.99187	3.3855	5.019
467	(1 - x)(K0.48Na0.52)NbO3–x(Bi0.5Ag0.5)ZrO3 x=0.02	125	1070	0.398341	33.2754	3.1392	1.193	4.11615	15.8432	0.861964	0.87296	1.05443	464.006	57.3547	365.366	1.35246	2.261	3.5204	176.83	3.12994	0.0719552	34.0443	198.416	1.5016	1.95788	2.57642	2.76637	51.8942	32.8478	3.5204	4.80037	4.7948	4.76667	0.0605	1.9192	92.8724	6.695	0.9506	1.7542	40.98	2.0234	1.596	7.5436	663.724	36.3323	2728.68	6.04708	3.294	5
468	x=0.04	280	1080	0.445722	35.8294	3.29319	1.196	4.0847	16.8464	0.877128	0.89392	1.08526	469.172	57.1979	376.053	1.36492	2.322	3.5608	176.139	3.11067	0.0759806	33.6717	197.632	1.4932	1.95736	2.56405	2.75634	53.0484	32.3264	3.5608	4.8122	4.80106	4.7448	0.071	1.9184	92.8387	6.69	0.9512	1.7584	40.96	2.0168	1.592	7.5172	663.648	36.3846	2716.36	5.95016	3.288	5
469	x=0.05	347	1080	0.469412	37.1065	3.37019	1.1975	4.06897	17.348	0.88471	0.9044	1.10067	471.755	57.1194	381.396	1.37115	2.3525	3.581	175.794	3.10104	0.0778188	33.4855	197.24	1.489	1.95711	2.55786	2.75133	53.6255	32.0657	3.581	4.81811	4.80418	4.73386	0.07625	1.918	92.8219	6.6875	0.9515	1.7605	40.95	2.0135	1.59	7.504	663.61	36.4108	2710.2	5.9017	3.285	5
470	x=0.06	60	1090	0.493102	38.3835	3.44719	1.199	4.05324	17.8496	0.892292	0.91488	1.11608	474.339	57.041	386.739	1.37738	2.383	3.6012	175.449	3.09141	0.0795536	33.2992	196.848	1.4848	1.95685	2.55167	2.74632	54.2026	31.805	3.6012	4.82402	4.80731	4.72292	0.0815	1.9176	92.8051	6.685	0.9518	1.7626	40.94	2.0102	1.588	7.4908	663.572	36.4369	2704.04	5.85324	3.282	5
471	(1−x)K0.42Na0.58NbO3-xLiSbO3 x=0.01	120	1095	0.339222	29.5266	2.90934	1.18075	4.08505	14.2464	0.852678	0.85942	1.04036	464.027	56.4282	357.683	1.46757	2.191	3.4058	174.064	3.07203	0.0701932	32.8865	196.282	1.48765	1.93387	2.54865	2.74549	51.0959	32.133	3.4058	4.71414	4.71414	4.71414	0.05	1.9235	93.1944	6.7329	0.9537	1.754	41.1	2.0311	1.603	7.5218	665.499	36.3754	2722.63	6.11598	3.33	5
472	x=0.02	138	1095	0.336603	29.2985	2.89288	1.1865	4.07469	14.1328	0.853156	0.86084	1.04631	464.595	56.1437	358.646	1.48563	2.182	3.3916	173.548	3.05726	0.0707574	32.6859	195.764	1.4803	1.92915	2.5421	2.74039	51.1818	32.0542	3.3916	4.70198	4.70198	4.70198	0.05	1.927	93.4829	6.7658	0.9574	1.758	41.2	2.0322	1.606	7.4736	667.198	36.4708	2704.26	6.08796	3.36	5
473	x=0.03	190	1095	0.333985	29.0704	2.87643	1.19225	4.06434	14.0192	0.853634	0.86226	1.05227	465.162	55.8592	359.608	1.5037	2.173	3.3774	173.033	3.0425	0.0713307	32.4852	195.246	1.47295	1.92442	2.53554	2.73528	51.2677	31.9753	3.3774	4.68982	4.68982	4.68982	0.05	1.9305	93.7713	6.7987	0.9611	1.762	41.3	2.0333	1.609	7.4254	668.897	36.5662	2685.89	6.05994	3.39	5
474	x=0.04	225	1095	0.331366	28.8422	2.85997	1.198	4.05398	13.9056	0.854112	0.86368	1.05822	465.73	55.5746	360.571	1.52176	2.164	3.3632	172.517	3.02773	0.0719135	32.2845	194.728	1.4656	1.9197	2.52899	2.73018	51.3536	31.8965	3.3632	4.67766	4.67766	4.67766	0.05	1.934	94.0598	6.8316	0.9648	1.766	41.4	2.0344	1.612	7.3772	670.596	36.6616	2667.52	6.03192	3.42	5
475	x=0.05	260	1095	0.328748	28.6141	2.84351	1.20375	4.04363	13.792	0.85459	0.8651	1.06418	466.297	55.2901	361.534	1.53982	2.155	3.349	172.001	3.01296	0.0725058	32.0838	194.21	1.45825	1.91497	2.52244	2.72507	51.4395	31.8177	3.349	4.66549	4.66549	4.66549	0.05	1.9375	94.3482	6.8645	0.9685	1.77	41.5	2.0355	1.615	7.329	672.295	36.757	2649.15	6.0039	3.45	5
476	x=0.06	223	1095	0.32613	28.386	2.82705	1.2095	4.03328	13.6784	0.855068	0.86652	1.07014	466.864	55.0056	362.497	1.55789	2.146	3.3348	171.485	2.99819	0.073108	31.8832	193.692	1.4509	1.91024	2.51589	2.71996	51.5254	31.7389	3.3348	4.65333	4.65333	4.65333	0.05	1.941	94.6366	6.8974	0.9722	1.774	41.6	2.0366	1.618	7.2808	673.994	36.8524	2630.78	5.97588	3.48	5
477	x=0.07	200	1095	0.323511	28.1578	2.81059	1.21525	4.02292	13.5648	0.855546	0.86794	1.07609	467.432	54.7211	363.46	1.57595	2.137	3.3206	170.969	2.98342	0.0737202	31.6825	193.174	1.44355	1.90552	2.50934	2.71486	51.6113	31.6601	3.3206	4.64117	4.64117	4.64117	0.05	1.9445	94.9251	6.9303	0.9759	1.778	41.7	2.0377	1.621	7.2326	675.693	36.9478	2612.41	5.94786	3.51	5
478	K0.5Na0.5NbO3-xPr x=0.001	92	1100	0.35655	31.1844	3.01275	1.1962	4.16739	15.059	0.8461	0.85105	1.0237	457.823	57.8509	355.204	1.30742	2.20285	3.506	178.665	3.17448	0.0666047	34.8808	200.185	1.51599	1.96714	2.60208	2.78735	50.697	33.7832	3.506	4.81297	4.81297	4.82114	0.05005	1.92255	93.0469	6.70775	0.9512	1.75239	41.059	2.0311	1.60105	7.5737	664.323	36.3531	2742.2	6.14792	3.30285	5.006
479	x=0.002	95	1100	0.3591	31.3253	3.0205	1.1974	4.16978	15.118	0.8472	0.8521	1.0274	458.346	57.924	356.408	1.31134	2.2057	3.512	178.83	3.17896	0.0665432	34.9016	200.37	1.51698	1.96927	2.60416	2.7897	50.744	33.8114	3.512	4.81665	4.81665	4.83297	0.0501	1.9251	93.1878	6.7155	0.9524	1.75478	41.118	2.0322	1.6021	7.5774	664.846	36.4261	2743.41	6.15184	3.3057	5.012
480	x=0.003	107	1100	0.36165	31.4662	3.02825	1.1986	4.17217	15.177	0.8483	0.85315	1.0311	458.869	57.997	357.612	1.31526	2.20855	3.518	178.995	3.18344	0.0664822	34.9224	200.555	1.51797	1.97141	2.60625	2.79204	50.791	33.8396	3.518	4.82032	4.82032	4.84481	0.05015	1.92765	93.3287	6.72325	0.9536	1.75717	41.177	2.0333	1.60315	7.5811	665.369	36.4992	2744.61	6.15576	3.30855	5.018
481	x=0.004	104	1100	0.3642	31.6071	3.036	1.1998	4.17456	15.236	0.8494	0.8542	1.0348	459.392	58.0701	358.816	1.31918	2.2114	3.524	179.16	3.18792	0.0664216	34.9432	200.74	1.51896	1.97354	2.60833	2.79439	50.838	33.8678	3.524	4.82399	4.82399	4.85664	0.0502	1.9302	93.4696	6.731	0.9548	1.75956	41.236	2.0344	1.6042	7.5848	665.892	36.5722	2745.82	6.15968	3.3114	5.024
482	x=0.005	87	1100	0.36675	31.748	3.04375	1.201	4.17695	15.295	0.8505	0.85525	1.0385	459.915	58.1431	360.02	1.3231	2.21425	3.53	179.325	3.1924	0.0663616	34.964	200.925	1.51995	1.97568	2.61041	2.79674	50.885	33.896	3.53	4.82766	4.82766	4.86848	0.05025	1.93275	93.6105	6.73875	0.956	1.76195	41.295	2.0355	1.60525	7.5885	666.415	36.6453	2747.02	6.1636	3.31425	5.03
483	0.95(Na0.5K0.5)NbO3–0.05(Bi0.5K0.5)Zr1-xTixO3 x=0	220	1115	0.4298	35.6933	3.27575	1.20275	4.128	16.8	0.87625	0.875	1.04675	462.488	57.9212	358.325	1.34908	2.3025	3.575	178.45	3.15367	0.0654762	34.7983	199.5	1.506	1.9715	2.59625	2.78125	51.61	33.3372	3.575	4.86888	4.85496	4.78463	0.06875	1.918	92.8219	6.6875	0.9515	1.7605	40.95	2.0135	1.59	7.504	663.61	36.4108	2710.2	5.9017	3.285	5
484	x=0.1	232	1115	0.4298	35.6933	3.27575	1.20275	4.128	16.8	0.87625	0.875	1.04675	462.488	57.9212	358.325	1.34908	2.3025	3.575	178.45	3.15367	0.0654762	34.7983	199.5	1.506	1.9715	2.59625	2.78125	51.61	33.3372	3.575	4.86888	4.85496	4.78463	0.06875	1.9144	92.6051	6.67935	0.95115	1.75975	40.86	2.0143	1.5905	7.497	663.6	36.3697	2709.24	5.89914	3.28575	4.995
485	x=0.2	260	1115	0.4298	35.6933	3.27575	1.20275	4.128	16.8	0.87625	0.875	1.04675	462.488	57.9212	358.325	1.34908	2.3025	3.575	178.45	3.15367	0.0654762	34.7983	199.5	1.506	1.9715	2.59625	2.78125	51.61	33.3372	3.575	4.86888	4.85496	4.78463	0.06875	1.9108	92.3883	6.6712	0.9508	1.759	40.77	2.0151	1.591	7.49	663.59	36.3287	2708.28	5.89659	3.2865	4.99
486	x=0.3	230	1115	0.4298	35.6933	3.27575	1.20275	4.128	16.8	0.87625	0.875	1.04675	462.488	57.9212	358.325	1.34908	2.3025	3.575	178.45	3.15367	0.0654762	34.7983	199.5	1.506	1.9715	2.59625	2.78125	51.61	33.3372	3.575	4.86888	4.85496	4.78463	0.06875	1.9072	92.1715	6.66305	0.95045	1.75825	40.68	2.0159	1.5915	7.483	663.58	36.2876	2707.32	5.89403	3.28725	4.985
487	x=0.5	160	1115	0.4298	35.6933	3.27575	1.20275	4.128	16.8	0.87625	0.875	1.04675	462.488	57.9212	358.325	1.34908	2.3025	3.575	178.45	3.15367	0.0654762	34.7983	199.5	1.506	1.9715	2.59625	2.78125	51.61	33.3372	3.575	4.86888	4.85496	4.78463	0.06875	1.9	91.738	6.64675	0.94975	1.75675	40.5	2.0175	1.5925	7.469	663.56	36.2055	2705.4	5.88893	3.28875	4.975
488	Li0.03(K0.48Na0.52)0.97(Nb0.8Ta0.2)O3	174	1120	0.342831	30.0079	2.93404	1.2068	4.11497	14.4848	0.848396	0.85644	1.04179	460.681	56.634	357.63	1.39748	2.173	3.4356	175.884	3.10302	0.0690379	33.7749	197.574	1.4875	1.94363	2.56814	2.76031	51.0058	33.098	3.4356	4.7502	4.7502	4.7502	0.05	2.136	110.514	7.266	0.95	1.74	47.4	2.012	1.58	7.676	683.3	37.3139	2847.4	5.3832	3.3	5.2
489	0.948(K0.5Na0.5)NbO3 –0.052LiSbO3	265	1100	0.339752	29.7902	2.9153	1.22386	4.10754	14.376	0.84786	0.8578	1.05172	460.571	56.243	359.148	1.40503	2.1532	3.422	175.614	3.08888	0.0695604	33.7243	197.14	1.47574	1.93905	2.5636	2.75666	51.1154	33.2649	3.422	4.74174	4.74174	4.74174	0.05	1.9382	94.4059	6.87108	0.96924	1.7708	41.52	2.03572	1.6156	7.31936	672.635	36.7761	2645.48	5.9983	3.456	5
490	KNN–LiSbO3 –0.01CaTiO3	210	1150	0.4447	38.3853	4.329	2.9575	7.252	18.2	1.7567	1.86	2.6684	983.398	86.4553	818.11	4.54635	3.5285	5.54	303.24	4.81	0.110989	48.142	346.8	2.2884	3.45067	4.5241	5.0511	110.274	58.3423	5.54	8.37518	8.37518	8.37518	0.1005	4.2016	215.135	16.7382	2.2791	3.9181	92.22	4.1886	3.515	10.3685	1504.08	82.4067	3664.33	9.49387	9.6315	10.04
491	KNN–LiSbO3 –0.02CaTiO3	180	1150	0.4554	38.7861	4.373	2.97	7.279	18.4	1.7684	1.87	2.6868	989.296	86.8719	829.22	4.5332	3.557	5.58	304.98	4.84	0.11087	48.404	348.6	2.3018	3.47034	4.5482	5.0772	110.297	58.5996	5.58	8.43107	8.43107	8.43107	0.101	4.2132	215.613	16.7864	2.2882	3.9362	92.44	4.2072	3.53	10.417	1510.66	82.7136	3683.66	9.50174	9.663	10.08
492	{0.996[(0.95(K0.5Na0.5)NbO3-0.05LiSbO3]-0.004BiFeO3}-xZnO x=0.01	260	1020	0.352179	30.5549	2.96043	1.22338	4.10231	14.6744	0.852919	0.86167	1.05502	461.416	56.3042	359.69	1.41168	2.17158	3.4353	175.63	3.08762	0.0692362	33.7182	197.101	1.47546	1.94053	2.56342	2.7564	51.2583	33.1802	3.4353	4.75205	4.74983	4.73857	0.053	1.94997	94.8481	6.91846	0.980046	1.78966	41.738	2.04844	1.63174	7.3303	681.707	37.1352	2652.72	5.98898	3.4947	5.036
493	x=0.015	280	1020	0.352179	30.5549	2.96043	1.22338	4.10231	14.6744	0.852919	0.86167	1.05502	461.416	56.3042	359.69	1.41168	2.17158	3.4353	175.63	3.08762	0.0692362	33.7182	197.101	1.47546	1.94053	2.56342	2.7564	51.2583	33.1802	3.4353	4.75205	4.74983	4.73857	0.053	1.95742	95.175	6.94831	0.986296	1.80071	41.888	2.05564	1.63974	7.33705	686.239	37.3435	2656.18	5.99335	3.51645	5.056
494	x=0.02	278	1020	0.352179	30.5549	2.96043	1.22338	4.10231	14.6744	0.852919	0.86167	1.05502	461.416	56.3042	359.69	1.41168	2.17158	3.4353	175.63	3.08762	0.0692362	33.7182	197.101	1.47546	1.94053	2.56342	2.7564	51.2583	33.1802	3.4353	4.75205	4.74983	4.73857	0.053	1.96487	95.502	6.97816	0.992546	1.81176	42.038	2.06284	1.64774	7.3438	690.771	37.5518	2659.65	5.99772	3.5382	5.076
495	0.96(K0.48Na0.52)1-xLixNbO3-0.04Bi0.5Na0.5ZrO3 x=0.01	150	1110	0.40608	33.9036	3.16642	1.19678	4.09086	16.0127	0.874039	0.875341	1.05428	465.057	57.0898	359.737	1.42989	2.27336	3.50659	176.016	3.1014	0.0674463	33.7365	197.512	1.4908	1.95254	2.56844	2.75999	51.6795	32.5779	3.50659	4.80403	4.79289	4.73663	0.065	1.9184	92.8387	6.69	0.9512	1.7584	40.96	2.0168	1.592	7.5172	663.648	36.3846	2716.36	5.95016	3.288	5
496	x=0.02	250	1100	0.403479	33.6753	3.15005	1.20215	4.08041	15.8991	0.874549	0.876762	1.0601	465.647	56.809	360.681	1.44829	2.26472	3.49238	175.492	3.08662	0.0679285	33.5311	196.991	1.4836	1.94781	2.56182	2.75485	51.7645	32.4911	3.49238	4.79175	4.78061	4.72435	0.065	1.9184	92.8387	6.69	0.9512	1.7584	40.96	2.0168	1.592	7.5172	663.648	36.3846	2716.36	5.95016	3.288	5
497	x=0.03	190	1085	0.400878	33.447	3.13368	1.20753	4.06997	15.7854	0.87506	0.878182	1.06592	466.236	56.5282	361.624	1.46668	2.25608	3.47818	174.969	3.07184	0.0684176	33.3257	196.471	1.4764	1.94308	2.55521	2.7497	51.8496	32.4043	3.47818	4.77948	4.76834	4.71208	0.065	1.9184	92.8387	6.69	0.9512	1.7584	40.96	2.0168	1.592	7.5172	663.648	36.3846	2716.36	5.95016	3.288	5
498	x=0.04	65	1070	0.398277	33.2187	3.11731	1.2129	4.05953	15.6717	0.875571	0.879603	1.07174	466.825	56.2474	362.568	1.48507	2.24744	3.46397	174.446	3.05707	0.0689138	33.1203	195.951	1.4692	1.93836	2.5486	2.74455	51.9346	32.3175	3.46397	4.76721	4.75607	4.69981	0.065	1.9184	92.8387	6.69	0.9512	1.7584	40.96	2.0168	1.592	7.5172	663.648	36.3846	2716.36	5.95016	3.288	5
499	(1-x)K0.48Na0.52NbO3-xBi(Zn0.5Zr0.5)O3 x= 0.003	80	1085	0.359837	31.2561	3.01626	1.19057	4.14191	15.0445	0.85068	0.855144	1.02707	459.573	57.5096	355.248	1.3481	2.2123	3.48756	177.443	3.14574	0.0672672	34.3775	199.082	1.50856	1.9587	2.58754	2.77533	50.8617	33.2913	3.48756	4.79421	4.79254	4.7841	0.05225	1.91929	92.8622	6.69853	0.950495	1.751	40.982	2.02862	1.5997	7.55869	664.158	36.292	2737	6.12883	3.30112	4.9985
500	x=0.0075	156	1085	0.373153	32.0583	3.06286	1.19142	4.13337	15.3512	0.856499	0.85986	1.03227	460.673	57.5066	356.1	1.36024	2.23075	3.4989	177.329	3.14056	0.0670957	34.3185	198.906	1.5064	1.95916	2.58566	2.77373	51.0442	33.1744	3.4989	4.80269	4.79852	4.77742	0.055625	1.91824	92.7965	6.69632	0.951237	1.75251	40.955	2.02655	1.59925	7.54172	664.696	36.31	2731.01	6.10607	3.30281	4.99625
501	0.94Na0.8K0.2NbO3-0.06LiNbO3	291	1155	0.294696	25.0546	2.62232	1.1578	3.85336	12.024	0.87368	0.8872	1.10736	482.788	52.2523	369.528	1.9353	2.146	3.128	161.352	2.78312	0.083167	27.3005	185.42	1.3992	1.842	2.40008	2.63104	52.456	27.7497	3.128	4.4388	4.4388	4.4388	0.05	1.92	92.906	6.7	0.95	1.75	41	2.03	1.6	7.57	663.8	36.28	2741	6.144	3.3	5
502	0.92Na0.535K0.48NbO3-0.08LiNbO3	280	950	0.33312	29.1361	2.88342	1.24957	4.11207	14.0446	0.863338	0.87626	1.08743	470.591	55.877	367.665	1.52386	2.15836	3.403	175.284	3.06263	0.0721843	33.0332	197.348	1.46918	1.94385	2.56571	2.76895	52.1788	32.9788	3.403	4.74548	4.74548	4.74548	0.05069	1.92	92.906	6.7	0.95	1.75	41	2.03	1.6	7.57	663.8	36.28	2741	6.144	3.3	5
503	(Na0.5K0.5)0.94Li0.06NbO3	218	1060	0.33756	29.5973	2.9015	1.2283	4.0987	14.28	0.8483	0.859	1.0566	461.074	56.0068	359.94	1.42065	2.146	3.41	175.17	3.0764	0.070028	33.5496	196.7	1.4697	1.93506	2.558	2.7523	51.187	33.1895	3.41	4.73134	4.73134	4.73134	0.05	1.92	92.906	6.7	0.95	1.75	41	2.03	1.6	7.57	663.8	36.28	2741	6.144	3.3	5
504	(1 − x)(K0.5Na0.5)0.95Li0.05Nb0.93Sb0.07O3-xSrZrO3 x=0.01	205	1200	0.354897	30.4162	2.95026	1.22442	4.09785	14.636	0.850572	0.858925	1.0572	461.336	56.2623	365.791	1.398	2.16195	3.44075	175.888	3.09318	0.0690079	33.7697	197.278	1.47688	1.94183	2.56565	2.75797	50.6368	33.2059	3.44075	4.75774	4.75774	4.75774	0.05	1.94386	94.8881	6.9255	0.975941	1.77982	41.683	2.03432	1.61879	7.22277	675.536	36.9673	2607.54	5.90136	3.5049	5
505	x=0.02	256	1200	0.369494	30.994	2.98177	1.22609	4.08596	14.872	0.853395	0.86035	1.06389	462.226	56.2227	372.631	1.39488	2.1689	3.4565	176.05	3.09436	0.0685853	33.7714	197.305	1.4765	1.94361	2.5663	2.7582	50.1761	33.1281	3.4565	4.77115	4.77115	4.77115	0.05	1.94321	94.8511	6.92069	0.975982	1.78164	41.666	2.03095	1.61658	7.21295	675.379	36.9867	2602.66	5.85486	3.4998	5
506	x=0.03	150	1200	0.384091	31.5718	3.01329	1.22777	4.07406	15.108	0.856217	0.861775	1.07058	463.117	56.183	379.471	1.39176	2.17585	3.47225	176.213	3.09554	0.0681758	33.7732	197.333	1.47613	1.94539	2.56695	2.75842	49.7155	33.0502	3.47225	4.78455	4.78455	4.78455	0.05	1.94257	94.814	6.91589	0.976023	1.78346	41.649	2.02757	1.61437	7.20312	675.222	37.0062	2597.79	5.80836	3.4947	5
507	x=0.04	125	1200	0.398688	32.1496	3.0448	1.22944	4.06216	15.344	0.85904	0.8632	1.07728	464.007	56.1433	386.312	1.38864	2.1828	3.488	176.376	3.09672	0.0677789	33.7749	197.36	1.47576	1.94717	2.5676	2.75864	49.2548	32.9724	3.488	4.79796	4.79796	4.79796	0.05	1.94192	94.777	6.91109	0.976064	1.78528	41.632	2.02419	1.61216	7.1933	675.065	37.0257	2592.91	5.76187	3.4896	5
508	(Na0.5K0.5)(Nb1-xSbx)O3 x=0.02	120	1100	0.354	31.0435	3.005	1.195	4.165	15	0.845	0.85	1.02	457.3	57.7778	354	1.3035	2.2	3.5	178.5	3.17	0.0666667	34.86	200	1.515	1.965	2.6	2.785	50.65	33.755	3.5	4.8093	4.8093	4.8093	0.05	1.927	93.4829	6.7658	0.9574	1.758	41.2	2.0322	1.606	7.4736	667.198	36.4708	2704.26	6.08796	3.36	5
509	x=0.03	140	1100	0.354	31.0435	3.005	1.195	4.165	15	0.845	0.85	1.02	457.3	57.7778	354	1.3035	2.2	3.5	178.5	3.17	0.0666667	34.86	200	1.515	1.965	2.6	2.785	50.65	33.755	3.5	4.8093	4.8093	4.8093	0.05	1.9305	93.7713	6.7987	0.9611	1.762	41.3	2.0333	1.609	7.4254	668.897	36.5662	2685.89	6.05994	3.39	5
510	x=0.04	130	1100	0.354	31.0435	3.005	1.195	4.165	15	0.845	0.85	1.02	457.3	57.7778	354	1.3035	2.2	3.5	178.5	3.17	0.0666667	34.86	200	1.515	1.965	2.6	2.785	50.65	33.755	3.5	4.8093	4.8093	4.8093	0.05	1.934	94.0598	6.8316	0.9648	1.766	41.4	2.0344	1.612	7.3772	670.596	36.6616	2667.52	6.03192	3.42	5
511	x=0.07	85	1100	0.354	31.0435	3.005	1.195	4.165	15	0.845	0.85	1.02	457.3	57.7778	354	1.3035	2.2	3.5	178.5	3.17	0.0666667	34.86	200	1.515	1.965	2.6	2.785	50.65	33.755	3.5	4.8093	4.8093	4.8093	0.05	1.9445	94.9251	6.9303	0.9759	1.778	41.7	2.0377	1.621	7.2326	675.693	36.9478	2612.41	5.94786	3.51	5
512	(1−x)(K0.5Na0.5)NbO3-xBi0.5(Na0.9K0.1)0.5TiO3 x=0.01	120	1090	0.368476	31.901	3.0547	1.19542	4.15369	15.324	0.851655	0.85545	1.02616	458.684	57.7466	355.018	1.32083	2.2205	3.5105	178.269	3.16206	0.0665623	34.7479	199.72	1.51208	1.96481	2.59673	2.78232	50.8623	33.5846	3.5105	4.81655	4.81376	4.7997	0.05375	1.9124	92.4556	6.6812	0.9496	1.7506	40.81	2.0283	1.599	7.5428	663.742	36.2241	2732.92	6.09043	3.2985	4.99
513	x=0.02	140	1090	0.382952	32.7584	3.10439	1.19585	4.14237	15.648	0.85831	0.8609	1.03232	460.068	57.7154	356.036	1.33815	2.241	3.521	178.039	3.15411	0.0664622	34.6359	199.44	1.50915	1.96463	2.59346	2.77963	51.0745	33.4143	3.521	4.8238	4.81823	4.7901	0.0575	1.9048	92.0052	6.6624	0.9492	1.7512	40.62	2.0266	1.598	7.5156	663.684	36.1681	2724.84	6.03686	3.297	4.98
514	x=0.025	170	1090	0.39019	33.1872	3.12924	1.19606	4.13671	15.81	0.861637	0.863625	1.0354	460.76	57.6998	356.545	1.34682	2.25125	3.52625	177.924	3.15014	0.0664137	34.5798	199.3	1.50769	1.96454	2.59183	2.77829	51.1806	33.3291	3.52625	4.82742	4.82046	4.7853	0.059375	1.901	91.78	6.653	0.949	1.7515	40.525	2.02575	1.5975	7.502	663.655	36.1401	2720.8	6.01007	3.29625	4.975
515	x=0.03	145	1090	0.397428	33.6159	3.15408	1.19627	4.13105	15.972	0.864965	0.86635	1.03848	461.452	57.6841	357.054	1.35548	2.2615	3.5315	177.809	3.14616	0.0663661	34.5238	199.16	1.50622	1.96444	2.59019	2.77694	51.2867	33.2439	3.5315	4.83105	4.82269	4.7805	0.06125	1.8972	91.5548	6.6436	0.9488	1.7518	40.43	2.0249	1.597	7.4884	663.626	36.1122	2716.76	5.98329	3.2955	4.97
516	x=0.04	105	1090	0.411904	34.4734	3.20378	1.1967	4.11974	16.296	0.87162	0.8718	1.04464	462.836	57.6529	358.072	1.37281	2.282	3.542	177.578	3.13822	0.0662739	34.4117	198.88	1.5033	1.96426	2.58692	2.77426	51.499	33.0736	3.542	4.83829	4.82715	4.77089	0.065	1.8896	91.1044	6.6248	0.9484	1.7524	40.24	2.0232	1.596	7.4612	663.568	36.0562	2708.68	5.92972	3.294	4.96
517	(1-x)(K0.46Na0.54)NbO3-x(Bi0.5Na0.5)(Zr0.85Ti0.15)O3 x=0.02	123	1100	0.376842	32.1108	3.06459	1.1858	4.1074	15.3264	0.861928	0.86492	1.03956	463.163	57.1801	357.403	1.41152	2.241	3.4808	176.069	3.1123	0.0678568	33.745	197.832	1.4991	1.95136	2.57095	2.76234	51.2554	32.6388	3.4808	4.78209	4.77652	4.74839	0.0575	1.91041	92.3031	6.68195	0.95498	1.758	40.756	2.01946	1.5997	7.4561	667.907	36.3547	2703.76	6.03834	3.3174	4.98
518	x=0.04	277	1100	0.405763	33.8226	3.16378	1.1866	4.08459	15.9728	0.875256	0.87584	1.05191	465.947	57.115	359.446	1.44654	2.282	3.5016	175.598	3.0962	0.0676149	33.5165	197.264	1.4932	1.95093	2.5643	2.75689	51.6808	32.2943	3.5016	4.79638	4.78524	4.72898	0.065	1.90082	91.7002	6.6639	0.95996	1.766	40.512	2.00892	1.5994	7.3422	672.014	36.4293	2666.52	5.93268	3.3348	4.96
519	x=0.06	266	1100	0.434685	35.5343	3.26298	1.1874	4.06179	16.6192	0.888584	0.88676	1.06427	468.73	57.0499	361.488	1.48156	2.323	3.5224	175.128	3.08011	0.0673919	33.2879	196.696	1.4873	1.95049	2.55764	2.75143	52.1062	31.9497	3.5224	4.81067	4.79396	4.70957	0.0725	1.89123	91.0973	6.64585	0.96494	1.774	40.268	1.99838	1.5991	7.2283	676.12	36.504	2629.28	5.82702	3.3522	4.94
520	(0.977-x)(K0.5Na0.5)NbO3-0.023Bi0.5(Na0.9K0.1)0.5TiO3-xSrZrO3 x=0.02	245	1110	0.416215	34.1472	3.1806	1.19988	4.11408	16.2052	0.866007	0.865535	1.04817	462.327	57.5971	370.121	1.33906	2.26015	3.55415	178.24	3.15253	0.0657814	34.5838	199.356	1.50677	1.96763	2.59308	2.77872	50.2258	33.1981	3.55415	4.85148	4.84508	4.81273	0.058625	1.90172	91.8365	6.65176	0.94968	1.75558	40.543	2.01949	1.5937	7.48104	663.591	36.2036	2710.1	5.92387	3.29055	4.977
521	x=0.04	290	1110	0.445135	35.2787	3.2419	1.20378	4.08918	16.6652	0.871707	0.868535	1.06217	464.171	57.4883	383.901	1.33477	2.27315	3.58415	178.51	3.15333	0.0651657	34.5654	199.356	1.50527	1.97069	2.59368	2.77862	49.3134	33.033	3.58415	4.877	4.87059	4.83824	0.058625	1.90092	91.8028	6.64676	0.95028	1.75978	40.523	2.01289	1.5897	7.45464	663.515	36.256	2697.78	5.82695	3.28455	4.977
522	x=0.05	315	1110	0.459595	35.8445	3.27255	1.20573	4.07673	16.8952	0.874556	0.870035	1.06917	465.093	57.4339	390.791	1.33263	2.27965	3.59915	178.645	3.15373	0.0648705	34.5562	199.356	1.50452	1.97222	2.59398	2.77857	48.8572	32.9504	3.59915	4.88975	4.88335	4.851	0.058625	1.90052	91.786	6.64426	0.95058	1.76188	40.513	2.00959	1.5877	7.44144	663.477	36.2821	2691.62	5.77849	3.28155	4.977
523	x=0.06	155	1110	0.474055	36.4103	3.3032	1.20768	4.06428	17.1252	0.877406	0.871535	1.07617	466.015	57.3794	397.681	1.33048	2.28615	3.61415	178.78	3.15413	0.0645832	34.547	199.356	1.50377	1.97375	2.59428	2.77852	48.401	32.8679	3.61415	4.90251	4.8961	4.86375	0.058625	1.90012	91.7692	6.64176	0.95088	1.76398	40.503	2.00629	1.5857	7.42824	663.439	36.3083	2685.46	5.73003	3.27855	4.977
524	0.98(K0.52Na0.48)1-xLixNbO3–0.02(Bi0.5Na0.5)0.9Ca0.1TiO3 x=0	140	1090	0.384331	32.9062	3.11575	1.20055	4.15797	15.7428	0.855946	0.85824	1.02936	458.616	57.9384	356.711	1.29533	2.2382	3.5386	178.992	3.17481	0.0659349	35.0553	200.204	1.51406	1.97084	2.60421	2.78786	50.8513	33.793	3.5386	4.84331	4.83829	4.81298	0.05675	1.9048	92.0052	6.6624	0.9492	1.7512	40.62	2.0266	1.598	7.5156	663.684	36.1681	2724.84	6.03686	3.297	4.98
525	x=0.02	262	1090	0.378901	32.4275	3.08156	1.21133	4.13597	15.5045	0.857059	0.861219	1.04139	459.879	57.3546	358.664	1.33431	2.22056	3.50881	177.885	3.14382	0.0669485	34.6186	199.11	1.49916	1.96093	2.59027	2.77701	51.0285	33.6007	3.50881	4.81743	4.81242	4.7871	0.05675	1.9048	92.0052	6.6624	0.9492	1.7512	40.62	2.0266	1.598	7.5156	663.684	36.1681	2724.84	6.03686	3.297	4.98
526	x=0.04	185	1090	0.373471	31.9488	3.04736	1.22211	4.11397	15.2661	0.858173	0.864198	1.05342	461.142	56.7709	360.618	1.37329	2.20292	3.47902	176.778	3.11284	0.0679937	34.1818	198.017	1.48427	1.95102	2.57633	2.76616	51.2057	33.4085	3.47902	4.79156	4.78655	4.76123	0.05675	1.9048	92.0052	6.6624	0.9492	1.7512	40.62	2.0266	1.598	7.5156	663.684	36.1681	2724.84	6.03686	3.297	4.98
527	x=0.06	125	1090	0.368041	31.4701	3.01316	1.23289	4.09197	15.0278	0.859286	0.867178	1.06544	462.405	56.1871	362.572	1.41228	2.18528	3.44922	175.671	3.08186	0.069072	33.7451	196.923	1.46937	1.94111	2.56239	2.75531	51.3829	33.2162	3.44922	4.76569	4.76067	4.73536	0.05675	1.9048	92.0052	6.6624	0.9492	1.7512	40.62	2.0266	1.598	7.5156	663.684	36.1681	2724.84	6.03686	3.297	4.98
528	x=0.08	75	1090	0.362611	30.9913	2.97896	1.24367	4.06998	14.7895	0.860399	0.870157	1.07747	463.668	55.6033	364.526	1.45126	2.16764	3.41943	174.564	3.05087	0.0701851	33.3083	195.829	1.45448	1.9312	2.54845	2.74446	51.5601	33.0239	3.41943	4.73981	4.7348	4.70948	0.05675	1.9048	92.0052	6.6624	0.9492	1.7512	40.62	2.0266	1.598	7.5156	663.684	36.1681	2724.84	6.03686	3.297	4.98
529	(K0.50Na0.46Li0.04)(Nb0.84Sb0.04Ta0.12)O3	35	1000	0.34608	30.4016	2.9558	1.2222	4.1382	14.68	0.8454	0.854	1.0408	458.276	56.8634	357.28	1.3451	2.164	3.46	177.26	3.1284	0.0681199	34.4296	198.6	1.4898	1.95164	2.5832	2.7718	50.918	33.7638	3.46	4.77808	4.77808	4.77808	0.05	2.0636	104.625	7.1712	0.9648	1.76	45.24	2.0236	1.6	7.4408	682.296	37.2819	2731.36	5.57544	3.42	5.12
530	(K0.50Na0.46Li0.04)(Nb0.84Sb0.04Ta0.12)O3	175	1130	0.34608	30.4016	2.9558	1.2222	4.1382	14.68	0.8454	0.854	1.0408	458.276	56.8634	357.28	1.3451	2.164	3.46	177.26	3.1284	0.0681199	34.4296	198.6	1.4898	1.95164	2.5832	2.7718	50.918	33.7638	3.46	4.77808	4.77808	4.77808	0.05	2.0636	104.625	7.1712	0.9648	1.76	45.24	2.0236	1.6	7.4408	682.296	37.2819	2731.36	5.57544	3.42	5.12
531	(K0.50Na0.46Li0.04)(Nb0.84Sb0.04Ta0.12)O3	65	1200	0.34608	30.4016	2.9558	1.2222	4.1382	14.68	0.8454	0.854	1.0408	458.276	56.8634	357.28	1.3451	2.164	3.46	177.26	3.1284	0.0681199	34.4296	198.6	1.4898	1.95164	2.5832	2.7718	50.918	33.7638	3.46	4.77808	4.77808	4.77808	0.05	2.0636	104.625	7.1712	0.9648	1.76	45.24	2.0236	1.6	7.4408	682.296	37.2819	2731.36	5.57544	3.42	5.12
532	0.97 K0.5Na0.5NbO3-0.03 AlFeO3	90	990	0.35238	30.9217	3.03695	1.19665	4.10035	14.94	0.86885	0.8695	1.0911	460.909	56.8948	371.37	1.37356	2.239	3.485	176.895	3.12515	0.0709505	34.1142	197.75	1.4856	1.95558	2.5745	2.76475	50.4085	32.9464	3.485	4.78651	4.78651	4.78651	0.0509	1.9023	91.7942	6.6619	0.9434	1.7323	40.55	2.0192	1.606	7.4713	666.665	36.0068	2713.01	5.96238	3.3135	4.97
533	0.97 K0.5Na0.5NbO3-0.03 AlFeO3	115	1000	0.35238	30.9217	3.03695	1.19665	4.10035	14.94	0.86885	0.8695	1.0911	460.909	56.8948	371.37	1.37356	2.239	3.485	176.895	3.12515	0.0709505	34.1142	197.75	1.4856	1.95558	2.5745	2.76475	50.4085	32.9464	3.485	4.78651	4.78651	4.78651	0.0509	1.9023	91.7942	6.6619	0.9434	1.7323	40.55	2.0192	1.606	7.4713	666.665	36.0068	2713.01	5.96238	3.3135	4.97
534	0.97 K0.5Na0.5NbO3-0.03 AlFeO3	98	1020	0.35238	30.9217	3.03695	1.19665	4.10035	14.94	0.86885	0.8695	1.0911	460.909	56.8948	371.37	1.37356	2.239	3.485	176.895	3.12515	0.0709505	34.1142	197.75	1.4856	1.95558	2.5745	2.76475	50.4085	32.9464	3.485	4.78651	4.78651	4.78651	0.0509	1.9023	91.7942	6.6619	0.9434	1.7323	40.55	2.0192	1.606	7.4713	666.665	36.0068	2713.01	5.96238	3.3135	4.97
535	(Na0.52K0.4425Li0.0375)-(Nb0.9125Ta0.0375Sb0.05)O3	243	940	0.337835	29.5154	2.90195	1.20612	4.08985	14.24	0.85055	0.8595	1.04985	462.642	56.155	359.03	1.44744	2.16625	3.405	174.52	3.0712	0.0702247	33.1823	196.387	1.477	1.9335	2.55205	2.7479	51.16	32.6541	3.405	4.72038	4.72038	4.72038	0.05	1.978	97.6498	6.97063	0.9685	1.76812	42.7	2.03213	1.61125	7.34887	675.951	36.9508	2669.1	5.86125	3.45	5.0375
536	(Na0.52K0.4425Li0.0375)-(Nb0.9125Ta0.0375Sb0.05)O3	271	960	0.337835	29.5154	2.90195	1.20612	4.08985	14.24	0.85055	0.8595	1.04985	462.642	56.155	359.03	1.44744	2.16625	3.405	174.52	3.0712	0.0702247	33.1823	196.387	1.477	1.9335	2.55205	2.7479	51.16	32.6541	3.405	4.72038	4.72038	4.72038	0.05	1.978	97.6498	6.97063	0.9685	1.76812	42.7	2.03213	1.61125	7.34887	675.951	36.9508	2669.1	5.86125	3.45	5.0375
537	(Na0.52K0.4425Li0.0375)-(Nb0.9125Ta0.0375Sb0.05)O3	308	980	0.337835	29.5154	2.90195	1.20612	4.08985	14.24	0.85055	0.8595	1.04985	462.642	56.155	359.03	1.44744	2.16625	3.405	174.52	3.0712	0.0702247	33.1823	196.387	1.477	1.9335	2.55205	2.7479	51.16	32.6541	3.405	4.72038	4.72038	4.72038	0.05	1.978	97.6498	6.97063	0.9685	1.76812	42.7	2.03213	1.61125	7.34887	675.951	36.9508	2669.1	5.86125	3.45	5.0375
538	(Na0.52K0.4425Li0.0375)-(Nb0.9125Ta0.0375Sb0.05)O3	341	1000	0.337835	29.5154	2.90195	1.20612	4.08985	14.24	0.85055	0.8595	1.04985	462.642	56.155	359.03	1.44744	2.16625	3.405	174.52	3.0712	0.0702247	33.1823	196.387	1.477	1.9335	2.55205	2.7479	51.16	32.6541	3.405	4.72038	4.72038	4.72038	0.05	1.978	97.6498	6.97063	0.9685	1.76812	42.7	2.03213	1.61125	7.34887	675.951	36.9508	2669.1	5.86125	3.45	5.0375
539	(Na0.52K0.4425Li0.0375)-(Nb0.9125Ta0.0375Sb0.05)O3	396	1020	0.337835	29.5154	2.90195	1.20612	4.08985	14.24	0.85055	0.8595	1.04985	462.642	56.155	359.03	1.44744	2.16625	3.405	174.52	3.0712	0.0702247	33.1823	196.387	1.477	1.9335	2.55205	2.7479	51.16	32.6541	3.405	4.72038	4.72038	4.72038	0.05	1.978	97.6498	6.97063	0.9685	1.76812	42.7	2.03213	1.61125	7.34887	675.951	36.9508	2669.1	5.86125	3.45	5.0375
540	(Na0.52K0.4425Li0.0375)-(Nb0.9125Ta0.0375Sb0.05)O3	365	1040	0.337835	29.5154	2.90195	1.20612	4.08985	14.24	0.85055	0.8595	1.04985	462.642	56.155	359.03	1.44744	2.16625	3.405	174.52	3.0712	0.0702247	33.1823	196.387	1.477	1.9335	2.55205	2.7479	51.16	32.6541	3.405	4.72038	4.72038	4.72038	0.05	1.978	97.6498	6.97063	0.9685	1.76812	42.7	2.03213	1.61125	7.34887	675.951	36.9508	2669.1	5.86125	3.45	5.0375
541	(Na0.52K0.4425Li0.0375)-(Nb0.9125Ta0.0375Sb0.05)O3	332	1060	0.337835	29.5154	2.90195	1.20612	4.08985	14.24	0.85055	0.8595	1.04985	462.642	56.155	359.03	1.44744	2.16625	3.405	174.52	3.0712	0.0702247	33.1823	196.387	1.477	1.9335	2.55205	2.7479	51.16	32.6541	3.405	4.72038	4.72038	4.72038	0.05	1.978	97.6498	6.97063	0.9685	1.76812	42.7	2.03213	1.61125	7.34887	675.951	36.9508	2669.1	5.86125	3.45	5.0375
542	(Na0.52K0.4425Li0.0375)-(Nb0.9125Ta0.0375Sb0.05)O3	312	1080	0.337835	29.5154	2.90195	1.20612	4.08985	14.24	0.85055	0.8595	1.04985	462.642	56.155	359.03	1.44744	2.16625	3.405	174.52	3.0712	0.0702247	33.1823	196.387	1.477	1.9335	2.55205	2.7479	51.16	32.6541	3.405	4.72038	4.72038	4.72038	0.05	1.978	97.6498	6.97063	0.9685	1.76812	42.7	2.03213	1.61125	7.34887	675.951	36.9508	2669.1	5.86125	3.45	5.0375
543	(Na0.52K0.4425Li0.0375)-(Nb0.9125Ta0.0375Sb0.05)O3	278	1100	0.337835	29.5154	2.90195	1.20612	4.08985	14.24	0.85055	0.8595	1.04985	462.642	56.155	359.03	1.44744	2.16625	3.405	174.52	3.0712	0.0702247	33.1823	196.387	1.477	1.9335	2.55205	2.7479	51.16	32.6541	3.405	4.72038	4.72038	4.72038	0.05	1.978	97.6498	6.97063	0.9685	1.76812	42.7	2.03213	1.61125	7.34887	675.951	36.9508	2669.1	5.86125	3.45	5.0375
544	(0.996-x) K0.5Na0.5NbO3- 0.004 BiFeO3- xLiSbO3 x=0.03	160	1100	0.357604	31.0322	2.99459	1.21239	4.12419	14.912	0.85183	0.8587	1.04294	460.171	56.8886	357.73	1.37302	2.1894	3.465	176.729	3.11851	0.068133	34.1506	198.19	1.49041	1.95041	2.57728	2.76719	51.0811	33.3668	3.465	4.77778	4.77555	4.7643	0.053	1.92814	93.6231	6.79362	0.96022	1.75964	41.24	2.03186	1.6098	7.41224	669.279	36.5298	2682.16	6.03572	3.3918	4.996
545	x=0.05	280	1100	0.352124	30.5501	2.96009	1.22349	4.10209	14.672	0.85293	0.8617	1.05514	461.429	56.2983	359.71	1.41207	2.1714	3.435	175.619	3.08731	0.0692475	33.7138	197.09	1.47531	1.94043	2.56328	2.75629	51.2601	33.1783	3.435	4.75179	4.74957	4.73831	0.053	1.93514	94.2	6.85942	0.96762	1.76764	41.44	2.03406	1.6158	7.31584	672.677	36.7206	2645.42	5.97968	3.4518	4.996
546	x=0.07	240	1100	0.346644	30.0681	2.92559	1.23459	4.07999	14.432	0.85403	0.8647	1.06734	462.687	55.708	361.69	1.45112	2.1534	3.405	174.509	3.05611	0.0703991	33.277	195.99	1.46021	1.93045	2.54928	2.74539	51.4391	32.9898	3.405	4.72581	4.72358	4.71233	0.053	1.94214	94.7768	6.92522	0.97502	1.77564	41.64	2.03626	1.6218	7.21944	676.075	36.9114	2608.68	5.92364	3.5118	4.996
547	K0.5Na0.5TaxNb1-xO3 x=0.04	78	975	0.354	31.0435	3.005	1.195	4.165	15	0.845	0.85	1.02	457.3	57.7778	354	1.3035	2.2	3.5	178.5	3.17	0.0666667	34.86	200	1.515	1.965	2.6	2.785	50.65	33.755	3.5	4.8093	4.8093	4.8093	0.05	1.9632	96.4277	6.8132	0.95	1.748	42.28	2.0264	1.596	7.5912	667.7	36.4868	2762.28	5.99184	3.3	5.04
548	x=0.06	116	975	0.354	31.0435	3.005	1.195	4.165	15	0.845	0.85	1.02	457.3	57.7778	354	1.3035	2.2	3.5	178.5	3.17	0.0666667	34.86	200	1.515	1.965	2.6	2.785	50.65	33.755	3.5	4.8093	4.8093	4.8093	0.05	1.9848	98.1885	6.8698	0.95	1.747	42.92	2.0246	1.594	7.6018	669.65	36.5902	2772.92	5.91576	3.3	5.06
549	x=0.08	125	975	0.354	31.0435	3.005	1.195	4.165	15	0.845	0.85	1.02	457.3	57.7778	354	1.3035	2.2	3.5	178.5	3.17	0.0666667	34.86	200	1.515	1.965	2.6	2.785	50.65	33.755	3.5	4.8093	4.8093	4.8093	0.05	2.0064	99.9494	6.9264	0.95	1.746	43.56	2.0228	1.592	7.6124	671.6	36.6935	2783.56	5.83968	3.3	5.08
550	x=0.1	115	975	0.354	31.0435	3.005	1.195	4.165	15	0.845	0.85	1.02	457.3	57.7778	354	1.3035	2.2	3.5	178.5	3.17	0.0666667	34.86	200	1.515	1.965	2.6	2.785	50.65	33.755	3.5	4.8093	4.8093	4.8093	0.05	2.028	101.71	6.983	0.95	1.745	44.2	2.021	1.59	7.623	673.55	36.7969	2794.2	5.7636	3.3	5.1
551	x=0.12	116	975	0.354	31.0435	3.005	1.195	4.165	15	0.845	0.85	1.02	457.3	57.7778	354	1.3035	2.2	3.5	178.5	3.17	0.0666667	34.86	200	1.515	1.965	2.6	2.785	50.65	33.755	3.5	4.8093	4.8093	4.8093	0.05	2.0496	103.471	7.0396	0.95	1.744	44.84	2.0192	1.588	7.6336	675.5	36.9003	2804.84	5.68752	3.3	5.12
552	(1-x) (Na0.535K0.485)0.905Li0.095(Nb0.94Ta0.06)O3 + x (Na0.5Bi0.5)TiO3 x=0	164	1020	0.330938	28.9512	2.87312	1.2637	4.11573	13.9505	0.867556	0.881898	1.10048	473.295	55.7183	370.582	1.55387	2.15432	3.39823	175.35	3.05565	0.0729795	32.9148	197.49	1.46504	1.9457	2.56789	2.7739	52.5188	33.0342	3.39823	4.74944	4.74944	4.74944	0.050905	1.9848	98.1885	6.8698	0.95	1.747	42.92	2.0246	1.594	7.6018	669.65	36.5902	2772.92	5.91576	3.3	5.06
553	x=0.01	180	1020	0.345569	29.8215	2.92364	1.26331	4.10447	14.281	0.87403	0.887079	1.10593	474.557	55.701	371.451	1.56961	2.17528	3.40924	175.126	3.04833	0.0726783	32.8111	197.215	1.46249	1.94554	2.56466	2.77112	52.7146	32.8614	3.40924	4.75677	4.75399	4.73992	0.0546459	1.97655	97.6853	6.8493	0.9496	1.74763	42.7108	2.02295	1.59306	7.57428	669.534	36.5311	2764.52	5.86447	3.2985	5.0494
554	x=0.02	200	1020	0.3602	30.6919	2.97415	1.26292	4.09321	14.6115	0.880505	0.89226	1.11137	475.82	55.6837	372.32	1.58534	2.19623	3.42026	174.903	3.041	0.0723908	32.7074	196.94	1.45994	1.94538	2.56143	2.76833	52.9105	32.6886	3.42026	4.7641	4.75853	4.7304	0.0583869	1.9683	97.1821	6.8288	0.9492	1.74826	42.5016	2.02131	1.59212	7.54676	669.417	36.4721	2756.12	5.81318	3.297	5.0388
555	x=0.03	180	1020	0.37483	31.5622	3.02467	1.26254	4.08196	14.942	0.886979	0.897441	1.11682	477.082	55.6664	373.189	1.60108	2.21719	3.43128	174.679	3.03368	0.0721161	32.6037	196.665	1.45739	1.94522	2.5582	2.76554	53.1063	32.5158	3.43128	4.77143	4.76307	4.72088	0.0621278	1.96006	96.6789	6.80831	0.9488	1.74889	42.2924	2.01966	1.59118	7.51925	669.301	36.413	2747.72	5.7619	3.2955	5.0282
556	x=0.04	162	1020	0.389461	32.4325	3.07519	1.26215	4.0707	15.2725	0.893454	0.902622	1.12227	478.345	55.6491	374.058	1.61682	2.23815	3.4423	174.456	3.02636	0.0718532	32.5	196.39	1.45484	1.94507	2.55497	2.76275	53.3021	32.343	3.4423	4.77876	4.76762	4.71136	0.0658688	1.95181	96.1757	6.78781	0.9484	1.74952	42.0832	2.01802	1.59024	7.49173	669.184	36.354	2739.32	5.71061	3.294	5.0176
557	0.95(Na0.95-xKxLi0.05)(Nb0.90Sb0.05Ta0.05)O3-0.05KNbO3 x=0.35	120	1060	0.322935	28.0587	2.76945	1.1148	3.8856	13.5375	0.8133	0.819	0.988425	442.797	53.7852	340.373	1.41268	2.0955	3.24	165.428	2.92192	0.0703601	31.1267	186.75	1.4196	1.84072	2.424	2.6124	48.666	30.3432	3.24	4.4836	4.4836	4.4836	0.047625	1.98792	98.4581	6.9907	0.967575	1.76662	42.995	2.03095	1.6095	7.36623	676.501	36.9787	2679.01	5.83021	3.4425	5.0475
558	x=0.4	200	1060	0.330155	28.8239	2.81648	1.12668	3.92693	13.9175	0.809025	0.81425	0.979875	439.139	54.4176	338.757	1.32599	2.0955	3.2875	167.755	2.97133	0.068439	32.1793	188.65	1.43148	1.8564	2.4506	2.63282	48.4522	31.2595	3.2875	4.53288	4.53288	4.53288	0.047625	1.98792	98.4581	6.9907	0.967575	1.76662	42.995	2.03095	1.6095	7.36623	676.501	36.9787	2679.01	5.83021	3.4425	5.0475
559	x=0.44	231	1060	0.335931	29.436	2.8541	1.13617	3.95999	14.2215	0.805605	0.81045	0.973035	436.214	54.9236	337.466	1.25664	2.0955	3.3255	169.617	3.01085	0.0669761	33.0213	190.17	1.44097	1.86894	2.47188	2.64916	48.2812	31.9925	3.3255	4.5723	4.5723	4.5723	0.047625	1.98792	98.4581	6.9907	0.967575	1.76662	42.995	2.03095	1.6095	7.36623	676.501	36.9787	2679.01	5.83021	3.4425	5.0475
560	x=0.525	180	1060	0.348205	30.7368	2.93404	1.15636	4.03024	14.8675	0.798338	0.802375	0.9585	429.996	55.9987	334.72	1.10927	2.0955	3.40625	173.574	3.09483	0.0640659	34.8107	193.4	1.46116	1.89559	2.5171	2.68389	47.9179	33.5502	3.40625	4.65607	4.65607	4.65607	0.047625	1.98792	98.4581	6.9907	0.967575	1.76662	42.995	2.03095	1.6095	7.36623	676.501	36.9787	2679.01	5.83021	3.4425	5.0475
561	(1-x)K0.5Na0.5NbO3–xBiGaO3 x=0.005	110	1080	0.36878	31.9332	3.05667	1.19592	4.15543	15.34	0.851475	0.85525	1.0258	458.53	57.7732	354.95	1.31718	2.2205	3.5125	178.368	3.16413	0.0664928	34.7923	199.8	1.51258	1.96548	2.59785	2.78317	50.8533	33.6232	3.5125	4.81862	4.81584	4.80177	0.05375	1.91805	92.7901	6.6976	0.95215	1.75125	40.95	2.02835	1.6	7.5462	663.375	36.3042	2728.81	6.12333	3.3085	4.995
562	x=0.01	152	1080	0.38356	32.8229	3.10835	1.19685	4.14585	15.68	0.85795	0.8605	1.0316	459.76	57.7686	355.9	1.33085	2.241	3.525	178.235	3.15827	0.0663265	34.7245	199.6	1.51015	1.96595	2.5957	2.78135	51.0565	33.4915	3.525	4.82795	4.82238	4.79425	0.0575	1.9161	92.6742	6.6952	0.9543	1.7525	40.9	2.0267	1.6	7.5224	662.95	36.3283	2716.62	6.10267	3.317	4.99
563	x=0.015	136	1080	0.39834	33.7125	3.16003	1.19778	4.13628	16.02	0.864425	0.86575	1.0374	460.99	57.764	356.85	1.34453	2.2615	3.5375	178.102	3.1524	0.0661673	34.6568	199.4	1.50772	1.96643	2.59355	2.77953	51.2597	33.3597	3.5375	4.83727	4.82892	4.78672	0.06125	1.91415	92.5583	6.6928	0.95645	1.75375	40.85	2.02505	1.6	7.4986	662.525	36.3525	2704.43	6.082	3.3255	4.985
564	x=0.02	100	1080	0.41312	34.6022	3.2117	1.1987	4.1267	16.36	0.8709	0.871	1.0432	462.22	57.7594	357.8	1.35821	2.282	3.55	177.97	3.14654	0.0660147	34.589	199.2	1.5053	1.9669	2.5914	2.7777	51.463	33.2279	3.55	4.84659	4.83545	4.77919	0.065	1.9122	92.4423	6.6904	0.9586	1.755	40.8	2.0234	1.6	7.4748	662.1	36.3767	2692.24	6.06134	3.334	4.98
565	x=0.03	98	1080	0.44268	36.3816	3.31505	1.20055	4.10755	17.04	0.88385	0.8815	1.0548	464.68	57.7502	359.7	1.38556	2.323	3.575	177.705	3.13481	0.0657277	34.4535	198.8	1.50045	1.96785	2.5871	2.77405	51.8695	32.9644	3.575	4.86524	4.84853	4.76414	0.0725	1.9083	92.2105	6.6856	0.9629	1.7575	40.7	2.0201	1.6	7.4272	661.25	36.425	2667.86	6.02001	3.351	4.97
566	(1- x) K0.5Na0.5NbO3 – x BiFeO3 x=0.004	127	1135	0.365824	31.7552	3.04634	1.19574	4.15734	15.272	0.85018	0.8542	1.02464	458.284	57.7742	354.76	1.31444	2.2164	3.51	178.394	3.16531	0.066527	34.8058	199.84	1.51306	1.96538	2.59828	2.78354	50.8126	33.6496	3.51	4.81676	4.81453	4.80328	0.053	1.91764	92.7578	6.69492	0.94912	1.74764	40.94	2.02856	1.6008	7.55684	664.182	36.2436	2737.27	6.11978	3.3018	4.996
567	x=0.006	146	1135	0.371736	32.1111	3.06701	1.19611	4.15351	15.408	0.85277	0.8563	1.02696	458.776	57.7723	355.14	1.31991	2.2246	3.515	178.341	3.16296	0.066459	34.7787	199.76	1.51209	1.96557	2.59742	2.78281	50.8939	33.5969	3.515	4.82049	4.81715	4.80027	0.0545	1.91646	92.6836	6.69238	0.94868	1.74646	40.91	2.02784	1.6012	7.55026	664.373	36.2254	2735.4	6.10768	3.3027	4.994
568	x=0.01	84	1135	0.38356	32.8229	3.10835	1.19685	4.14585	15.68	0.85795	0.8605	1.0316	459.76	57.7686	355.9	1.33085	2.241	3.525	178.235	3.15827	0.0663265	34.7245	199.6	1.51015	1.96595	2.5957	2.78135	51.0565	33.4915	3.525	4.82795	4.82238	4.79425	0.0575	1.9141	92.5354	6.6873	0.9478	1.7441	40.85	2.0264	1.602	7.5371	664.755	36.1889	2731.67	6.08346	3.3045	4.99
569	0.95(K0.5Na0.5)0.95Li0.05NbO3-0.05AgSbO3	230	1050	0.429785	33.7399	3.17431	1.22661	4.04926	16.03	0.858862	0.909625	1.14548	473.973	55.6109	402.702	1.32542	2.25725	3.50375	173.639	3.05615	0.0935745	32.5931	195.387	1.46089	1.9333	2.52525	2.72636	54.8226	31.9796	3.50375	4.71138	4.71138	4.71138	0.065	1.9375	94.3482	6.8645	0.9685	1.77	41.5	2.0355	1.615	7.329	672.295	36.757	2649.15	6.0039	3.45	5
570	(K0.48Na0.48Li0.04) (Nb0.96Sb0.04)O3	123	1050	0.34304	30.0794	2.936	1.2172	4.1208	14.52	0.8472	0.856	1.0444	459.816	56.5972	357.96	1.3816	2.164	3.44	176.28	3.1076	0.0688705	33.9864	197.8	1.4848	1.94504	2.572	2.7632	51.008	33.378	3.44	4.75733	4.75733	4.75733	0.05	1.934	94.0598	6.8316	0.9648	1.766	41.4	2.0344	1.612	7.3772	670.596	36.6616	2667.52	6.03192	3.42	5
571	(K0.48Na0.48Li0.04) (Nb0.96Sb0.04)O3	138	1070	0.34304	30.0794	2.936	1.2172	4.1208	14.52	0.8472	0.856	1.0444	459.816	56.5972	357.96	1.3816	2.164	3.44	176.28	3.1076	0.0688705	33.9864	197.8	1.4848	1.94504	2.572	2.7632	51.008	33.378	3.44	4.75733	4.75733	4.75733	0.05	1.934	94.0598	6.8316	0.9648	1.766	41.4	2.0344	1.612	7.3772	670.596	36.6616	2667.52	6.03192	3.42	5
572	(K0.48Na0.48Li0.04) (Nb0.96Sb0.04)O3	150	1080	0.34304	30.0794	2.936	1.2172	4.1208	14.52	0.8472	0.856	1.0444	459.816	56.5972	357.96	1.3816	2.164	3.44	176.28	3.1076	0.0688705	33.9864	197.8	1.4848	1.94504	2.572	2.7632	51.008	33.378	3.44	4.75733	4.75733	4.75733	0.05	1.934	94.0598	6.8316	0.9648	1.766	41.4	2.0344	1.612	7.3772	670.596	36.6616	2667.52	6.03192	3.42	5
573	(K0.48Na0.48Li0.04) (Nb0.96Sb0.04)O3	124	1090	0.34304	30.0794	2.936	1.2172	4.1208	14.52	0.8472	0.856	1.0444	459.816	56.5972	357.96	1.3816	2.164	3.44	176.28	3.1076	0.0688705	33.9864	197.8	1.4848	1.94504	2.572	2.7632	51.008	33.378	3.44	4.75733	4.75733	4.75733	0.05	1.934	94.0598	6.8316	0.9648	1.766	41.4	2.0344	1.612	7.3772	670.596	36.6616	2667.52	6.03192	3.42	5
574	0.948(K0.5Na0.5)NbO3-0.052LiSbO3-0.004Sm2O3	176	1120	0.350352	30.3916	2.94734	1.2283	4.11686	14.624	0.85266	0.862	1.06028	462.744	56.5156	364.528	1.40231	2.1646	3.446	176.278	3.10544	0.0692013	33.8042	197.88	1.4807	1.9474	2.57193	2.76605	51.3154	33.3801	3.446	4.75622	4.75622	4.84674	0.05024	1.9382	94.4059	6.87108	0.96924	1.7708	41.52	2.03572	1.6156	7.31936	672.635	36.7761	2645.48	5.9983	3.456	5
575	(Na0.52K0.4425Li0.0375)(Nb0.87Sb0.07Ta0.06)O3	280	1100	0.337835	29.5154	2.90195	1.20612	4.08985	14.24	0.85055	0.8595	1.04985	462.642	56.155	359.03	1.44744	2.16625	3.405	174.52	3.0712	0.0702247	33.1823	196.387	1.477	1.9335	2.55205	2.7479	51.16	32.6541	3.405	4.72038	4.72038	4.72038	0.05	2.0093	100.208	7.1001	0.9759	1.775	43.62	2.0323	1.615	7.2644	681.543	37.2579	2644.33	5.71962	3.51	5.06
576	0.96(K0.48Na0.52)(Nb0.95Sb0.05)O3–0.04Bi0.5(Na0.82-K0.18)0.5ZrO3	490	1100	0.409229	34.1898	3.18636	1.1923	4.10443	16.1552	0.873204	0.87356	1.04781	464.191	57.4186	358.67	1.40493	2.282	3.5244	176.716	3.11992	0.0668515	34.0217	198.176	1.4989	1.95845	2.57706	2.76669	51.5782	32.7341	3.5244	4.82004	4.8089	4.75264	0.065	1.9352	94.2232	6.84792	0.96896	1.7776	41.44	2.02208	1.6064	7.28584	671.803	36.8425	2628.18	5.81566	3.432	5
577	0.964K0.48Na0.52NbO3 -0.006BiFeO3 -0.04Bi0.5Na0.5ZrO3	428	1093	0.429945	35.5086	3.27477	1.20444	4.13139	16.6838	0.889755	0.888728	1.06563	470.524	57.9418	363.476	1.44109	2.3286	3.57072	178.161	3.14075	0.0667715	34.2075	199.789	1.51022	1.97746	2.59842	2.79077	52.3452	32.8425	3.57072	4.8755	4.86102	4.78788	0.07	1.93406	93.5454	6.74938	0.95938	1.77236	41.28	2.03494	1.6092	7.57316	670.859	36.6928	2738.17	5.97528	3.3237	5.044
578	0.9625(K0.5Na0.5NbO3)-0.0375LiTaO3	330	1100	0.343725	30.1397	2.94031	1.21581	4.12356	14.55	0.847063	0.855625	1.04287	459.659	56.671	357.712	1.37672	2.16625	3.44375	176.419	3.1115	0.0687285	34.041	197.938	1.48669	1.94629	2.57375	2.76456	50.9856	33.4016	3.44375	4.76058	4.76058	4.76058	0.05	1.9605	96.2076	6.80612	0.95	1.74812	42.2	2.02663	1.59625	7.58988	667.456	36.4738	2760.95	6.00135	3.3	5.0375
579	0.9625(K0.5Na0.5NbO3)-0.0375LiTaO3	280	1090	0.343725	30.1397	2.94031	1.21581	4.12356	14.55	0.847063	0.855625	1.04287	459.659	56.671	357.712	1.37672	2.16625	3.44375	176.419	3.1115	0.0687285	34.041	197.938	1.48669	1.94629	2.57375	2.76456	50.9856	33.4016	3.44375	4.76058	4.76058	4.76058	0.05	1.9605	96.2076	6.80612	0.95	1.74812	42.2	2.02663	1.59625	7.58988	667.456	36.4738	2760.95	6.00135	3.3	5.0375
580	0.9625(K0.5Na0.5NbO3)-0.0375LiTaO3	285	1105	0.343725	30.1397	2.94031	1.21581	4.12356	14.55	0.847063	0.855625	1.04287	459.659	56.671	357.712	1.37672	2.16625	3.44375	176.419	3.1115	0.0687285	34.041	197.938	1.48669	1.94629	2.57375	2.76456	50.9856	33.4016	3.44375	4.76058	4.76058	4.76058	0.05	1.9605	96.2076	6.80612	0.95	1.74812	42.2	2.02663	1.59625	7.58988	667.456	36.4738	2760.95	6.00135	3.3	5.0375
581	0.9625(K0.5Na0.5NbO3)-0.0375LiTaO3	130	1075	0.343725	30.1397	2.94031	1.21581	4.12356	14.55	0.847063	0.855625	1.04287	459.659	56.671	357.712	1.37672	2.16625	3.44375	176.419	3.1115	0.0687285	34.041	197.938	1.48669	1.94629	2.57375	2.76456	50.9856	33.4016	3.44375	4.76058	4.76058	4.76058	0.05	1.9605	96.2076	6.80612	0.95	1.74812	42.2	2.02663	1.59625	7.58988	667.456	36.4738	2760.95	6.00135	3.3	5.0375
582	0.9625(K0.5Na0.5NbO3)-0.0375LiTaO3	225	1120	0.343725	30.1397	2.94031	1.21581	4.12356	14.55	0.847063	0.855625	1.04287	459.659	56.671	357.712	1.37672	2.16625	3.44375	176.419	3.1115	0.0687285	34.041	197.938	1.48669	1.94629	2.57375	2.76456	50.9856	33.4016	3.44375	4.76058	4.76058	4.76058	0.05	1.9605	96.2076	6.80612	0.95	1.74812	42.2	2.02663	1.59625	7.58988	667.456	36.4738	2760.95	6.00135	3.3	5.0375
583	(K0.5Na0.5)NbO3-0.06LiTaO3-xSrZrO3 x=0	150	1140	0.3588	31.46	3.0818	1.3	4.3486	15.18	0.899	0.91	1.1178	488.512	59.4735	381.18	1.49886	2.278	3.62	185.88	3.2666	0.0698287	35.6412	208.7	1.5606	2.05296	2.714	2.9194	54.226	35.2148	3.62	5.0199	5.0199	5.0199	0.053	2.1	103.763	7.2718	1.007	1.852	45.38	2.1464	1.69	8.056	709.478	38.767	2937.38	6.2844	3.498	5.36
584	x=0.02	175	1140	0.3948	33.2124	3.2032	1.3278	4.407	15.94	0.9216	0.93	1.1522	499.502	60.5202	402.04	1.52064	2.335	3.72	189.72	3.3308	0.0690088	36.32	212.7	1.5894	2.09532	2.7666	2.975	54.3266	35.7248	3.72	5.1416	5.1416	5.1416	0.054	2.1376	105.587	7.4008	1.0266	1.8912	46.18	2.1804	1.718	8.181	722.678	39.5449	2979.88	6.31036	3.558	5.46
585	x=0.04	212	1140	0.4308	34.9648	3.3246	1.3556	4.4654	16.7	0.9442	0.95	1.1866	510.492	61.5669	422.9	1.54242	2.392	3.82	193.56	3.395	0.0682635	36.9988	216.7	1.6182	2.13768	2.8192	3.0306	54.4272	36.2348	3.82	5.2633	5.2633	5.2633	0.055	2.1752	107.412	7.5298	1.0462	1.9304	46.98	2.2144	1.746	8.306	735.878	40.3228	3022.38	6.33632	3.618	5.56
586	x=0.045	250	1140	0.4398	35.4029	3.35495	1.36255	4.48	16.89	0.94985	0.955	1.1952	513.24	61.8286	428.115	1.54787	2.40625	3.845	194.52	3.41105	0.0680876	37.1685	217.7	1.6254	2.14827	2.83235	3.0445	54.4524	36.3623	3.845	5.29372	5.29372	5.29372	0.05525	2.10846	104.173	7.30082	1.01141	1.86082	45.56	2.15405	1.6963	8.08413	712.448	38.942	2946.94	6.29024	3.5115	5.3825
587	x=0.06	225	1140	0.4668	36.7172	3.446	1.3834	4.5238	17.46	0.9668	0.97	1.221	521.482	62.6136	443.76	1.5642	2.449	3.92	197.4	3.4592	0.067583	37.6776	220.7	1.647	2.18004	2.8718	3.0862	54.5278	36.7448	3.92	5.38499	5.38499	5.38499	0.056	2.2128	109.236	7.6588	1.0658	1.9696	47.78	2.2484	1.774	8.431	749.078	41.1007	3064.88	6.36228	3.678	5.66
588	x=0.07	150	1140	0.4848	37.5934	3.5067	1.3973	4.553	17.84	0.9781	0.98	1.2382	526.977	63.1369	454.19	1.57509	2.4775	3.97	199.32	3.4913	0.0672646	38.017	222.7	1.6614	2.20122	2.8981	3.114	54.5781	36.9998	3.97	5.44584	5.44584	5.44584	0.0565	2.2316	110.149	7.7233	1.0756	1.9892	48.18	2.2654	1.788	8.4935	755.678	41.4896	3086.13	6.37526	3.708	5.71
589	(K0.49Na0.51)NbO3 + xEr2O3 x=0.0025	124	1100	0.35958	31.3006	3.0163	1.19505	4.16167	15.09	0.8489	0.85375	1.03002	459.541	57.8277	358.827	1.32295	2.20713	3.505	178.403	3.16867	0.0667661	34.6846	200.037	1.51473	1.96673	2.5996	2.78657	50.82	33.6189	3.505	4.80782	4.80782	4.81289	0.0502	1.92	92.906	6.7	0.95	1.75	41	2.03	1.6	7.57	663.8	36.28	2741	6.144	3.3	5
590	x=0.005	132	1100	0.36668	31.7187	3.0375	1.1976	4.16705	15.26	0.8519	0.8565	1.03825	461.013	58.0106	363.315	1.32415	2.21425	3.52	178.795	3.17775	0.0665138	34.7307	200.475	1.51695	1.97175	2.60481	2.79244	50.945	33.6756	3.52	4.81672	4.81672	4.82686	0.0504	1.92	92.906	6.7	0.95	1.75	41	2.03	1.6	7.57	663.8	36.28	2741	6.144	3.3	5
591	x=0.0075	80	1100	0.37378	32.1369	3.0587	1.20015	4.17242	15.43	0.8549	0.85925	1.04648	462.485	58.1936	367.803	1.32535	2.22138	3.535	179.188	3.18682	0.066267	34.7769	200.912	1.51917	1.97677	2.61002	2.79831	51.07	33.7323	3.535	4.82562	4.82562	4.84083	0.0506	1.92	92.906	6.7	0.95	1.75	41	2.03	1.6	7.57	663.8	36.28	2741	6.144	3.3	5
592	x=0.01	50	1100	0.38088	32.555	3.0799	1.2027	4.1778	15.6	0.8579	0.862	1.0547	463.956	58.3766	372.29	1.32655	2.2285	3.55	179.58	3.1959	0.0660256	34.823	201.35	1.5214	1.9818	2.61522	2.80418	51.195	33.7891	3.55	4.83451	4.83451	4.8548	0.0508	1.92	92.906	6.7	0.95	1.75	41	2.03	1.6	7.57	663.8	36.28	2741	6.144	3.3	5
593	(1- x)(K0.48Na0.52)(Nb0.96Sb0.04)O3–xBa0.6Ca0.4ZrO3 x=0.035	214	1090	0.405106	33.091	3.1015	1.19609	4.11058	15.7766	0.856222	0.85508	1.05343	461.599	57.4447	378.778	1.29424	2.22275	3.5402	177.901	3.15242	0.0656035	34.3804	199.263	1.50972	1.96548	2.58884	2.77562	49.2902	33.3952	3.5402	4.80478	4.80478	4.80478	0.05	1.93211	93.9605	6.81824	0.965332	1.77279	41.351	2.0227	1.60458	7.33775	670.225	36.7398	2648.53	5.86623	3.4053	5
594	x=0.03	155	1090	0.397371	32.7525	3.08488	1.19522	4.11587	15.6428	0.854876	0.85464	1.04917	461.205	57.4542	375.336	1.30078	2.2195	3.5316	177.846	3.15196	0.065845	34.3856	199.254	1.50976	1.96447	2.58884	2.77573	49.4973	33.3915	3.5316	4.80246	4.80246	4.80246	0.05	1.93238	93.9747	6.82015	0.965256	1.77182	41.358	2.02437	1.60564	7.34338	670.278	36.7286	2651.24	5.8899	3.4074	5
595	x=0.04	185	1090	0.412842	33.4296	3.11811	1.19696	4.1053	15.9104	0.857568	0.85552	1.0577	461.993	57.4351	382.221	1.2877	2.226	3.5488	177.955	3.15288	0.065366	34.3752	199.272	1.50968	1.9665	2.58885	2.7755	49.0831	33.3989	3.5488	4.8071	4.8071	4.8071	0.05	1.93184	93.9463	6.81634	0.965408	1.77376	41.344	2.02102	1.60352	7.33211	670.172	36.7509	2645.82	5.84256	3.4032	5
596	[(K0.5Na0.5)1-2x(Sr0.75Ba0.25)x]0.93Li0.07Nb0.93Bi0.07O3 x=0	124	1090	0.33482	29.3563	2.88425	1.23385	4.08765	14.16	0.84885	0.8605	1.0627	461.703	55.7117	360.93	1.44017	2.137	3.395	174.615	3.0608	0.0706215	33.3312	196.15	1.46215	1.93007	2.551	2.74685	51.2765	33.0953	3.395	4.71835	4.71835	4.71835	0.05	2.0173	101.031	7.1648	0.9801	1.785	43.94	2.0377	1.621	7.1927	666.565	37.7204	2587.21	5.99665	3.51	5.07
597	x=0.025	150	1090	0.363987	30.2389	2.89442	1.21089	3.96437	14.4506	0.835539	0.843644	1.05631	452.944	54.3148	368.457	1.40396	2.10096	3.35431	170.814	2.98914	0.0692012	32.5238	191.587	1.42617	1.88894	2.49171	2.68239	49.0901	32.2011	3.35431	4.63005	4.63005	4.63005	0.0488375	2.0173	101.031	7.1648	0.9801	1.785	43.94	2.0377	1.621	7.1927	666.565	37.7204	2587.21	5.99665	3.51	5.07
598	x=0.05	50	1090	0.393154	31.1215	2.90459	1.18793	3.84108	14.7413	0.822229	0.826788	1.04991	444.184	52.9179	375.984	1.36775	2.06493	3.31363	167.012	2.91749	0.0678369	31.7165	187.024	1.39019	1.84781	2.43242	2.61793	46.9036	31.3069	3.31363	4.54175	4.54175	4.54175	0.047675	2.0173	101.031	7.1648	0.9801	1.785	43.94	2.0377	1.621	7.1927	666.565	37.7204	2587.21	5.99665	3.51	5.07
599	x=0.1	5	1090	0.451489	32.8866	2.92494	1.14201	3.59452	15.3225	0.795608	0.793075	1.03713	426.665	50.1242	391.039	1.29533	1.99285	3.23225	159.41	2.77417	0.0652635	30.1018	177.899	1.31823	1.76555	2.31385	2.48901	42.5308	29.5185	3.23225	4.36514	4.36514	4.36514	0.04535	2.0173	101.031	7.1648	0.9801	1.785	43.94	2.0377	1.621	7.1927	666.565	37.7204	2587.21	5.99665	3.51	5.07
600	(1-x)(K0.5Na0.5)0.95Li0.05Nb0.93Sb0.07O3-xBaZrO3 x=0.01	195	1145	0.361397	30.9133	2.96536	1.22492	4.10215	14.816	0.850073	0.857925	1.05899	460.87	56.3879	365.341	1.39642	2.16195	3.45075	175.948	3.0951	0.0681695	33.8119	197.428	1.47858	1.94355	2.56645	2.75867	50.726	33.3479	3.45075	4.74717	4.74717	4.74717	0.05	1.9633	95.8373	6.9948	0.9857	1.7976	42.1	2.0547	1.635	7.2951	682.293	37.3367	2633.66	5.96084	3.54	5.05
601	x=0.02	234	1145	0.382494	31.9881	3.01198	1.2271	4.09455	15.232	0.852395	0.85835	1.06749	461.294	56.4739	371.731	1.39172	2.1689	3.4765	176.171	3.0982	0.0669643	33.8558	197.605	1.47991	1.94705	2.5679	2.7596	50.3546	33.4121	3.4765	4.75001	4.75001	4.75001	0.05	1.9821	96.7496	7.0593	0.9955	1.8172	42.5	2.0717	1.649	7.3576	688.893	37.7257	2654.91	5.97382	3.57	5.1
602	x=0.04	215	1145	0.424688	34.1379	3.1052	1.23144	4.07936	16.064	0.85704	0.8592	1.08448	462.143	56.6457	384.512	1.38232	2.1828	3.528	176.616	3.1044	0.064741	33.9437	197.96	1.48256	1.95405	2.5708	2.76144	49.6116	33.5404	3.528	4.75568	4.75568	4.75568	0.05	2.0197	98.574	7.1883	1.0151	1.8564	43.3	2.1057	1.677	7.4826	702.093	38.5036	2697.41	5.99978	3.63	5.2
603	x=0.06	175	1145	0.466882	36.2877	3.19842	1.23578	4.06417	16.896	0.861685	0.86005	1.10147	462.992	56.8176	397.293	1.37292	2.1967	3.5795	177.061	3.1106	0.0627367	34.0315	198.315	1.48521	1.96105	2.5737	2.76329	48.8687	33.6687	3.5795	4.76135	4.76135	4.76135	0.05	2.0573	100.399	7.3173	1.0347	1.8956	44.1	2.1397	1.705	7.6076	715.293	39.2815	2739.91	6.02574	3.69	5.3
604	x=0.08	98	1145	0.509076	38.4375	3.29165	1.24013	4.04897	17.728	0.86633	0.8609	1.11846	463.841	56.9895	410.074	1.36352	2.2106	3.631	177.507	3.1168	0.0609206	34.1194	198.67	1.48787	1.96805	2.5766	2.76513	48.1257	33.797	3.631	4.76703	4.76703	4.76703	0.05	2.0949	102.223	7.4463	1.0543	1.9348	44.9	2.1737	1.733	7.7326	728.493	40.0594	2782.41	6.0517	3.75	5.4
605	(1-x)(K0.474Na0.474Li0.052)(Nb0.948Sb0.052)O3 -xBaTiO3 x=0	187	1095	0.339752	29.7902	2.9153	1.22386	4.10754	14.376	0.84786	0.8578	1.05172	460.571	56.243	359.148	1.40503	2.1532	3.422	175.614	3.08888	0.0695604	33.7243	197.14	1.47574	1.93905	2.5636	2.75666	51.1154	33.2649	3.422	4.74174	4.74174	4.74174	0.05	1.9382	94.4059	6.87108	0.96924	1.7708	41.52	2.03572	1.6156	7.31936	672.635	36.7761	2645.48	5.9983	3.456	5
606	x=0.005	262	1110	0.350303	30.3279	2.93862	1.22494	4.10375	14.5841	0.849021	0.858011	1.05596	460.782	56.2862	362.342	1.40266	2.15668	3.43489	175.726	3.09045	0.0689106	33.7465	197.229	1.47641	1.94081	2.56433	2.75713	50.9296	33.2971	3.43489	4.74317	4.74317	4.74317	0.05	1.944	94.6452	6.89518	0.97379	1.77985	41.63	2.04502	1.6231	7.34361	675.925	36.9295	2655.14	6.00223	3.47175	5.02
607	x=0.0075	282	1130	0.355579	30.5967	2.95029	1.22548	4.10186	14.6882	0.849601	0.858116	1.05808	460.888	56.3079	363.939	1.40147	2.15843	3.44134	175.782	3.09123	0.0685926	33.7576	197.274	1.47675	1.94168	2.5647	2.75736	50.8367	33.3132	3.44134	4.74388	4.74388	4.74388	0.05	1.9469	94.7649	6.90723	0.976065	1.78438	41.685	2.04967	1.62685	7.35574	677.57	37.0062	2659.97	6.0042	3.47962	5.03
608	x=0.01	256	1150	0.360854	30.8655	2.96195	1.22602	4.09996	14.7922	0.850181	0.858222	1.0602	460.994	56.3295	365.537	1.40029	2.16017	3.44778	175.838	3.09201	0.068279	33.7687	197.319	1.47708	1.94256	2.56506	2.75759	50.7437	33.3293	3.44778	4.7446	4.7446	4.7446	0.05	1.9498	94.8846	6.91928	0.97834	1.7889	41.74	2.05432	1.6306	7.36786	679.215	37.0829	2664.81	6.00617	3.4875	5.04
609	x=0.015	191	1170	0.371406	31.4032	2.98527	1.2271	4.09618	15.0004	0.851342	0.858433	1.06444	461.206	56.3727	368.731	1.39792	2.16365	3.46067	175.95	3.09358	0.067665	33.7909	197.408	1.47775	1.94432	2.5658	2.75806	50.5579	33.3614	3.46067	4.74603	4.74603	4.74603	0.05	1.9556	95.1239	6.94338	0.98289	1.79795	41.85	2.06362	1.6381	7.39211	682.505	37.2364	2674.47	6.0101	3.50325	5.06
610	x=0.02	160	1170	0.381957	31.9409	3.00859	1.22818	4.09239	15.2085	0.852503	0.858644	1.06869	461.417	56.416	371.925	1.39555	2.16714	3.47356	176.062	3.09514	0.0670678	33.813	197.497	1.47843	1.94607	2.56653	2.75853	50.3721	33.3936	3.47356	4.74746	4.74746	4.74746	0.05	1.9614	95.3632	6.96748	0.98744	1.807	41.96	2.07292	1.6456	7.41636	685.795	37.3898	2684.14	6.01404	3.519	5.08
611	(1-x)(K0.474Na0.474Li0.052)(Nb0.948Sb0.052)O3-xBaZrO3 x=0	187	1095	0.339752	29.7902	2.9153	1.22386	4.10754	14.376	0.84786	0.8578	1.05172	460.571	56.243	359.148	1.40503	2.1532	3.422	175.614	3.08888	0.0695604	33.7243	197.14	1.47574	1.93905	2.5636	2.75666	51.1154	33.2649	3.422	4.74174	4.74174	4.74174	0.05	1.9382	94.4059	6.87108	0.96924	1.7708	41.52	2.03572	1.6156	7.31936	672.635	36.7761	2645.48	5.9983	3.456	5
612	x=0.01	228	1110	0.360854	30.8655	2.96195	1.22602	4.09996	14.7922	0.850181	0.858222	1.0602	460.994	56.3295	365.537	1.40029	2.16017	3.44778	175.838	3.09201	0.068279	33.7687	197.319	1.47708	1.94256	2.56506	2.75759	50.7437	33.3293	3.44778	4.7446	4.7446	4.7446	0.05	1.93762	94.3741	6.86687	0.969348	1.77269	41.5048	2.03236	1.61344	7.30867	672.508	36.7973	2640.27	5.95129	3.45144	5
613	x=0.03	241	1150	0.403059	33.0163	3.05524	1.23034	4.08481	15.6247	0.854824	0.859066	1.07717	461.841	56.5025	378.314	1.39081	2.1741	3.49934	176.286	3.09827	0.0659212	33.8574	197.676	1.47977	1.94958	2.56799	2.75946	50.0004	33.458	3.49934	4.75032	4.75032	4.75032	0.05	1.93645	94.3104	6.85845	0.969563	1.77648	41.4744	2.02565	1.60913	7.28728	672.256	36.8397	2629.86	5.85729	3.44232	5
614	x=0.04	324	1180	0.424162	34.0916	3.10189	1.23251	4.07724	16.041	0.857146	0.859488	1.08565	462.264	56.5891	384.702	1.38607	2.18107	3.52512	176.509	3.1014	0.064834	33.9017	197.854	1.48111	1.95309	2.56946	2.76039	49.6288	33.5223	3.52512	4.75319	4.75319	4.75319	0.05	1.93587	94.2786	6.85424	0.96967	1.77837	41.4592	2.02229	1.60698	7.27659	672.129	36.8608	2624.66	5.81028	3.43776	5
615	x=0.06	337	1210	0.466367	36.2424	3.19518	1.23683	4.06209	16.8734	0.861788	0.860332	1.10262	463.111	56.7621	397.479	1.37659	2.19501	3.57668	176.957	3.10767	0.0628206	33.9905	198.212	1.4838	1.96011	2.57238	2.76226	48.8855	33.651	3.57668	4.75891	4.75891	4.75891	0.05	1.93471	94.215	6.84582	0.969886	1.78215	41.4288	2.01558	1.60266	7.2552	671.877	36.9032	2614.25	5.71628	3.42864	5
616	x=0.07	283	1230	0.487469	37.3177	3.24183	1.23899	4.05451	17.2897	0.86411	0.860754	1.1111	463.534	56.8486	403.868	1.37185	2.20198	3.60246	177.181	3.1108	0.0618866	34.0348	198.39	1.48514	1.96362	2.57385	2.76319	48.5138	33.7154	3.60246	4.76177	4.76177	4.76177	0.05	1.93413	94.1832	6.8416	0.969993	1.78404	41.4136	2.01222	1.60051	7.2445	671.75	36.9244	2609.04	5.66928	3.42408	5
617	x=0.1	239	1250	0.550777	40.5439	3.38177	1.24547	4.03179	18.5384	0.871074	0.86202	1.13655	464.804	57.1082	423.033	1.35763	2.22288	3.6798	177.853	3.12019	0.0593363	34.1679	198.926	1.48917	1.97415	2.57824	2.76599	47.3989	33.9084	3.6798	4.77036	4.77036	4.77036	0.05	1.93238	94.0877	6.82897	0.970316	1.78972	41.368	2.00215	1.59404	7.21242	671.371	36.988	2593.43	5.52827	3.4104	5
618	(1-x)(K0.48Na0.52)(Nb0.95Sb0.05)O3-x(Bi0.5Na0.42Li0.08)0.9Sr0.1ZrO3 x=0	190	1085	0.35096	30.7213	2.9852	1.19	4.1476	14.84	0.8468	0.852	1.0236	458.84	57.5116	354.68	1.34	2.2	3.48	177.52	3.1492	0.0673854	34.4168	199.2	1.51	1.9584	2.5888	2.7764	50.74	33.3692	3.48	4.78855	4.78855	4.78855	0.05	1.9375	94.3482	6.8645	0.9685	1.77	41.5	2.0355	1.615	7.329	672.295	36.757	2649.15	6.0039	3.45	5
619	x=0.02	280	1085	0.379548	32.3467	3.07851	1.19201	4.12334	15.4537	0.859408	0.862304	1.03693	461.589	57.4049	358.025	1.37317	2.2369	3.49996	177.063	3.13296	0.0671685	34.1867	198.626	1.50355	1.95773	2.58209	2.77087	51.0427	33.0367	3.49996	4.80251	4.7975	4.77218	0.05675	1.93635	94.2857	6.85621	0.96873	1.7738	41.47	2.02879	1.6107	7.30742	672.049	36.7998	2638.67	5.90978	3.441	5
620	x=0.03	350	1085	0.393842	33.1595	3.12517	1.19301	4.11121	15.7605	0.865713	0.867456	1.04359	462.964	57.3515	359.698	1.38976	2.25536	3.50994	176.834	3.12484	0.0670663	34.0716	198.338	1.50033	1.95739	2.57873	2.7681	51.1941	32.8705	3.50994	4.80949	4.80197	4.76399	0.060125	1.93578	94.2545	6.85206	0.968845	1.7757	41.455	2.02543	1.60855	7.29663	671.926	36.8211	2633.43	5.86272	3.4365	5
621	x=0.035	410	1085	0.400988	33.5658	3.1485	1.19352	4.10515	15.9139	0.868865	0.870032	1.04692	463.651	57.3249	360.535	1.39805	2.26458	3.51493	176.72	3.12078	0.0670167	34.0141	198.195	1.49872	1.95722	2.57706	2.76672	51.2697	32.7874	3.51493	4.81298	4.8042	4.7599	0.0618125	1.93549	94.2389	6.84999	0.968902	1.77665	41.4475	2.02376	1.60747	7.29124	671.865	36.8318	2630.8	5.83919	3.43425	5
622	x=0.04	450	1085	0.408135	33.9722	3.17183	1.19402	4.09909	16.0674	0.872017	0.872608	1.05025	464.338	57.2982	361.371	1.40634	2.27381	3.51992	176.606	3.11672	0.0669681	33.9565	198.051	1.49711	1.95705	2.57538	2.76533	51.3454	32.7042	3.51992	4.81646	4.80644	4.7558	0.0635	1.9352	94.2232	6.84792	0.96896	1.7776	41.44	2.02208	1.6064	7.28584	671.803	36.8425	2628.18	5.81566	3.432	5
623	x=0.045	425	1085	0.415282	34.3785	3.19516	1.19452	4.09302	16.2208	0.875169	0.875184	1.05359	465.026	57.2715	362.207	1.41463	2.28303	3.52491	176.492	3.11266	0.0669203	33.899	197.908	1.49549	1.95689	2.5737	2.76395	51.4211	32.6211	3.52491	4.81995	4.80867	4.75171	0.0651875	1.93491	94.2076	6.84585	0.969017	1.77855	41.4325	2.0204	1.60532	7.28045	671.742	36.8532	2625.56	5.79213	3.42975	5
624	x=0.05	25	1085	0.422429	34.7849	3.21849	1.19502	4.08696	16.3742	0.878321	0.87776	1.05692	465.713	57.2449	363.044	1.42293	2.29226	3.5299	176.377	3.1086	0.0668735	33.8414	197.764	1.49388	1.95672	2.57202	2.76257	51.4968	32.538	3.5299	4.82344	4.81091	4.74762	0.066875	1.93463	94.192	6.84377	0.969075	1.7795	41.425	2.01872	1.60425	7.27505	671.68	36.8639	2622.94	5.7686	3.4275	5
625	(K0.44Na0.52Li0.04)(Nb0.84Ta0.10Sb0.06)O3	416	1135	0.33696	29.435	2.8964	1.2072	4.086	14.2	0.8508	0.86	1.0516	462.896	56.0646	359.32	1.4546	2.164	3.4	174.32	3.066	0.0704225	33.1	196.2	1.4748	1.93184	2.5496	2.746	51.188	32.6064	3.4	4.71583	4.71583	4.71583	0.05	2.049	103.441	7.1804	0.9722	1.769	44.8	2.0276	1.608	7.3338	683.744	37.3693	2683.98	5.59548	3.48	5.1
626	(Na0.52K0.4425Li0.0375)(Nb0.86Ta0.06Sb0.08)O3	350	1120	0.337835	29.5154	2.90195	1.20612	4.08985	14.24	0.85055	0.8595	1.04985	462.642	56.155	359.03	1.44744	2.16625	3.405	174.52	3.0712	0.0702247	33.1823	196.387	1.477	1.9335	2.55205	2.7479	51.16	32.6541	3.405	4.72038	4.72038	4.72038	0.05	2.0128	100.496	7.133	0.9796	1.779	43.72	2.0334	1.618	7.2162	683.242	37.3533	2625.96	5.6916	3.54	5.06
627	(0.9925-x)K0.48Na0.52Nb0.96Sb0.04O3-0.0075Bi0.5Na0.5SnO3-xBi0.5Na0.5ZrO3 x=0	120	1100	0.361783	31.3608	3.02225	1.19026	4.13892	15.0812	0.851812	0.85611	1.02826	459.895	57.4851	355.451	1.35341	2.21537	3.48765	177.336	3.14301	0.0673023	34.3278	198.981	1.50775	1.95819	2.58622	2.77429	50.9002	33.2371	3.48765	4.79376	4.79167	4.78112	0.0528125	1.9363	94.2446	6.84861	0.968139	1.77001	41.4645	2.03324	1.61341	7.34542	670.881	36.7705	2651.3	5.97887	3.43673	5
628	x=0.01	208	1100	0.376213	32.2134	3.07165	1.19061	4.12734	15.4028	0.858494	0.86159	1.03447	461.302	57.4499	356.479	1.37128	2.23588	3.49785	177.091	3.13475	0.0671956	34.209	198.689	1.50475	1.9579	2.58278	2.77148	51.1138	33.061	3.49785	4.80069	4.79582	4.77121	0.0565625	1.93575	94.2163	6.8448	0.968291	1.77195	41.4505	2.0299	1.61129	7.33415	670.775	36.7928	2645.88	5.93153	3.43253	5
629	x=0.02	370	1100	0.390644	33.0661	3.12104	1.19096	4.11577	15.7244	0.865175	0.86707	1.04069	462.71	57.4147	357.508	1.38916	2.25637	3.50805	176.846	3.12649	0.0670932	34.0903	198.397	1.50175	1.95762	2.57935	2.76866	51.3274	32.8848	3.50805	4.80763	4.79997	4.76129	0.0603125	1.93521	94.1879	6.84098	0.968443	1.77388	41.4365	2.02655	1.60917	7.32288	670.669	36.8152	2640.45	5.88419	3.42833	5
630	x=0.03	468	1100	0.405074	33.9187	3.17044	1.19131	4.10419	16.046	0.871857	0.87255	1.0469	464.117	57.3795	358.536	1.40703	2.27687	3.51825	176.601	3.11824	0.0669949	33.9716	198.105	1.49875	1.95734	2.57591	2.76585	51.541	32.7087	3.51825	4.81457	4.80412	4.75138	0.0640625	1.93467	94.1596	6.83716	0.968595	1.77582	41.4225	2.02321	1.60705	7.31161	670.563	36.8375	2635.03	5.83686	3.42413	5
631	x=0.04	370	1100	0.419504	34.7713	3.21984	1.19166	4.09261	16.3676	0.87854	0.87803	1.05312	465.524	57.3442	359.564	1.42491	2.29738	3.52845	176.355	3.10998	0.0669005	33.8529	197.813	1.49575	1.95705	2.57247	2.76303	51.7546	32.5325	3.52845	4.82151	4.80828	4.74147	0.0678125	1.93413	94.1312	6.83335	0.968747	1.77777	41.4085	2.01987	1.60493	7.30033	670.457	36.8598	2629.6	5.78952	3.41993	5
632	x=0.05	30	1100	0.433935	35.624	3.26924	1.19201	4.08104	16.6892	0.885221	0.88351	1.05933	466.931	57.309	360.592	1.44278	2.31787	3.53865	176.11	3.10172	0.0668097	33.7342	197.521	1.49275	1.95677	2.56903	2.76022	51.9682	32.3564	3.53865	4.82844	4.81243	4.73156	0.0715625	1.93359	94.1028	6.82953	0.968899	1.77971	41.3945	2.01652	1.60281	7.28906	670.351	36.8822	2624.18	5.74218	3.41573	5
633	0.94K0.5+xNa0.5NbO3–0.06LiNbO3 x=0.005	112	1080	0.339581	29.7811	2.91795	1.2345	4.12032	14.3693	0.85206	0.86276	1.06097	463.042	56.3097	361.524	1.42249	2.15634	3.4288	176.124	3.09374	0.0699199	33.7655	197.734	1.47741	1.94507	2.57154	2.7664	51.4145	33.3935	3.4288	4.75638	4.75638	4.75638	0.050235	1.92	92.906	6.7	0.95	1.75	41	2.03	1.6	7.57	663.8	36.28	2741	6.144	3.3	5
634	x=0.01	116	1080	0.341602	29.9649	2.9344	1.24071	4.14194	14.4586	0.85582	0.86652	1.06534	465.011	56.6125	363.108	1.42433	2.16668	3.4476	177.078	3.11109	0.0698131	33.9814	198.768	1.48512	1.95508	2.58507	2.7805	51.642	33.5975	3.4476	4.78143	4.78143	4.78143	0.05047	1.92	92.906	6.7	0.95	1.75	41	2.03	1.6	7.57	663.8	36.28	2741	6.144	3.3	5
635	x=0.015	128	1080	0.343623	30.1486	2.95085	1.24691	4.16356	14.5479	0.85958	0.87028	1.06971	466.979	56.9154	364.692	1.42616	2.17702	3.4664	178.032	3.12843	0.0697077	34.1974	199.802	1.49282	1.96509	2.59861	2.7946	51.8694	33.8014	3.4664	4.80647	4.80647	4.80647	0.050705	1.92	92.906	6.7	0.95	1.75	41	2.03	1.6	7.57	663.8	36.28	2741	6.144	3.3	5
636	x=0.02	126	1080	0.345644	30.3324	2.9673	1.25312	4.18518	14.6372	0.86334	0.87404	1.07408	468.947	57.2182	366.276	1.428	2.18736	3.4852	178.986	3.14577	0.0696035	34.4133	200.836	1.50053	1.9751	2.61214	2.8087	52.0969	34.0054	3.4852	4.83151	4.83151	4.83151	0.05094	1.92	92.906	6.7	0.95	1.75	41	2.03	1.6	7.57	663.8	36.28	2741	6.144	3.3	5
637	x=0.025	109	1080	0.347665	30.5162	2.98375	1.25932	4.2068	14.7265	0.8671	0.8778	1.07845	470.916	57.521	367.86	1.42984	2.1977	3.504	179.94	3.16311	0.0695006	34.6292	201.87	1.50824	1.98511	2.62568	2.8228	52.3244	34.2094	3.504	4.85655	4.85655	4.85655	0.051175	1.92	92.906	6.7	0.95	1.75	41	2.03	1.6	7.57	663.8	36.28	2741	6.144	3.3	5
638	0.94K0.5Na0.5+yNbO3–0.06LiNbO3 x=0.005	112	1080	0.338867	29.7054	2.9133	1.23333	4.11623	14.3317	0.852483	0.86323	1.06182	463.404	56.2471	361.684	1.43107	2.15634	3.4241	175.894	3.08886	0.0701033	33.6614	197.546	1.47623	1.94352	2.5689	2.76438	51.4356	33.3028	3.4241	4.75151	4.75151	4.75151	0.050235	1.92	92.906	6.7	0.95	1.75	41	2.03	1.6	7.57	663.8	36.28	2741	6.144	3.3	5
639	0.01	138	1080	0.340173	29.8134	2.92509	1.23836	4.13376	14.3834	0.856666	0.86746	1.06703	465.735	56.4874	363.427	1.44148	2.16668	3.4382	176.618	3.10131	0.0701781	33.7731	198.392	1.48277	1.95198	2.57981	2.77646	51.6843	33.4161	3.4382	4.77167	4.77167	4.77167	0.05047	1.92	92.906	6.7	0.95	1.75	41	2.03	1.6	7.57	663.8	36.28	2741	6.144	3.3	5
640	0.015	134	1080	0.34148	29.9215	2.93689	1.24339	4.15129	14.4351	0.860849	0.87169	1.07225	468.065	56.7276	365.171	1.4519	2.17702	3.4523	177.341	3.11376	0.0702524	33.8849	199.238	1.4893	1.96044	2.59071	2.78854	51.9329	33.5295	3.4523	4.79184	4.79184	4.79184	0.050705	1.92	92.906	6.7	0.95	1.75	41	2.03	1.6	7.57	663.8	36.28	2741	6.144	3.3	5
641	0.02	167	1080	0.342786	30.0295	2.94869	1.24842	4.16882	14.4868	0.865032	0.87592	1.07747	470.395	56.9679	366.915	1.46231	2.18736	3.4664	178.065	3.12622	0.0703261	33.9967	200.084	1.49583	1.9689	2.60162	2.80062	52.1815	33.6428	3.4664	4.81201	4.81201	4.81201	0.05094	1.92	92.906	6.7	0.95	1.75	41	2.03	1.6	7.57	663.8	36.28	2741	6.144	3.3	5
642	0.025	147	1080	0.344093	30.1376	2.96048	1.25344	4.18635	14.5385	0.869215	0.88015	1.08268	472.725	57.2082	368.659	1.47273	2.1977	3.4805	178.789	3.13868	0.0703993	34.1084	200.93	1.50236	1.97736	2.61252	2.8127	52.4301	33.7561	3.4805	4.83217	4.83217	4.83217	0.051175	1.92	92.906	6.7	0.95	1.75	41	2.03	1.6	7.57	663.8	36.28	2741	6.144	3.3	5
643	(1 – x)(K0.6Na0.4)NbO3-x(Bi1/2Na1/2)ZrO3 x=0.02	130	1190	0.397696	34.321	3.20042	1.2201	4.22676	16.424	0.84958	0.8512	1.01486	452.599	59.0068	352.738	1.16113	2.241	3.618	182.792	3.25499	0.063322	36.7854	203.32	1.5334	1.99664	2.64778	2.82134	50.638	35.2854	3.618	4.92443	4.91886	4.89073	0.0575	1.9192	92.8724	6.695	0.9506	1.7542	40.18	2.0234	1.596	7.5436	650.524	36.3323	2728.68	6.04708	3.294	5
644	x=0.04	200	1190	0.426192	35.9876	3.29684	1.2202	4.20152	17.048	0.86316	0.8624	1.02772	455.598	58.9044	354.876	1.20126	2.282	3.636	182.184	3.23598	0.0633505	36.4948	202.64	1.5268	1.99528	2.63956	2.81468	51.076	34.8868	3.636	4.93581	4.92467	4.86841	0.065	1.9184	92.8387	6.69	0.9512	1.7584	40.96	2.0168	1.592	7.5172	663.648	36.3846	2716.36	5.95016	3.288	5
645	x=0.045	300	1190	0.433316	36.4043	3.32095	1.22022	4.19521	17.204	0.866555	0.8652	1.03093	456.348	58.8788	355.411	1.21129	2.29225	3.6405	182.032	3.23123	0.0633574	36.4221	202.47	1.52515	1.99494	2.6375	2.81302	51.1855	34.7872	3.6405	4.93866	4.92612	4.86283	0.066875	1.9182	92.8303	6.68875	0.95135	1.75945	40.955	2.01515	1.591	7.5106	663.629	36.3977	2713.28	5.92593	3.2865	5
646	x=0.05	300	1190	0.44044	36.8209	3.34505	1.22025	4.1889	17.36	0.86995	0.868	1.03415	457.098	58.8532	355.945	1.22132	2.3025	3.645	181.88	3.22648	0.0633641	36.3494	202.3	1.5235	1.9946	2.63545	2.81135	51.295	34.6876	3.645	4.9415	4.92758	4.85725	0.06875	1.918	92.8219	6.6875	0.9515	1.7605	40.95	2.0135	1.59	7.504	663.61	36.4108	2710.2	5.9017	3.285	5
647	x=0.06	250	1190	0.454688	37.6542	3.39326	1.2203	4.17628	17.672	0.87674	0.8736	1.04058	458.597	58.802	357.014	1.24139	2.323	3.654	181.576	3.21697	0.0633771	36.2041	201.96	1.5202	1.99392	2.63134	2.80802	51.514	34.4883	3.654	4.9472	4.93049	4.8461	0.0725	1.9176	92.8051	6.685	0.9518	1.7626	40.94	2.0102	1.588	7.4908	663.572	36.4369	2704.04	5.85324	3.282	5
648	x=0.08	160	1190	0.483184	39.3208	3.48968	1.2204	4.15104	18.296	0.59224	0.8848	1.05344	461.596	58.6996	359.152	1.28152	2.364	3.672	180.968	3.19796	0.0634018	35.9135	201.28	1.5136	1.99256	2.62312	2.80136	51.952	34.0897	3.672	4.95858	4.9363	4.82378	0.08	1.9168	92.7714	6.68	0.9524	1.7668	40.92	2.0036	1.584	7.4644	663.496	36.4892	2691.72	5.75632	3.276	5
649	0.955(K1-yNay)NbO3-0.045(Bi1/2Na1/2)ZrO3 y=0.45	205	1190	0.426058	35.635	3.27367	1.20829	4.15367	16.822	0.870853	0.869975	1.03953	460.024	58.2431	357.034	1.29844	2.29225	3.59275	179.692	3.18157	0.0647961	35.364	200.56	1.51321	1.97918	2.61076	2.79248	51.4004	33.8661	3.59275	4.88912	4.87659	4.8133	0.066875	1.9182	92.8303	6.68875	0.95135	1.75945	40.955	2.01515	1.591	7.5106	663.629	36.3977	2713.28	5.92593	3.2865	5
650	y=0.5	300	1190	0.4188	34.8658	3.2264	1.19635	4.11212	16.44	0.87515	0.87475	1.04812	463.701	57.6073	358.658	1.38558	2.29225	3.545	177.352	3.13191	0.0663017	34.3058	198.65	1.50127	1.96342	2.58403	2.77195	51.6153	32.945	3.545	4.83958	4.82705	4.76376	0.066875	1.9182	92.8303	6.68875	0.95135	1.75945	40.955	2.01515	1.591	7.5106	663.629	36.3977	2713.28	5.92593	3.2865	5
651	y=0.55	315	1190	0.411542	34.0966	3.17913	1.18441	4.07058	16.058	0.879448	0.879525	1.05672	467.378	56.9716	360.281	1.47272	2.29225	3.49725	175.013	3.08225	0.0678789	33.2477	196.74	1.48934	1.94767	2.55728	2.75142	51.8301	32.0239	3.49725	4.79005	4.77752	4.71422	0.066875	1.9182	92.8303	6.68875	0.95135	1.75945	40.955	2.01515	1.591	7.5106	663.629	36.3977	2713.28	5.92593	3.2865	5
652	y=0.6	310	1190	0.404284	33.3274	3.13185	1.17247	4.02904	15.676	0.883745	0.8843	1.06532	471.055	56.3358	361.904	1.55987	2.29225	3.4495	172.673	3.03259	0.069533	32.1895	194.83	1.4774	1.93191	2.53055	2.73088	52.045	31.1028	3.4495	4.74051	4.72798	4.66469	0.066875	1.9182	92.8303	6.68875	0.95135	1.75945	40.955	2.01515	1.591	7.5106	663.629	36.3977	2713.28	5.92593	3.2865	5
653	y=0.7	150	1190	0.389768	31.789	3.03731	1.1486	3.94596	14.912	0.89234	0.89385	1.08251	478.408	55.0644	365.151	1.73415	2.29225	3.354	167.994	2.93327	0.0730955	30.0733	191.01	1.45352	1.9004	2.47707	2.68982	52.4748	29.2606	3.354	4.64144	4.62891	4.56562	0.066875	1.9182	92.8303	6.68875	0.95135	1.75945	40.955	2.01515	1.591	7.5106	663.629	36.3977	2713.28	5.92593	3.2865	5
654	0.964K0.4Na0.6Nb0.955Sb0.045O3−0.006BiFeO3−0.03Bi0.5Na0.5ZrO3	550	1085	0.400283	33.1064	3.11917	1.17291	4.03439	15.5968	0.881546	0.88244	1.06306	470.466	56.3752	361.523	1.55056	2.2861	3.4486	172.852	3.03731	0.0695014	32.273	195.004	1.47884	1.93271	2.53279	2.73266	51.9712	31.1973	3.4486	4.74067	4.72898	4.6699	0.06575	1.93044	93.8844	6.8276	0.965631	1.77011	41.3138	2.02271	1.60821	7.30157	671.629	36.7177	2637.23	5.84075	3.42384	4.994
655	(0.975−x)K0.45Na0.55Nb0.965Sb0.035O3-0.025BaZrO3-xBi0.5K0.5HfO3 x=0	200	1102	0.39899	32.9153	3.07111	1.18894	4.10221	15.635	0.855263	0.856125	1.05078	462.194	57.3067	371.757	1.38316	2.21625	3.51375	176.599	3.1251	0.065558	33.8622	198.425	1.50519	1.95704	2.57545	2.76566	49.9519	32.9632	3.51375	4.76419	4.76419	4.76419	0.05	1.93094	93.8483	6.80602	0.963376	1.7689	41.3162	2.0255	1.60524	7.37252	669.503	36.6709	2662.91	5.92723	3.39487	5
656	x=0.01	395	1102	0.414226	33.8533	3.12576	1.19061	4.09525	15.999	0.861468	0.861075	1.05604	463.193	57.3421	372.606	1.39136	2.23675	3.52925	176.613	3.12236	0.0653166	33.8609	198.345	1.50351	1.9585	2.57498	2.76513	50.1416	32.8893	3.52925	4.77663	4.77384	4.75978	0.05375	1.94132	94.694	6.82947	0.963447	1.77006	41.6228	2.02247	1.60213	7.3629	669.559	36.7616	2661.1	5.87287	3.39233	5.01
657	x=0.02	400	1102	0.429462	34.7913	3.1804	1.19229	4.08828	16.363	0.867672	0.866025	1.0613	464.192	57.3774	373.454	1.39956	2.25725	3.54475	176.628	3.11961	0.0650859	33.8597	198.265	1.50184	1.95997	2.57451	2.76459	50.3314	32.8154	3.54475	4.78907	4.7835	4.75537	0.0575	1.9517	95.5397	6.85292	0.963517	1.77122	41.9293	2.01943	1.59903	7.35329	669.616	36.8522	2659.28	5.81851	3.38978	5.02
658	x=0.03	430	1102	0.444698	35.7293	3.23505	1.19396	4.08132	16.727	0.873877	0.870975	1.06655	465.191	57.4127	374.301	1.40776	2.27775	3.56025	176.642	3.11687	0.0648652	33.8584	198.185	1.50016	1.96143	2.57404	2.76406	50.5211	32.7415	3.56025	4.8015	4.79315	4.75095	0.06125	1.96208	96.3855	6.87637	0.963588	1.77238	42.2358	2.01639	1.59592	7.34368	669.672	36.9429	2657.46	5.76415	3.38722	5.03
659	x=0.04	20	1102	0.459934	36.6673	3.28969	1.19564	4.07435	17.091	0.880082	0.875925	1.07181	466.19	57.4481	375.149	1.41597	2.29825	3.57575	176.657	3.11412	0.0646539	33.8571	198.105	1.49849	1.9629	2.57357	2.76352	50.7109	32.6676	3.57575	4.81394	4.8028	4.74654	0.065	1.97245	97.2312	6.89982	0.963658	1.77354	42.5423	2.01335	1.59282	7.33407	669.729	37.0335	2655.64	5.70979	3.38468	5.04
660	(0.97−y)K0.45Na0.55Nb0.965Sb0.035O3-yBaZrO3-0.03Bi0.5K0.5HfO3 y=0	190	1102	0.392108	33.0521	3.11944	1.18752	4.1006	15.692	0.868115	0.86985	1.04478	464.147	57.2181	358.244	1.41936	2.2615	3.4965	176.094	3.10976	0.0675503	33.7482	197.76	1.49747	1.9529	2.57059	2.76189	51.4442	32.5688	3.4965	4.79474	4.78638	4.74419	0.06125	1.96338	96.4528	6.8855	0.963162	1.76748	42.2695	2.02473	1.60119	7.37246	669.916	36.8858	2671.25	5.88285	3.39735	5.03
661	y=0.01	410	1102	0.413144	34.123	3.16568	1.1901	4.09289	16.106	0.87042	0.8703	1.05349	464.565	57.296	364.667	1.41472	2.268	3.522	176.313	3.1126	0.0664349	33.7923	197.93	1.49855	1.95631	2.57197	2.76276	51.075	32.6379	3.522	4.79744	4.78909	4.74689	0.06125	1.96286	96.4259	6.88184	0.963332	1.76944	42.256	2.0214	1.59908	7.36095	669.819	36.9086	2665.74	5.83537	3.3933	5.03
662	y=0.02	445	1102	0.43418	35.1939	3.21192	1.19267	4.08517	16.52	0.872725	0.87075	1.0622	464.982	57.3738	371.09	1.41008	2.2745	3.5475	176.532	3.11544	0.0653753	33.8364	198.1	1.49962	1.95972	2.57335	2.76363	50.7058	32.707	3.5475	4.80015	4.79179	4.7496	0.06125	1.96234	96.3989	6.87819	0.963503	1.7714	42.2425	2.01806	1.59698	7.34943	669.721	36.9314	2660.22	5.78789	3.38925	5.03
663	y=0.03	260	1102	0.455216	36.2647	3.25817	1.19525	4.07746	16.934	0.87503	0.8712	1.07091	465.399	57.4516	377.513	1.40545	2.281	3.573	176.752	3.11829	0.0643675	33.8804	198.27	1.5007	1.96314	2.57473	2.76449	50.3365	32.7761	3.573	4.80285	4.7945	4.7523	0.06125	1.96182	96.372	6.87454	0.963673	1.77336	42.229	2.01472	1.59487	7.33792	669.624	36.9543	2654.7	5.74041	3.3852	5.03
664	y=0.035	100	1102	0.465734	36.8002	3.28129	1.19654	4.0736	17.141	0.876182	0.871425	1.07526	465.608	57.4906	380.724	1.40313	2.28425	3.58575	176.862	3.11971	0.0638819	33.9025	198.355	1.50124	1.96485	2.57542	2.76492	50.1519	32.8106	3.58575	4.80421	4.79585	4.75366	0.06125	1.96155	96.3586	6.87272	0.963758	1.77434	42.2223	2.01305	1.59382	7.33217	669.575	36.9657	2651.94	5.71667	3.38318	5.03
665	0.95K0.45Na0.55Nb1−zSbzO3-0.02BaZrO3-0.03Bi0.5K0.5HfO3 z=0	200	1102	0.43418	35.1939	3.21192	1.19267	4.08517	16.52	0.872725	0.87075	1.0622	464.982	57.3738	371.09	1.41008	2.2745	3.5475	176.532	3.11544	0.0653753	33.8364	198.1	1.49962	1.95972	2.57335	2.76363	50.7058	32.707	3.5475	4.80015	4.79179	4.7496	0.06125	1.9507	95.4399	6.7688	0.9512	1.7581	41.91	2.0144	1.587	7.5097	664.072	36.6142	2721.3	5.88106	3.2895	5.03
666	z=0.015	300	1102	0.43418	35.1939	3.21192	1.19267	4.08517	16.52	0.872725	0.87075	1.0622	464.982	57.3738	371.09	1.41008	2.2745	3.5475	176.532	3.11544	0.0653753	33.8364	198.1	1.49962	1.95972	2.57335	2.76363	50.7058	32.707	3.5475	4.80015	4.79179	4.7496	0.06125	1.95569	95.8509	6.81568	0.956472	1.7638	42.0525	2.01597	1.59127	7.44102	666.493	36.7502	2695.12	5.84113	3.33225	5.03
667	z=0.03	450	1102	0.43418	35.1939	3.21192	1.19267	4.08517	16.52	0.872725	0.87075	1.0622	464.982	57.3738	371.09	1.41008	2.2745	3.5475	176.532	3.11544	0.0653753	33.8364	198.1	1.49962	1.95972	2.57335	2.76363	50.7058	32.707	3.5475	4.80015	4.79179	4.7496	0.06125	1.96067	96.2619	6.86257	0.961745	1.7695	42.195	2.01754	1.59555	7.37233	668.914	36.8861	2668.95	5.8012	3.375	5.03
668	z=0.035	490	1102	0.43418	35.1939	3.21192	1.19267	4.08517	16.52	0.872725	0.87075	1.0622	464.982	57.3738	371.09	1.41008	2.2745	3.5475	176.532	3.11544	0.0653753	33.8364	198.1	1.49962	1.95972	2.57335	2.76363	50.7058	32.707	3.5475	4.80015	4.79179	4.7496	0.06125	1.96234	96.3989	6.87819	0.963503	1.7714	42.2425	2.01806	1.59698	7.34943	669.721	36.9314	2660.22	5.78789	3.38925	5.03
669	z=0.04	460	1102	0.43418	35.1939	3.21192	1.19267	4.08517	16.52	0.872725	0.87075	1.0622	464.982	57.3738	371.09	1.41008	2.2745	3.5475	176.532	3.11544	0.0653753	33.8364	198.1	1.49962	1.95972	2.57335	2.76363	50.7058	32.707	3.5475	4.80015	4.79179	4.7496	0.06125	1.964	96.536	6.89382	0.96526	1.7733	42.29	2.01858	1.5984	7.32654	670.528	36.9768	2651.49	5.77458	3.4035	5.03
670	z=0.055	430	1102	0.43418	35.1939	3.21192	1.19267	4.08517	16.52	0.872725	0.87075	1.0622	464.982	57.3738	371.09	1.41008	2.2745	3.5475	176.532	3.11544	0.0653753	33.8364	198.1	1.49962	1.95972	2.57335	2.76363	50.7058	32.707	3.5475	4.80015	4.79179	4.7496	0.06125	1.96899	96.947	6.9407	0.970533	1.779	42.4325	2.02015	1.60268	7.25786	672.949	37.1127	2625.32	5.73466	3.44625	5.03
671	0.95K1-wNawNb0.965Sb0.035O3-0.02BaZrO3-0.03Bi0.5K0.5HfO3 w=0.4	580	1102	0.45584	37.4894	3.353	1.2283	4.20915	17.66	0.8599	0.8565	1.03655	454.01	59.2711	366.245	1.15002	2.2745	3.69	183.515	3.26364	0.0611552	36.9941	203.8	1.53525	2.00675	2.65315	2.8249	50.0645	35.4558	3.69	4.94798	4.93962	4.89743	0.06125	1.96234	96.3989	6.87819	0.963503	1.7714	42.2425	2.01806	1.59698	7.34943	669.721	36.9314	2660.22	5.78789	3.38925	5.03
672	w=0.45	490	1102	0.44862	36.7242	3.30598	1.21643	4.16782	17.28	0.864175	0.86125	1.0451	457.667	58.6386	367.86	1.23671	2.2745	3.6425	181.188	3.21425	0.0625	35.9415	201.9	1.52337	1.99107	2.62655	2.80448	50.2782	34.5395	3.6425	4.8987	4.89035	4.84815	0.06125	1.96234	96.3989	6.87819	0.963503	1.7714	42.2425	2.01806	1.59698	7.34943	669.721	36.9314	2660.22	5.78789	3.38925	5.03
673	w=0.55	500	1102	0.43418	35.1939	3.21192	1.19267	4.08517	16.52	0.872725	0.87075	1.0622	464.982	57.3738	371.09	1.41008	2.2745	3.5475	176.532	3.11544	0.0653753	33.8364	198.1	1.49962	1.95972	2.57335	2.76363	50.7058	32.707	3.5475	4.80015	4.79179	4.7496	0.06125	1.96234	96.3989	6.87819	0.963503	1.7714	42.2425	2.01806	1.59698	7.34943	669.721	36.9314	2660.22	5.78789	3.38925	5.03
674	w=0.6	400	1102	0.42696	34.4287	3.1649	1.1808	4.04385	16.14	0.877	0.8755	1.07075	468.639	56.7414	372.705	1.49677	2.2745	3.5	174.205	3.06604	0.0669145	32.7837	196.2	1.48775	1.94405	2.54675	2.7432	50.9195	31.7907	3.5	4.75087	4.74252	4.70032	0.06125	1.96234	96.3989	6.87819	0.963503	1.7714	42.2425	2.01806	1.59698	7.34943	669.721	36.9314	2660.22	5.78789	3.38925	5.03
675	0.94KNN-(0.06-x)LiSbO3-x(Bi0.5Ag0.5)ZrO3 x=0	180	1135	0.33756	29.5973	2.9015	1.2283	4.0987	14.28	0.8483	0.859	1.0566	461.074	56.0068	359.94	1.42065	2.146	3.41	175.17	3.0764	0.070028	33.5496	196.7	1.4697	1.93506	2.558	2.7523	51.187	33.1895	3.41	4.73134	4.73134	4.73134	0.05	1.941	94.6366	6.8974	0.9722	1.774	41.6	2.0366	1.618	7.2808	673.994	36.8524	2630.78	5.97588	3.48	5
676	x=0.01	210	1135	0.36396	31.1122	2.99555	1.2242	4.09385	14.9	0.85535	0.868	1.06595	463.043	56.2209	364.3	1.40772	2.1855	3.445	175.37	3.08216	0.0718121	33.5773	196.85	1.473	1.93972	2.5587	2.75265	51.6755	33.0192	3.445	4.75004	4.74725	4.73319	0.05525	1.9371	94.3314	6.862	0.9688	1.7721	41.49	2.0322	1.613	7.3158	672.257	36.7831	2642.99	5.95544	3.447	5
677	x=0.02	220	1135	0.39036	32.627	3.0896	1.2201	4.089	15.52	0.8624	0.877	1.0753	465.013	56.435	368.66	1.39479	2.225	3.48	175.57	3.08792	0.0734536	33.605	197	1.4763	1.94439	2.5594	2.753	52.164	32.8489	3.48	4.76874	4.76316	4.73503	0.0605	1.9332	94.0261	6.8266	0.9654	1.7702	41.38	2.0278	1.608	7.3508	670.52	36.7139	2655.2	5.935	3.414	5
678	x=0.025	235	1135	0.40356	33.3844	3.13662	1.21805	4.08657	15.83	0.865925	0.8815	1.07997	465.998	56.542	370.84	1.38833	2.24475	3.4975	175.67	3.0908	0.0742262	33.6189	197.075	1.47795	1.94672	2.55975	2.75318	52.4083	32.7638	3.4975	4.77808	4.77112	4.73596	0.063125	1.93125	93.8735	6.8089	0.9637	1.76925	41.325	2.0256	1.6055	7.3683	669.652	36.6793	2661.3	5.92478	3.3975	5
679	x=0.03	210	1135	0.41676	34.1418	3.18365	1.216	4.08415	16.14	0.86945	0.886	1.08465	466.983	56.6491	373.02	1.38186	2.2645	3.515	175.77	3.09368	0.074969	33.6327	197.15	1.4796	1.94905	2.5601	2.75335	52.6525	32.6786	3.515	4.78743	4.77908	4.73688	0.06575	1.9293	93.7209	6.7912	0.962	1.7683	41.27	2.0234	1.603	7.3858	668.783	36.6447	2667.41	5.91456	3.381	5
680	x=0.04	160	1135	0.44316	35.6567	3.2777	1.2119	4.0793	16.76	0.8765	0.895	1.094	468.952	56.8631	377.38	1.36893	2.304	3.55	175.97	3.09944	0.0763723	33.6604	197.3	1.4829	1.95372	2.5608	2.7537	53.141	32.5083	3.55	4.80613	4.79499	4.73873	0.071	1.9254	93.4156	6.7558	0.9586	1.7664	41.16	2.019	1.598	7.4208	667.046	36.5754	2679.62	5.89412	3.348	5
681	x=0.06	100	1135	0.49596	38.6863	3.4658	1.2037	4.0696	18	0.8906	0.913	1.1127	472.891	57.2913	386.1	1.34307	2.383	3.62	176.37	3.11096	0.0788889	33.7158	197.6	1.4895	1.96305	2.5622	2.7544	54.118	32.1677	3.62	4.84352	4.82681	4.74242	0.0815	1.9176	92.8051	6.685	0.9518	1.7626	40.94	2.0102	1.588	7.4908	663.572	36.4369	2704.04	5.85324	3.282	5
682	0.9625(K0.48Na0.52)(Nb0.96Sb0.04)O3-0.0375Bi0.50(Na0.82K0.18)0.50ZrO3	460	1140	0.405587	33.9731	3.17378	1.19216	4.10713	16.073	0.871554	0.872212	1.04629	463.857	57.4244	358.421	1.40087	2.27687	3.52162	176.766	3.12175	0.0668823	34.0464	198.24	1.49959	1.95845	2.5778	2.7673	51.5258	32.7738	3.52162	4.81807	4.80763	4.75488	0.0640625	1.93197	93.9534	6.81729	0.96537	1.77327	41.3475	2.02186	1.60405	7.33493	670.199	36.7454	2647.18	5.8544	3.40425	5
683	0.95K0.40Na0.60NbO3-0.05Bi0.5M0.5HfO3 M=Li	220	1080	0.40661	33.359	3.1262	1.18975	4.00685	15.64	0.8873	0.8895	1.08135	472.337	55.7521	364.455	1.59407	2.28	3.43	171.795	3.00287	0.0703325	31.87	193.825	1.46025	1.92355	2.51855	2.7214	52.3175	31.028	3.43	4.72488	4.71096	4.64063	0.06875	1.9725	97.1852	6.823	0.951	1.7565	42.55	2.015	1.585	7.5135	664.38	36.7499	2728.7	5.8673	3.2925	5.05
684	M=Li Na	260	1080	0.409085	33.5596	3.14158	1.18125	4.01523	15.74	0.887175	0.88825	1.07485	472.033	56.0378	363.43	1.58108	2.29125	3.4425	172.183	3.01587	0.0698856	32.0046	194.262	1.46812	1.92772	2.5238	2.72553	52.2338	31.0252	3.4425	4.73464	4.72071	4.65039	0.06875	1.9725	97.1852	6.823	0.951	1.7565	42.55	2.015	1.585	7.5135	664.38	36.7499	2728.7	5.8673	3.2925	5.05
685	M=Li K	263	1080	0.410985	33.761	3.15395	1.18437	4.0261	15.84	0.88605	0.887	1.0726	471.07	56.2042	363.005	1.55826	2.29125	3.455	172.795	3.02888	0.0694444	32.2816	194.762	1.47125	1.93185	2.5308	2.7309	52.1775	31.2663	3.455	4.74761	4.73368	4.66336	0.06875	1.9725	97.1852	6.823	0.951	1.7565	42.55	2.015	1.585	7.5135	664.38	36.7499	2728.7	5.8673	3.2925	5.05
686	M=Li Ag	276	1080	0.432235	34.6206	3.21057	1.18413	4.00485	16.19	0.889425	0.90075	1.09785	474.973	55.9298	374.217	1.55196	2.31625	3.4675	171.933	3.01244	0.075664	31.8357	194.012	1.46513	1.92779	2.51693	2.72003	53.1425	30.8138	3.4675	4.73207	4.71815	4.64782	0.0725	1.9725	97.1852	6.823	0.951	1.7565	42.55	2.015	1.585	7.5135	664.38	36.7499	2728.7	5.8673	3.2925	5.05
687	M=Ag Na	325	1080	0.43471	34.8212	3.22595	1.17562	4.01323	16.29	0.8893	0.8995	1.09135	474.668	56.2156	373.192	1.53896	2.3275	3.48	172.32	3.02544	0.0751995	31.9702	194.45	1.473	1.93196	2.52217	2.72415	53.0588	30.8111	3.48	4.74183	4.72791	4.65758	0.0725	1.9725	97.1852	6.823	0.951	1.7565	42.55	2.015	1.585	7.5135	664.38	36.7499	2728.7	5.8673	3.2925	5.05
688	M=Ag K	335	1080	0.43661	35.0225	3.23833	1.17875	4.0241	16.39	0.888175	0.89825	1.0891	473.705	56.382	372.767	1.51615	2.3275	3.4925	172.933	3.03844	0.0747407	32.2472	194.95	1.47612	1.93609	2.52917	2.72953	53.0025	31.0522	3.4925	4.7548	4.74087	4.67055	0.0725	1.9725	97.1852	6.823	0.951	1.7565	42.55	2.015	1.585	7.5135	664.38	36.7499	2728.7	5.8673	3.2925	5.05
689	M=Ag	360	1080	0.45786	35.8822	3.29495	1.1785	4.00285	16.74	0.89155	0.912	1.11435	477.608	56.1076	383.98	1.50985	2.3525	3.505	172.07	3.022	0.0806452	31.8013	194.2	1.47	1.93203	2.5153	2.71865	53.9675	30.5997	3.505	4.73926	4.72534	4.65501	0.07625	1.9725	97.1852	6.823	0.951	1.7565	42.55	2.015	1.585	7.5135	664.38	36.7499	2728.7	5.8673	3.2925	5.05
690	M=Na	375	1080	0.41156	33.7602	3.15695	1.17275	4.0236	15.84	0.88705	0.887	1.06835	471.728	56.3236	362.405	1.56808	2.3025	3.455	172.57	3.02888	0.0694444	32.139	194.7	1.476	1.9319	2.52905	2.72965	52.15	31.0224	3.455	4.7444	4.73047	4.66015	0.06875	1.9725	97.1852	6.823	0.951	1.7565	42.55	2.015	1.585	7.5135	664.38	36.7499	2728.7	5.8673	3.2925	5.05
691	M=K	374	1080	0.41536	34.1629	3.1817	1.179	4.04535	16.04	0.8848	0.8845	1.06385	469.803	56.6564	361.555	1.52245	2.3025	3.48	173.795	3.05488	0.0685786	32.693	195.7	1.48225	1.94015	2.54305	2.7404	52.0375	31.5047	3.48	4.77033	4.75641	4.68608	0.06875	1.9725	97.1852	6.823	0.951	1.7565	42.55	2.015	1.585	7.5135	664.38	36.7499	2728.7	5.8673	3.2925	5.05
692	M=Na K	372	1080	0.41346	33.9616	3.16933	1.17588	4.03447	15.94	0.885925	0.88575	1.0661	470.765	56.49	361.98	1.54526	2.3025	3.4675	173.183	3.04188	0.0690088	32.416	195.2	1.47913	1.93603	2.53605	2.73502	52.0938	31.2636	3.4675	4.75736	4.74344	4.67311	0.06875	1.9725	97.1852	6.823	0.951	1.7565	42.55	2.015	1.585	7.5135	664.38	36.7499	2728.7	5.8673	3.2925	5.05
693	(K0.5Na0.5)1-3xLaxNbO3 x=0.0025	100	1125	0.357545	31.1579	3.00574	1.18939	4.13981	15.03	0.842037	0.846125	1.02353	455.216	57.4869	354.327	1.30063	2.19062	3.48875	177.584	3.15393	0.0665336	34.6545	198.988	1.50704	1.95569	2.58623	2.77039	50.3901	33.5796	3.48875	4.78266	4.78266	4.80359	0.04975	1.92	92.906	6.7	0.95	1.75	41	2.03	1.6	7.57	663.8	36.28	2741	6.144	3.3	5
694	x=0.005	110	1125	0.36109	31.2724	3.00648	1.18378	4.11463	15.06	0.839075	0.84225	1.02705	453.131	57.1959	354.655	1.29775	2.18125	3.4775	176.667	3.13785	0.0664011	34.449	197.975	1.49907	1.94639	2.57245	2.75577	50.1302	33.4042	3.4775	4.75602	4.75602	4.79788	0.0495	1.92	92.906	6.7	0.95	1.75	41	2.03	1.6	7.57	663.8	36.28	2741	6.144	3.3	5
695	x=0.0075	118	1125	0.364635	31.3868	3.00721	1.17816	4.08944	15.09	0.836113	0.838375	1.03058	451.046	56.9049	354.983	1.29488	2.17188	3.46625	175.751	3.12177	0.0662691	34.2436	196.963	1.49111	1.93708	2.55868	2.74116	49.8704	33.2288	3.46625	4.72938	4.72938	4.79217	0.04925	1.92	92.906	6.7	0.95	1.75	41	2.03	1.6	7.57	663.8	36.28	2741	6.144	3.3	5
696	(K0.5Na0.5)0.985Pr0.015NbO3	108	1125	0.38694	32.6915	3.07618	1.19508	4.13837	15.66	0.848825	0.853	1.0602	458.286	58.0071	366.75	1.34275	2.20975	3.5375	178.298	3.18965	0.0657727	34.6491	199.775	1.50713	1.96755	2.59223	2.77845	50.5953	33.6717	3.5375	4.79225	4.79225	4.91469	0.05	1.92	92.906	6.7	0.95	1.75	41	2.03	1.6	7.57	663.8	36.28	2741	6.144	3.3	5
697	(K0.5Na0.5)0.985Nd0.015NbO3	115	1125	0.38739	32.7414	3.09958	1.19463	4.13807	15.675	0.850325	0.853	1.0557	458.386	58.0102	368.1	1.2652	2.20975	3.5375	178.282	3.1823	0.0657097	34.6458	199.775	1.51133	1.96728	2.59223	2.77845	50.6403	33.7197	3.5375	4.79203	4.79203	4.91415	0.05	1.92	92.906	6.7	0.95	1.75	41	2.03	1.6	7.57	663.8	36.28	2741	6.144	3.3	5
698	(K0.5Na0.5)0.985Sm0.015NbO3	120	1125	0.38844	32.8332	3.08007	1.19372	4.13748	15.705	0.850325	0.853	1.0368	458.589	57.9336	368.865	1.27375	2.20975	3.5375	178.312	3.18455	0.0655842	34.6368	199.775	1.51087	1.96684	2.59223	2.77845	50.6403	33.6807	3.5375	4.79148	4.79148	5.13091	0.05015	1.92	92.906	6.7	0.95	1.75	41	2.03	1.6	7.57	663.8	36.28	2741	6.144	3.3	5
699	(K0.5Na0.5)0.985Eu0.015NbO3	124	1125	0.38889	32.8573	3.08157	1.19358	4.13687	15.72	0.849575	0.85225	1.0326	458.647	57.9788	365.115	1.30676	2.20975	3.5375	178.597	3.18155	0.0655216	34.7717	199.775	1.50648	1.96667	2.59223	2.77845	50.6403	33.6642	3.5375	4.80588	4.80588	4.80588	0.0503	1.92	92.906	6.7	0.95	1.75	41	2.03	1.6	7.57	663.8	36.28	2741	6.144	3.3	5
700	(0.98-x)K0.35Na0.65NbO3-0.02BaZrO3-xBi0.5Na0.5ZrO3 x=0.01	175	1100	0.388204	31.6747	3.00165	1.16383	4.01037	14.976	0.869495	0.87105	1.07004	470.838	55.9451	372.862	1.57983	2.2335	3.4145	171.506	3.01485	0.0694444	31.5786	194.18	1.47748	1.92314	2.51717	2.72084	50.7852	30.8872	3.4145	4.66946	4.66668	4.65261	0.05375	1.9188	92.8555	6.6925	0.9509	1.7563	40.97	2.0201	1.594	7.5304	663.686	36.3585	2722.52	5.99862	3.291	5
701	x=0.02	250	1100	0.402832	32.5483	3.05234	1.1645	3.99992	15.308	0.87606	0.8764	1.07602	472.145	55.9272	373.846	1.59533	2.254	3.426	171.324	3.00795	0.0692448	31.4887	193.94	1.4748	1.92328	2.51446	2.71858	50.993	30.7361	3.426	4.67775	4.67218	4.64405	0.0575	1.9184	92.8387	6.69	0.9512	1.7584	40.96	2.0168	1.592	7.5172	663.648	36.3846	2716.36	5.95016	3.288	5
702	x=0.025	350	1100	0.410146	32.9851	3.07768	1.16484	3.9947	15.474	0.879343	0.879075	1.07901	472.798	55.9182	374.338	1.60308	2.26425	3.43175	171.233	3.0045	0.0691482	31.4437	193.82	1.47346	1.92335	2.5131	2.71745	51.0969	30.6606	3.43175	4.68189	4.67493	4.63977	0.059375	1.9182	92.8303	6.68875	0.95135	1.75945	40.955	2.01515	1.591	7.5106	663.629	36.3977	2713.28	5.92593	3.2865	5
703	x=0.03	285	1100	0.41746	33.4219	3.10303	1.16518	3.98948	15.64	0.882625	0.88175	1.082	473.452	55.9093	374.83	1.61083	2.2745	3.4375	171.143	3.00104	0.0690537	31.3987	193.7	1.47212	1.92342	2.51175	2.71632	51.2007	30.5851	3.4375	4.68603	4.67768	4.63548	0.06125	1.918	92.8219	6.6875	0.9515	1.7605	40.95	2.0135	1.59	7.504	663.61	36.4108	2710.2	5.9017	3.285	5
704	x=0.035	213	1100	0.424774	33.8587	3.12837	1.16551	3.98425	15.806	0.885907	0.884425	1.08499	474.106	55.9003	375.322	1.61858	2.28475	3.44325	171.052	2.99759	0.0689612	31.3538	193.58	1.47079	1.9235	2.51039	2.7152	51.3046	30.5095	3.44325	4.69018	4.68043	4.6312	0.063125	1.9178	92.8135	6.68625	0.95165	1.76155	40.945	2.01185	1.589	7.4974	663.591	36.4238	2707.12	5.87747	3.2835	5
705	x=0.04	5	1100	0.432088	34.2954	3.15371	1.16585	3.97903	15.972	0.88919	0.8871	1.08798	474.759	55.8914	375.814	1.62634	2.295	3.449	170.961	2.99414	0.0688705	31.3088	193.46	1.46945	1.92357	2.50904	2.71407	51.4085	30.434	3.449	4.69432	4.68318	4.62692	0.065	1.9176	92.8051	6.685	0.9518	1.7626	40.94	2.0102	1.588	7.4908	663.572	36.4369	2704.04	5.85324	3.282	5
706	(1 - x)(0.948K0.5Na0.5NbO3 - 0.052LiSbO3)- xBi2O3 x= 0.001	170	1110	0.342722	29.9694	2.92572	1.22402	4.10568	14.4446	0.849152	0.858842	1.05285	460.814	56.2436	359.333	1.40766	2.15735	3.42458	175.59	3.08779	0.0695068	33.7119	197.103	1.47529	1.93917	2.56321	2.75632	51.1556	33.239	3.42458	4.74367	4.74311	4.7403	0.05075	1.93626	94.3115	6.86421	0.968271	1.76903	41.4785	2.03368	1.61398	7.31204	671.962	36.7393	2642.83	5.9923	3.45254	4.995
707	x=0.002	225	1110	0.345692	30.1485	2.93615	1.22417	4.10382	14.5132	0.850444	0.859884	1.05398	461.056	56.2442	359.518	1.4103	2.16149	3.42716	175.567	3.0867	0.0694538	33.6995	197.066	1.47485	1.93929	2.56281	2.75599	51.1958	33.2132	3.42716	4.7456	4.74449	4.73886	0.0515	1.93432	94.2171	6.85734	0.967302	1.76726	41.437	2.03165	1.61237	7.30472	671.29	36.7025	2640.19	5.9863	3.44909	4.99
708	x=0.003	220	1110	0.348663	30.3277	2.94657	1.22433	4.10197	14.5819	0.851736	0.860927	1.0551	461.299	56.2448	359.703	1.41293	2.16564	3.42973	175.543	3.0856	0.0694012	33.6871	197.029	1.4744	1.93941	2.56242	2.75565	51.236	33.1873	3.42973	4.74753	4.74586	4.73742	0.05225	1.93239	94.1227	6.85047	0.966332	1.76549	41.3954	2.02961	1.61075	7.2974	670.617	36.6657	2637.54	5.9803	3.44563	4.985
709	x=0.004	185	1110	0.351633	30.5069	2.957	1.22448	4.10011	14.6505	0.853029	0.861969	1.05623	461.542	56.2454	359.887	1.41557	2.16979	3.43231	175.52	3.08451	0.0693492	33.6747	196.991	1.47396	1.93954	2.56203	2.75531	51.2761	33.1614	3.43231	4.74947	4.74724	4.73599	0.053	1.93045	94.0283	6.8436	0.965363	1.76372	41.3539	2.02758	1.60914	7.29008	669.944	36.629	2634.89	5.9743	3.44218	4.98
710	0.993 (Na0.55K0.45)0.96Li0.04Nb0.965Sb0.035O3-0.007BiFeO3	365	1095	0.356564	30.5639	2.96164	1.20642	4.06624	14.618	0.860539	0.868074	1.06093	465.191	55.9644	360.883	1.48719	2.19295	3.41026	173.775	3.05026	0.070324	32.8414	195.629	1.4697	1.93012	2.54249	2.7403	51.5045	32.2767	3.41026	4.7213	4.7174	4.69771	0.05525	1.92803	93.6491	6.80545	0.961319	1.75977	41.2426	2.0313	1.61183	7.37945	670.373	36.5478	2670.62	6.00424	3.40741	4.993
711	(0.985-x)K0.5Na0.5NbO3-0.015Bi0.5Na0.5TiO3-xBiScO3 x=0.003	150	1080	0.384468	32.8514	3.10981	1.196	4.14163	15.684	0.858935	0.8614	1.03286	460.172	57.7182	356.123	1.33907	2.24305	3.5225	178.038	3.15378	0.0664371	34.6346	199.43	1.50897	1.96476	2.59339	2.77956	51.0937	33.4059	3.5225	4.82499	4.81914	4.7896	0.057875	1.9062	92.0866	6.66559	0.94985	1.75228	40.655	2.02586	1.5976	7.51819	663.615	36.191	2726.09	6.05946	3.29685	4.982
712	x=0.009	235	1080	0.402204	33.919	3.17182	1.19711	4.13014	16.092	0.866705	0.8677	1.03981	461.648	57.7127	357.262	1.35548	2.26765	3.5375	177.879	3.14675	0.0662441	34.5533	199.19	1.50606	1.96533	2.59081	2.77737	51.3376	33.2478	3.5375	4.83618	4.82699	4.78057	0.062375	1.9014	91.7989	6.65317	0.95075	1.75504	40.535	2.02268	1.5958	7.49617	663.418	36.181	2720.52	6.05109	3.29505	4.976
713	x=0.015	310	1080	0.41994	34.9867	3.23382	1.19823	4.11865	16.5	0.874475	0.874	1.04678	463.124	57.7072	358.402	1.37189	2.29225	3.5525	177.72	3.13971	0.0660606	34.472	198.95	1.50315	1.9659	2.58822	2.77517	51.5815	33.0897	3.5525	4.84737	4.83483	4.77154	0.066875	1.8966	91.5112	6.64075	0.95165	1.7578	40.415	2.0195	1.594	7.47415	663.221	36.1709	2714.95	6.04272	3.29325	4.97
714	x=0.018	60	1080	0.428808	35.5205	3.26483	1.19878	4.1129	16.704	0.87836	0.87715	1.05025	463.862	57.7044	358.973	1.3801	2.30455	3.56	177.641	3.13619	0.0659722	34.4314	198.83	1.5017	1.96619	2.58693	2.77408	51.7034	33.0106	3.56	4.85296	4.83876	4.76702	0.069125	1.8942	91.3673	6.63454	0.9521	1.75918	40.355	2.01791	1.5931	7.46314	663.123	36.1658	2712.16	6.03854	3.29235	4.967
715	(0.985-y)K0.5Na0.5NbO3-0.015Bi0.5Na0.5TiO3-yBiFeO3 y=0.006	200	1080	0.393336	33.3852	3.14081	1.19656	4.13589	15.888	0.86282	0.86455	1.03634	460.91	57.7155	356.692	1.34727	2.25535	3.53	177.958	3.15026	0.0663394	34.594	199.31	1.50751	1.96504	2.5921	2.77846	51.2156	33.3269	3.53	4.83058	4.82306	4.78509	0.060125	1.90506	92.0081	6.66418	0.94808	1.74736	40.625	2.02529	1.5997	7.50946	664.286	36.1414	2723.28	6.02732	3.30045	4.979
716	y=0.009	250	1080	0.402204	33.919	3.17182	1.19711	4.13014	16.092	0.866705	0.8677	1.03981	461.648	57.7127	357.262	1.35548	2.26765	3.5375	177.879	3.14675	0.0662441	34.5533	199.19	1.50606	1.96533	2.59081	2.77737	51.3376	33.2478	3.5375	4.83618	4.82699	4.78057	0.062375	1.90329	91.8969	6.66037	0.94742	1.74559	40.58	2.02421	1.6003	7.49959	664.572	36.1141	2720.48	6.00916	3.3018	4.976
717	y=0.012	300	1080	0.411072	34.4529	3.20282	1.19767	4.12439	16.296	0.87059	0.87085	1.0433	462.386	57.71	357.832	1.36369	2.27995	3.545	177.799	3.14323	0.0661512	34.5127	199.07	1.5046	1.96561	2.58952	2.77627	51.4596	33.1687	3.545	4.84177	4.83091	4.77606	0.064625	1.90152	91.7857	6.65656	0.94676	1.74382	40.535	2.02313	1.6009	7.48972	664.859	36.0868	2717.68	5.991	3.30315	4.973
718	y=0.015	50	1080	0.41994	34.9867	3.23382	1.19823	4.11865	16.5	0.874475	0.874	1.04678	463.124	57.7072	358.402	1.37189	2.29225	3.5525	177.72	3.13971	0.0660606	34.472	198.95	1.50315	1.9659	2.58822	2.77517	51.5815	33.0897	3.5525	4.84737	4.83483	4.77154	0.066875	1.89975	91.6745	6.65275	0.9461	1.74205	40.49	2.02205	1.6015	7.47985	665.145	36.0595	2714.89	5.97283	3.3045	4.97
719	(K0.5Na0.5)NbO3–0.006Dy	95	1140	0.37068	32.0185	3.05504	1.20142	4.17808	15.396	0.8519	0.8566	1.03824	460.463	58.2267	364.08	1.30032	2.2171	3.536	179.454	3.19202	0.0661211	34.9741	201.05	1.52047	1.97722	2.61249	2.79909	50.95	33.902	3.536	4.83086	4.83086	4.84322	0.05048	1.92	92.906	6.7	0.95	1.75	41	2.03	1.6	7.57	663.8	36.28	2741	6.144	3.3	5
720	(K0.5Na0.5)NbO3–0.006Er	91	1140	0.37104	32.0471	3.05588	1.20112	4.1779	15.408	0.8522	0.8566	1.03974	460.832	58.217	364.77	1.30638	2.2171	3.536	179.442	3.19178	0.0660696	34.9708	201.05	1.52034	1.97706	2.61249	2.79909	50.95	33.8912	3.536	4.83065	4.83065	4.84282	0.05048	1.92	92.906	6.7	0.95	1.75	41	2.03	1.6	7.57	663.8	36.28	2741	6.144	3.3	5
721	(K0.5Na0.5)NbO3–0.006Eu	84	1140	0.37008	31.9553	3.05366	1.2016	4.17874	15.378	0.8519	0.856	1.03116	460.583	58.2049	360.57	1.31263	2.2171	3.536	179.61	3.19364	0.0661985	35.0338	201.11	1.52068	1.97746	2.61249	2.79909	50.95	33.9212	3.536	4.83679	4.83679	4.83679	0.05042	1.92	92.906	6.7	0.95	1.75	41	2.03	1.6	7.57	663.8	36.28	2741	6.144	3.3	5
722	(K0.5Na0.5)NbO3–0.006Pr	94	1140	0.3693	31.8889	3.0515	1.2022	4.17934	15.354	0.8516	0.8563	1.0422	460.438	58.2162	361.224	1.32702	2.2171	3.536	179.49	3.19688	0.0663019	34.9848	201.11	1.52094	1.97781	2.61249	2.79909	50.932	33.9242	3.536	4.83134	4.83134	4.88031	0.0503	1.92	92.906	6.7	0.95	1.75	41	2.03	1.6	7.57	663.8	36.28	2741	6.144	3.3	5
723	(0.96−x)K0.48Na0.52NbO3–0.04Bi0.5Na0.5ZrO3–xLaAlO3 x=0	300	1065	0.408682	34.1318	3.18279	1.1914	4.1013	16.1264	0.873528	0.87392	1.04846	464.468	57.3706	358.793	1.4115	2.282	3.5208	176.539	3.11617	0.0669709	33.9419	198.032	1.498	1.95726	2.57505	2.76514	51.5944	32.6646	3.5208	4.8163	4.80516	4.7489	0.065	1.9184	92.8387	6.69	0.9512	1.7584	40.96	2.0168	1.592	7.5172	663.648	36.3846	2716.36	5.95016	3.288	5
724	y=0.002	315	1065	0.41294	34.3482	3.19544	1.1917	4.09784	16.2107	0.874534	0.874216	1.05535	464.627	57.3695	360.469	1.41434	2.2833	3.52584	176.522	3.11603	0.0668693	33.9179	198.024	1.4977	1.95769	2.57445	2.76461	51.5889	32.6601	3.52584	4.81427	4.80313	4.76361	0.065	1.91516	92.7069	6.68474	0.9518	1.75892	40.904	2.01602	1.5918	7.50884	663.476	36.3687	2712.74	5.94515	3.2884	4.996
725	y=0.004	350	1065	0.417198	34.5646	3.20809	1.192	4.09439	16.295	0.875541	0.874512	1.06224	464.785	57.3684	362.146	1.41718	2.2846	3.53088	176.505	3.1159	0.0667688	33.8938	198.015	1.4974	1.95812	2.57385	2.76408	51.5834	32.6556	3.53088	4.81224	4.8011	4.77832	0.065	1.91192	92.575	6.67948	0.9524	1.75944	40.848	2.01524	1.5916	7.50048	663.303	36.3529	2709.13	5.94014	3.2888	4.992
726	y=0.005	348	1065	0.419327	34.6728	3.21442	1.19215	4.09266	16.3372	0.876044	0.87466	1.06569	464.865	57.3678	362.984	1.4186	2.28525	3.5334	176.497	3.11583	0.0667189	33.8818	198.011	1.49725	1.95833	2.57355	2.76381	51.5807	32.6533	3.5334	4.81122	4.80008	4.78568	0.065	1.9103	92.5091	6.67685	0.9527	1.7597	40.82	2.01485	1.5915	7.4963	663.217	36.3449	2707.32	5.93764	3.289	4.99
727	y=0.006	25	1065	0.421456	34.781	3.22074	1.1923	4.09093	16.3794	0.876547	0.874808	1.06913	464.944	57.3672	363.823	1.42003	2.2859	3.53592	176.488	3.11576	0.0666693	33.8698	198.007	1.4971	1.95855	2.57326	2.76355	51.578	32.651	3.53592	4.8102	4.79906	4.79303	0.065	1.90868	92.4432	6.67422	0.953	1.75996	40.792	2.01446	1.5914	7.49212	663.131	36.337	2705.51	5.93513	3.2892	4.988
728	(1-x)K0.5Na0.5NbO3-xBi0.5Na0.5Zr0.85Sn0.15O3 x= 0.02	115	1100	0.3828	32.7423	3.1034	1.1956	4.1415	15.64	0.8584	0.861	1.0325	460.145	57.7021	356.07	1.33998	2.241	3.52	177.99	3.15307	0.0664962	34.6137	199.4	1.5089	1.9643	2.5929	2.7792	51.079	33.395	3.52	4.82276	4.81719	4.78906	0.0575	1.92028	92.9548	6.70295	0.95189	1.75522	41.01	2.02394	1.5972	7.53427	663.87	36.3692	2723.82	6.04006	3.30195	5
729	x=0.03	205	1100	0.3972	33.5917	3.1526	1.1959	4.12975	15.96	0.8651	0.8665	1.03875	461.567	57.6642	357.105	1.35822	2.2615	3.53	177.735	3.1446	0.066416	34.4905	199.1	1.50585	1.96395	2.58935	2.7763	51.2935	33.215	3.53	4.82949	4.82113	4.77894	0.06125	1.92042	92.9792	6.70442	0.952835	1.75783	41.015	2.02091	1.5958	7.5164	663.905	36.4137	2715.23	5.98809	3.30293	5
730	x=0.05	350	1100	0.426	35.2906	3.251	1.1965	4.10625	16.6	0.8785	0.8775	1.05125	464.413	57.5884	359.175	1.3947	2.3025	3.55	177.225	3.12767	0.0662651	34.2443	198.5	1.49975	1.96325	2.58225	2.7705	51.7225	32.855	3.55	4.84295	4.82902	4.7587	0.06875	1.9207	93.028	6.70737	0.954725	1.76305	41.025	2.01485	1.593	7.48067	663.975	36.5029	2698.05	5.88416	3.30488	5
731	x=0.06	300	1100	0.4404	36.14	3.3002	1.1968	4.0945	16.92	0.8852	0.883	1.0575	465.835	57.5505	360.21	1.41294	2.323	3.56	176.97	3.11921	0.0661939	34.1211	198.2	1.4967	1.9629	2.5787	2.7676	51.937	32.675	3.56	4.84968	4.83297	4.74858	0.0725	1.92084	93.0525	6.70885	0.95567	1.76566	41.03	2.01182	1.5916	7.46281	664.009	36.5475	2689.46	5.83219	3.30585	5
732	x=0.07	100	1100	0.4548	36.9894	3.3494	1.1971	4.08275	17.24	0.8919	0.8885	1.06375	467.257	57.5126	361.245	1.43118	2.3435	3.57	176.715	3.11075	0.0661253	33.998	197.9	1.49365	1.96255	2.57515	2.7647	52.1515	32.495	3.57	4.85641	4.83692	4.73846	0.07625	1.92098	93.0769	6.71033	0.956615	1.76827	41.035	2.00879	1.5902	7.44494	664.044	36.5921	2680.87	5.78022	3.30682	5
733	0.94(K0.48Na0.52)NbO3-0.06Ba0.8Ca0.2ZrO3	270	1160	0.460342	35.9507	3.22273	1.20272	4.09194	16.8776	0.861872	0.85608	1.07546	462.526	57.6757	394.635	1.28851	2.239	3.6072	178.461	3.15954	0.0628051	34.4979	199.728	1.51276	1.97442	2.59247	2.77794	48.3936	33.5814	3.6072	4.80964	4.80964	4.80964	0.05	1.9176	92.8051	6.685	0.9518	1.7626	40.94	2.0102	1.588	7.4908	663.572	36.4369	2704.04	5.85324	3.282	5
734	0.968[(K0.48Na0.52)]Nb0.95+xSb0.05O3-0.032(Bi0.5Na0.5)ZrO3 x=0	387	1095	0.397137	33.4497	3.14327	1.19112	4.11056	15.8691	0.868182	0.869536	1.04348	463.343	57.3988	357.97	1.3972	2.2656	3.51264	176.735	3.12278	0.0670485	34.0369	198.266	1.5004	1.95749	2.5778	2.7674	51.4235	32.8055	3.51264	4.81075	4.80184	4.75683	0.062	1.93566	94.2482	6.85124	0.968868	1.77608	41.452	2.02476	1.60812	7.29447	671.902	36.8254	2632.38	5.85331	3.4356	5
735	x=0.005	408	1095	0.397137	33.4497	3.14327	1.19112	4.11056	15.8691	0.868182	0.869536	1.04348	463.343	57.3988	357.97	1.3972	2.2656	3.51264	176.735	3.12278	0.0670485	34.0369	198.266	1.5004	1.95749	2.5778	2.7674	51.4235	32.8055	3.51264	4.81075	4.80184	4.75683	0.062	1.94495	94.6979	6.88366	0.973466	1.78455	41.6504	2.03459	1.61586	7.33111	675.114	37.001	2645.64	5.88305	3.45157	5.0242
736	x=0.01	420	1095	0.397137	33.4497	3.14327	1.19112	4.11056	15.8691	0.868182	0.869536	1.04348	463.343	57.3988	357.97	1.3972	2.2656	3.51264	176.735	3.12278	0.0670485	34.0369	198.266	1.5004	1.95749	2.5778	2.7674	51.4235	32.8055	3.51264	4.81075	4.80184	4.75683	0.062	1.95425	95.1476	6.91609	0.978064	1.79302	41.8489	2.04441	1.62361	7.36775	678.327	37.1766	2658.91	5.91279	3.46754	5.0484
737	x=0.015	393	1095	0.397137	33.4497	3.14327	1.19112	4.11056	15.8691	0.868182	0.869536	1.04348	463.343	57.3988	357.97	1.3972	2.2656	3.51264	176.735	3.12278	0.0670485	34.0369	198.266	1.5004	1.95749	2.5778	2.7674	51.4235	32.8055	3.51264	4.81075	4.80184	4.75683	0.062	1.96354	95.5972	6.94852	0.982662	1.80149	42.0473	2.05424	1.63135	7.40439	681.54	37.3522	2672.18	5.94252	3.48352	5.0726
738	x=0.02	375	1095	0.397137	33.4497	3.14327	1.19112	4.11056	15.8691	0.868182	0.869536	1.04348	463.343	57.3988	357.97	1.3972	2.2656	3.51264	176.735	3.12278	0.0670485	34.0369	198.266	1.5004	1.95749	2.5778	2.7674	51.4235	32.8055	3.51264	4.81075	4.80184	4.75683	0.062	1.97283	96.0469	6.98095	0.98726	1.80996	42.2458	2.06406	1.6391	7.44103	684.753	37.5278	2685.44	5.97226	3.49949	5.0968
739	x=0.025	315	1095	0.397137	33.4497	3.14327	1.19112	4.11056	15.8691	0.868182	0.869536	1.04348	463.343	57.3988	357.97	1.3972	2.2656	3.51264	176.735	3.12278	0.0670485	34.0369	198.266	1.5004	1.95749	2.5778	2.7674	51.4235	32.8055	3.51264	4.81075	4.80184	4.75683	0.062	1.98212	96.4966	7.01338	0.991858	1.81843	42.4442	2.07389	1.64684	7.47767	687.966	37.7034	2698.71	6.002	3.51546	5.121
740	0.968[(K0.48Na0.52)]Nb0.95+xSb0.05O3-0.032(Bi0.5Na0.5)ZrO3 x=0	225	1090	0.397137	33.4497	3.14327	1.19112	4.11056	15.8691	0.868182	0.869536	1.04348	463.343	57.3988	357.97	1.3972	2.2656	3.51264	176.735	3.12278	0.0670485	34.0369	198.266	1.5004	1.95749	2.5778	2.7674	51.4235	32.8055	3.51264	4.81075	4.80184	4.75683	0.062	1.93566	94.2482	6.85124	0.968868	1.77608	41.452	2.02476	1.60812	7.29447	671.902	36.8254	2632.38	5.85331	3.4356	5
741	x=0.005	330	1090	0.397137	33.4497	3.14327	1.19112	4.11056	15.8691	0.868182	0.869536	1.04348	463.343	57.3988	357.97	1.3972	2.2656	3.51264	176.735	3.12278	0.0670485	34.0369	198.266	1.5004	1.95749	2.5778	2.7674	51.4235	32.8055	3.51264	4.81075	4.80184	4.75683	0.062	1.94495	94.6979	6.88366	0.973466	1.78455	41.6504	2.03459	1.61586	7.33111	675.114	37.001	2645.64	5.88305	3.45157	5.0242
742	x=0.01	360	1090	0.397137	33.4497	3.14327	1.19112	4.11056	15.8691	0.868182	0.869536	1.04348	463.343	57.3988	357.97	1.3972	2.2656	3.51264	176.735	3.12278	0.0670485	34.0369	198.266	1.5004	1.95749	2.5778	2.7674	51.4235	32.8055	3.51264	4.81075	4.80184	4.75683	0.062	1.95425	95.1476	6.91609	0.978064	1.79302	41.8489	2.04441	1.62361	7.36775	678.327	37.1766	2658.91	5.91279	3.46754	5.0484
743	x=0.015	390	1090	0.397137	33.4497	3.14327	1.19112	4.11056	15.8691	0.868182	0.869536	1.04348	463.343	57.3988	357.97	1.3972	2.2656	3.51264	176.735	3.12278	0.0670485	34.0369	198.266	1.5004	1.95749	2.5778	2.7674	51.4235	32.8055	3.51264	4.81075	4.80184	4.75683	0.062	1.96354	95.5972	6.94852	0.982662	1.80149	42.0473	2.05424	1.63135	7.40439	681.54	37.3522	2672.18	5.94252	3.48352	5.0726
744	x=0.02	360	1090	0.397137	33.4497	3.14327	1.19112	4.11056	15.8691	0.868182	0.869536	1.04348	463.343	57.3988	357.97	1.3972	2.2656	3.51264	176.735	3.12278	0.0670485	34.0369	198.266	1.5004	1.95749	2.5778	2.7674	51.4235	32.8055	3.51264	4.81075	4.80184	4.75683	0.062	1.97283	96.0469	6.98095	0.98726	1.80996	42.2458	2.06406	1.6391	7.44103	684.753	37.5278	2685.44	5.97226	3.49949	5.0968
745	x=0.025	276	1090	0.397137	33.4497	3.14327	1.19112	4.11056	15.8691	0.868182	0.869536	1.04348	463.343	57.3988	357.97	1.3972	2.2656	3.51264	176.735	3.12278	0.0670485	34.0369	198.266	1.5004	1.95749	2.5778	2.7674	51.4235	32.8055	3.51264	4.81075	4.80184	4.75683	0.062	1.98212	96.4966	7.01338	0.991858	1.81843	42.4442	2.07389	1.64684	7.47767	687.966	37.7034	2698.71	6.002	3.51546	5.121
746	0.968[(K0.48Na0.52)]Nb0.95+xSb0.05O3-0.032(Bi0.5Na0.5)ZrO3 x=0	285	1100	0.397137	33.4497	3.14327	1.19112	4.11056	15.8691	0.868182	0.869536	1.04348	463.343	57.3988	357.97	1.3972	2.2656	3.51264	176.735	3.12278	0.0670485	34.0369	198.266	1.5004	1.95749	2.5778	2.7674	51.4235	32.8055	3.51264	4.81075	4.80184	4.75683	0.062	1.93566	94.2482	6.85124	0.968868	1.77608	41.452	2.02476	1.60812	7.29447	671.902	36.8254	2632.38	5.85331	3.4356	5
747	x=0.005	345	1100	0.397137	33.4497	3.14327	1.19112	4.11056	15.8691	0.868182	0.869536	1.04348	463.343	57.3988	357.97	1.3972	2.2656	3.51264	176.735	3.12278	0.0670485	34.0369	198.266	1.5004	1.95749	2.5778	2.7674	51.4235	32.8055	3.51264	4.81075	4.80184	4.75683	0.062	1.94495	94.6979	6.88366	0.973466	1.78455	41.6504	2.03459	1.61586	7.33111	675.114	37.001	2645.64	5.88305	3.45157	5.0242
748	x=0.01	375	1100	0.397137	33.4497	3.14327	1.19112	4.11056	15.8691	0.868182	0.869536	1.04348	463.343	57.3988	357.97	1.3972	2.2656	3.51264	176.735	3.12278	0.0670485	34.0369	198.266	1.5004	1.95749	2.5778	2.7674	51.4235	32.8055	3.51264	4.81075	4.80184	4.75683	0.062	1.95425	95.1476	6.91609	0.978064	1.79302	41.8489	2.04441	1.62361	7.36775	678.327	37.1766	2658.91	5.91279	3.46754	5.0484
749	x=0.015	360	1100	0.397137	33.4497	3.14327	1.19112	4.11056	15.8691	0.868182	0.869536	1.04348	463.343	57.3988	357.97	1.3972	2.2656	3.51264	176.735	3.12278	0.0670485	34.0369	198.266	1.5004	1.95749	2.5778	2.7674	51.4235	32.8055	3.51264	4.81075	4.80184	4.75683	0.062	1.96354	95.5972	6.94852	0.982662	1.80149	42.0473	2.05424	1.63135	7.40439	681.54	37.3522	2672.18	5.94252	3.48352	5.0726
750	x=0.02	358	1100	0.397137	33.4497	3.14327	1.19112	4.11056	15.8691	0.868182	0.869536	1.04348	463.343	57.3988	357.97	1.3972	2.2656	3.51264	176.735	3.12278	0.0670485	34.0369	198.266	1.5004	1.95749	2.5778	2.7674	51.4235	32.8055	3.51264	4.81075	4.80184	4.75683	0.062	1.97283	96.0469	6.98095	0.98726	1.80996	42.2458	2.06406	1.6391	7.44103	684.753	37.5278	2685.44	5.97226	3.49949	5.0968
751	x=0.025	276	1100	0.397137	33.4497	3.14327	1.19112	4.11056	15.8691	0.868182	0.869536	1.04348	463.343	57.3988	357.97	1.3972	2.2656	3.51264	176.735	3.12278	0.0670485	34.0369	198.266	1.5004	1.95749	2.5778	2.7674	51.4235	32.8055	3.51264	4.81075	4.80184	4.75683	0.062	1.98212	96.4966	7.01338	0.991858	1.81843	42.4442	2.07389	1.64684	7.47767	687.966	37.7034	2698.71	6.002	3.51546	5.121
752	(0.99-x)K0.5Na0.5Nb0.965Sb0.035O3-0.01CaSnO3-xBi0.5K0.5HfO3 x=0	150	1082.5	0.36116	31.1338	3.01895	1.19555	4.15035	15.05	0.84825	0.8515	1.0282	458.625	57.6166	361.57	1.27731	2.2065	3.505	178.455	3.1683	0.0671096	34.7734	199.8	1.51325	1.96502	2.5981	2.78325	50.1672	33.6748	3.505	4.81709	4.81709	4.81709	0.05	1.93533	94.1635	6.838	0.967421	1.76936	41.4365	2.03231	1.6124	7.35869	670.135	36.7596	2654.99	5.97506	3.42745	5
753	x=0.01	220	1082.5	0.37632	32.0638	3.0731	1.1971	4.14295	15.41	0.8545	0.8565	1.03355	459.663	57.6453	362.435	1.28643	2.227	3.52	178.445	3.16504	0.0668397	34.761	199.7	1.51145	1.96632	2.59735	2.7825	50.3592	33.5912	3.52	4.82901	4.82622	4.81216	0.05375	1.94571	95.0092	6.86145	0.967491	1.77052	41.743	2.02927	1.60929	7.34907	670.192	36.8502	2653.17	5.9207	3.4249	5.01
754	x=0.02	300	1082.5	0.39148	32.9938	3.12725	1.19865	4.13555	15.77	0.86075	0.8615	1.0389	460.7	57.674	363.3	1.29554	2.2475	3.535	178.435	3.16177	0.0665821	34.7487	199.6	1.50965	1.96762	2.5966	2.78175	50.5512	33.5076	3.535	4.84093	4.83535	4.80722	0.0575	1.95608	95.855	6.8849	0.967561	1.77168	42.0495	2.02623	1.60618	7.33946	670.248	36.9408	2651.35	5.86634	3.42235	5.02
755	x=0.03	450	1082.5	0.40664	33.9237	3.1814	1.2002	4.12815	16.13	0.867	0.8665	1.04425	461.738	57.7027	364.165	1.30466	2.268	3.55	178.425	3.1585	0.066336	34.7364	199.5	1.50785	1.96892	2.59585	2.781	50.7432	33.4241	3.55	4.85284	4.84449	4.80229	0.06125	1.96646	96.7007	6.90834	0.967632	1.77284	42.356	2.0232	1.60308	7.32985	670.305	37.0315	2649.54	5.81198	3.4198	5.03
756	x=0.04	297	1082.5	0.4218	34.8537	3.23555	1.20175	4.12075	16.49	0.87325	0.8715	1.0496	462.775	57.7314	365.03	1.31377	2.2885	3.565	178.415	3.15524	0.0661007	34.724	199.4	1.50605	1.97022	2.5951	2.78025	50.9352	33.3406	3.565	4.86476	4.85362	4.79736	0.065	1.97684	97.5465	6.93179	0.967703	1.774	42.6625	2.02016	1.59997	7.32024	670.361	37.1221	2647.72	5.75762	3.41725	5.04
757	x=0.05	25	1082.5	0.43696	35.7836	3.2897	1.2033	4.11335	16.85	0.8795	0.8765	1.05495	463.812	57.76	365.895	1.32289	2.309	3.58	178.405	3.15198	0.0658754	34.7116	199.3	1.50425	1.97152	2.59435	2.7795	51.1272	33.257	3.58	4.87668	4.86275	4.79243	0.06875	1.98721	98.3922	6.95524	0.967773	1.77516	42.969	2.01712	1.59687	7.31062	670.418	37.2128	2645.9	5.70326	3.4147	5.05
758	0.96K0.5Na0.5Nb1-ySbyO3-0.01CaSnO3-0.03Bi0.5K0.5HfO3 y= 0	180	1082.5	0.40664	33.9237	3.1814	1.2002	4.12815	16.13	0.867	0.8665	1.04425	461.738	57.7027	364.165	1.30466	2.268	3.55	178.425	3.1585	0.066336	34.7364	199.5	1.50785	1.96892	2.59585	2.781	50.7432	33.4241	3.55	4.85284	4.84449	4.80229	0.06125	1.9547	95.7316	6.7978	0.9552	1.7594	42.02	2.0195	1.593	7.4918	664.596	36.7109	2711.26	5.90613	3.319	5.03
759	y=0.02	220	1082.5	0.40664	33.9237	3.1814	1.2002	4.12815	16.13	0.867	0.8665	1.04425	461.738	57.7027	364.165	1.30466	2.268	3.55	178.425	3.1585	0.066336	34.7364	199.5	1.50785	1.96892	2.59585	2.781	50.7432	33.4241	3.55	4.85284	4.84449	4.80229	0.06125	1.96142	96.2854	6.86097	0.962304	1.76708	42.212	2.02161	1.59876	7.39926	667.858	36.8941	2675.99	5.85233	3.3766	5.03
760	y=0.03	370	1082.5	0.40664	33.9237	3.1814	1.2002	4.12815	16.13	0.867	0.8665	1.04425	461.738	57.7027	364.165	1.30466	2.268	3.55	178.425	3.1585	0.066336	34.7364	199.5	1.50785	1.96892	2.59585	2.781	50.7432	33.4241	3.55	4.85284	4.84449	4.80229	0.06125	1.96478	96.5623	6.89255	0.965856	1.77092	42.308	2.02267	1.60164	7.35298	669.489	36.9857	2658.35	5.82543	3.4054	5.03
761	y=0.035	450	1082.5	0.40664	33.9237	3.1814	1.2002	4.12815	16.13	0.867	0.8665	1.04425	461.738	57.7027	364.165	1.30466	2.268	3.55	178.425	3.1585	0.066336	34.7364	199.5	1.50785	1.96892	2.59585	2.781	50.7432	33.4241	3.55	4.85284	4.84449	4.80229	0.06125	1.96646	96.7007	6.90834	0.967632	1.77284	42.356	2.0232	1.60308	7.32985	670.305	37.0315	2649.54	5.81198	3.4198	5.03
762	y=0.04	400	1082.5	0.40664	33.9237	3.1814	1.2002	4.12815	16.13	0.867	0.8665	1.04425	461.738	57.7027	364.165	1.30466	2.268	3.55	178.425	3.1585	0.066336	34.7364	199.5	1.50785	1.96892	2.59585	2.781	50.7432	33.4241	3.55	4.85284	4.84449	4.80229	0.06125	1.96814	96.8392	6.92414	0.969408	1.77476	42.404	2.02372	1.60452	7.30671	671.12	37.0773	2640.72	5.79853	3.4342	5.03
763	y=0.05	230	1082.5	0.40664	33.9237	3.1814	1.2002	4.12815	16.13	0.867	0.8665	1.04425	461.738	57.7027	364.165	1.30466	2.268	3.55	178.425	3.1585	0.066336	34.7364	199.5	1.50785	1.96892	2.59585	2.781	50.7432	33.4241	3.55	4.85284	4.84449	4.80229	0.06125	1.9715	97.1161	6.95572	0.97296	1.7786	42.5	2.02478	1.6074	7.26044	672.751	37.1689	2623.08	5.77163	3.463	5.03
764	0.965(K0.48Na0.52)(Nb0.95Sb0.05)O3-0.035Bi0.5(Na0.82K0.18)0.5HfO3	525	1075	0.401945	33.7563	3.16121	1.19201	4.10982	15.9908	0.869904	0.870865	1.04478	463.522	57.4302	358.172	1.39681	2.27175	3.51885	176.816	3.12358	0.0669135	34.0711	198.304	1.50029	1.95845	2.57853	2.76791	51.4734	32.8135	3.51885	4.8161	4.80635	4.75713	0.063125	1.97364	97.2932	6.94484	0.968553	1.77385	42.5675	2.02481	1.60397	7.29788	672.404	37.0692	2643.75	5.81511	3.4395	5.035
765	(K0.5Na0.5)NbO3-0.005Er2O3-0.0025Yb2O3	114	1120	0.375475	32.3124	3.06887	1.2026	4.18072	15.515	0.85375	0.858125	1.04045	461.752	58.2936	365.702	1.30421	2.22138	3.545	179.71	3.19713	0.065904	35.0144	201.312	1.52162	1.98001	2.61562	2.80261	51.0175	33.921	3.545	4.84081	4.84081	4.85095	0.0506	1.92	92.906	6.7	0.95	1.75	41	2.03	1.6	7.57	663.8	36.28	2741	6.144	3.3	5
766	(K0.5Na0.5)NbO3-0.005Er2O3-0.005Yb2O3	105	1120	0.38275	32.745	3.09035	1.2051	4.1857	15.69	0.8565	0.86075	1.04445	463.26	58.4435	368.43	1.30252	2.2285	3.56	180.135	3.2061	0.0656469	35.0765	201.75	1.52379	1.98497	2.62082	2.80848	51.135	33.9735	3.56	4.85452	4.85452	4.86466	0.0508	1.92	92.906	6.7	0.95	1.75	41	2.03	1.6	7.57	663.8	36.28	2741	6.144	3.3	5
767	(K0.5Na0.5)NbO3-0.005Er2O3-0.0075Yb2O3	60	1120	0.390025	33.1776	3.11183	1.2076	4.19067	15.865	0.85925	0.863375	1.04845	464.769	58.5933	371.158	1.30082	2.23563	3.575	180.56	3.21508	0.0653955	35.1386	202.188	1.52596	1.98994	2.62602	2.81435	51.2525	34.026	3.575	4.86823	4.86823	4.87837	0.051	1.92	92.906	6.7	0.95	1.75	41	2.03	1.6	7.57	663.8	36.28	2741	6.144	3.3	5
768	(1-x)(K0.52Na0.48) (Nb0.95Sb0.05)O3-xCaZrO3 x=0.01	170	1163	0.36417	31.4528	3.03855	1.2005	4.16758	15.2084	0.846468	0.84952	1.02464	457.1	57.8803	360.897	1.24118	2.2065	3.5248	179.425	3.18889	0.0664107	35.2122	200.592	1.5182	1.97155	2.60919	2.79176	50.0781	34.0567	3.5248	4.83763	4.83763	4.83763	0.05	1.93693	94.317	6.86036	0.968615	1.7719	41.485	2.03214	1.61285	7.31821	672.172	36.7784	2643.91	5.95684	3.4455	5
769	x=0.02	235	1163	0.371299	31.5399	3.0523	1.201	4.15275	15.2568	0.849736	0.85104	1.03287	458.441	57.7164	368.474	1.21536	2.213	3.5296	179.37	3.18698	0.0668554	35.1211	200.384	1.5164	1.97151	2.60718	2.78993	49.5962	33.9726	3.5296	4.84522	4.84522	4.84522	0.05	1.93635	94.2857	6.85621	0.96873	1.7738	41.47	2.02879	1.6107	7.30742	672.049	36.7998	2638.67	5.90978	3.441	5
770	x=0.03	160	1163	0.378429	31.627	3.06606	1.2015	4.13793	15.3052	0.853004	0.85256	1.04111	459.781	57.5526	376.05	1.18954	2.2195	3.5344	179.316	3.18508	0.0672974	35.0301	200.176	1.5146	1.97146	2.60516	2.78809	49.1143	33.8885	3.5344	4.8528	4.8528	4.8528	0.05	1.93578	94.2545	6.85206	0.968845	1.7757	41.455	2.02543	1.60855	7.29663	671.926	36.8211	2633.43	5.86272	3.4365	5
771	x=0.05	60	1163	0.392688	31.8013	3.09356	1.2025	4.10828	15.402	0.85954	0.8556	1.05758	462.462	57.2248	391.204	1.1379	2.2325	3.544	179.206	3.18126	0.068173	34.848	199.76	1.511	1.97137	2.60114	2.78442	48.1505	33.7203	3.544	4.86797	4.86797	4.86797	0.05	1.93463	94.192	6.84377	0.969075	1.7795	41.425	2.01872	1.60425	7.27505	671.68	36.8639	2622.94	5.7686	3.4275	5
772	0.99(0.96K0.46Na0.54Nb0.98Ta0.02O3-0.04Bi0.5(Na0.82K0.18)0.5ZrO3)-0.01CaZrO3	300	1165	0.412947	33.9425	3.17967	1.18813	4.07385	16.0416	0.877883	0.876725	1.05915	466.911	57.0079	366.84	1.41242	2.28768	3.51015	175.757	3.09895	0.0678985	33.5223	197.234	1.49256	1.95226	2.56475	2.75695	51.1717	32.2974	3.51015	4.808	4.79697	4.74128	0.06485	1.93854	94.4961	6.74139	0.951488	1.75947	41.5587	2.01192	1.58818	7.5146	665.465	36.508	2720.56	5.83133	3.28512	5.01901
773	0.96(K0.48Na0.52)(Nb1-xSbx)O3-0.01SrZrO3-0.03(Bi0.5Na0.5)ZrO3 x=0	200	1095	0.408742	33.8482	3.16424	1.19305	4.1006	16.0364	0.869678	0.86992	1.04921	463.968	57.3541	364.648	1.39112	2.268	3.5258	176.929	3.12504	0.0667232	34.0559	198.332	1.5003	1.95914	2.5789	2.76799	50.9237	32.7621	3.5258	4.82233	4.81397	4.77178	0.06125	1.9184	92.8387	6.69	0.9512	1.7584	40.96	2.0168	1.592	7.5172	663.648	36.3846	2716.36	5.95016	3.288	5
774	x=0.02	270	1095	0.408742	33.8482	3.16424	1.19305	4.1006	16.0364	0.869678	0.86992	1.04921	463.968	57.3541	364.648	1.39112	2.268	3.5258	176.929	3.12504	0.0667232	34.0559	198.332	1.5003	1.95914	2.5789	2.76799	50.9237	32.7621	3.5258	4.82233	4.81397	4.77178	0.06125	1.92512	93.3925	6.75317	0.958304	1.76608	41.152	2.01891	1.59776	7.42466	666.91	36.5678	2681.09	5.89636	3.3456	5
775	x=0.04	380	1095	0.408742	33.8482	3.16424	1.19305	4.1006	16.0364	0.869678	0.86992	1.04921	463.968	57.3541	364.648	1.39112	2.268	3.5258	176.929	3.12504	0.0667232	34.0559	198.332	1.5003	1.95914	2.5789	2.76799	50.9237	32.7621	3.5258	4.82233	4.81397	4.77178	0.06125	1.93184	93.9463	6.81634	0.965408	1.77376	41.344	2.02102	1.60352	7.33211	670.172	36.7509	2645.82	5.84256	3.4032	5
776	x=0.05	420	1095	0.408742	33.8482	3.16424	1.19305	4.1006	16.0364	0.869678	0.86992	1.04921	463.968	57.3541	364.648	1.39112	2.268	3.5258	176.929	3.12504	0.0667232	34.0559	198.332	1.5003	1.95914	2.5789	2.76799	50.9237	32.7621	3.5258	4.82233	4.81397	4.77178	0.06125	1.9352	94.2232	6.84792	0.96896	1.7776	41.44	2.02208	1.6064	7.28584	671.803	36.8425	2628.18	5.81566	3.432	5
777	x=0.06	400	1095	0.408742	33.8482	3.16424	1.19305	4.1006	16.0364	0.869678	0.86992	1.04921	463.968	57.3541	364.648	1.39112	2.268	3.5258	176.929	3.12504	0.0667232	34.0559	198.332	1.5003	1.95914	2.5789	2.76799	50.9237	32.7621	3.5258	4.82233	4.81397	4.77178	0.06125	1.93856	94.5001	6.8795	0.972512	1.78144	41.536	2.02314	1.60928	7.23957	673.434	36.9341	2610.55	5.78876	3.4608	5
778	x=0.08	0	1095	0.408742	33.8482	3.16424	1.19305	4.1006	16.0364	0.869678	0.86992	1.04921	463.968	57.3541	364.648	1.39112	2.268	3.5258	176.929	3.12504	0.0667232	34.0559	198.332	1.5003	1.95914	2.5789	2.76799	50.9237	32.7621	3.5258	4.82233	4.81397	4.77178	0.06125	1.94528	95.0539	6.94267	0.979616	1.78912	41.728	2.02525	1.61504	7.14702	676.696	37.1173	2575.28	5.73497	3.5184	5
779	0.925(LixNa0.53K0.48-x)NbO3-0.065BaZrO3-0.01(Bi0.5Na0.5)TiO3 x=0.01	275	1195	0.501162	38.4185	3.33594	1.22047	4.10444	17.7907	0.877798	0.870775	1.10352	468.635	58.0945	402.029	1.37829	2.27477	3.66325	179.291	3.16265	0.0615067	34.4568	200.906	1.51822	1.99018	2.60563	2.79511	49.1552	33.6512	3.66325	4.83393	4.83114	4.81708	0.0542125	1.9098	92.3463	6.66495	0.95155	1.76425	40.745	2.00685	1.586	7.457	663.495	36.3941	2692.88	5.77544	3.279	4.99
780	x=0.02	310	1195	0.497924	38.1211	3.31541	1.22445	4.09019	17.6427	0.878722	0.872625	1.11	469.573	57.7599	403.102	1.40479	2.26645	3.64475	178.55	3.14341	0.0620226	34.1523	200.213	1.51008	1.98404	2.59657	2.78808	49.2588	33.4748	3.64475	4.81711	4.81432	4.80026	0.0542125	1.9098	92.3463	6.66495	0.95155	1.76425	40.745	2.00685	1.586	7.457	663.495	36.3941	2692.88	5.77544	3.279	4.99
781	x=0.03	375	1195	0.494687	37.8236	3.29487	1.22843	4.07595	17.4947	0.879648	0.874475	1.11647	470.511	57.4253	404.175	1.43129	2.25813	3.62625	177.81	3.12417	0.0625473	33.8478	199.519	1.50194	1.97789	2.58751	2.78105	49.3624	33.2984	3.62625	4.80029	4.79751	4.78344	0.0542125	1.9098	92.3463	6.66495	0.95155	1.76425	40.745	2.00685	1.586	7.457	663.495	36.3941	2692.88	5.77544	3.279	4.99
782	x=0.05	250	1195	0.488212	37.2287	3.2538	1.23639	4.04746	17.1988	0.881498	0.878175	1.12942	472.387	56.7561	406.321	1.48429	2.24147	3.58925	176.331	3.08569	0.0636238	33.2388	198.131	1.48566	1.96561	2.56937	2.76699	49.5696	32.9456	3.58925	4.76666	4.76387	4.74981	0.0542125	1.9098	92.3463	6.66495	0.95155	1.76425	40.745	2.00685	1.586	7.457	663.495	36.3941	2692.88	5.77544	3.279	4.99
783	K0.5Na0.5Nb1-xTaxO3 x=0.1	130	1120	0.354	31.0435	3.005	1.195	4.165	15	0.845	0.85	1.02	457.3	57.7778	354	1.3035	2.2	3.5	178.5	3.17	0.0666667	34.86	200	1.515	1.965	2.6	2.785	50.65	33.755	3.5	4.8093	4.8093	4.8093	0.05	2.028	101.71	6.983	0.95	1.745	44.2	2.021	1.59	7.623	673.55	36.7969	2794.2	5.7636	3.3	5.1
784	x=0.3	160	1120	0.354	31.0435	3.005	1.195	4.165	15	0.845	0.85	1.02	457.3	57.7778	354	1.3035	2.2	3.5	178.5	3.17	0.0666667	34.86	200	1.515	1.965	2.6	2.785	50.65	33.755	3.5	4.8093	4.8093	4.8093	0.05	2.244	119.319	7.549	0.95	1.735	50.6	2.003	1.57	7.729	693.05	37.8308	2900.6	5.0028	3.3	5.3
785	x=0.5	75	1120	0.354	31.0435	3.005	1.195	4.165	15	0.845	0.85	1.02	457.3	57.7778	354	1.3035	2.2	3.5	178.5	3.17	0.0666667	34.86	200	1.515	1.965	2.6	2.785	50.65	33.755	3.5	4.8093	4.8093	4.8093	0.05	2.46	136.927	8.115	0.95	1.725	57	1.985	1.55	7.835	712.55	38.8647	3007	4.242	3.3	5.5
786	0.96K0.5Na0.5NbO3-0.04Sr(Al0.5Nb0.5)O3	105	1120	0.41184	33.3066	3.1276	1.2028	4.1152	15.92	0.8564	0.856	1.048	460.988	57.5601	381.56	1.29492	2.226	3.56	179.04	3.1716	0.0653266	34.8232	200	1.512	1.97112	2.6012	2.7848	48.8252	33.4248	3.56	4.86032	4.86032	4.86032	0.05	1.8876	91.5875	6.6474	0.956	1.7552	40.44	2.0222	1.598	7.4864	662.076	36.1213	2704.84	6.0939	3.304	4.96
787	0.98K0.5Na0.5NbO3-0.02Sr(Al0.5Nb0.5)O3	130	1215	0.38292	32.175	3.0663	1.1989	4.1401	15.46	0.8507	0.853	1.034	459.144	57.669	367.78	1.29921	2.213	3.53	178.77	3.1708	0.0659767	34.8416	200	1.5135	1.96806	2.6006	2.7849	49.7376	33.5899	3.53	4.83481	4.83481	4.83481	0.05	1.9038	92.2468	6.6737	0.953	1.7526	40.72	2.0261	1.599	7.5282	662.938	36.2006	2722.92	6.11895	3.302	4.98
788	0.96(K0.5Na0.5)(Nb0.965Sb0.035)-0.01CaZrO3-0.03(Bi0.5K0.5)HfO3	300	1090	0.40664	33.9237	3.1814	1.2002	4.12815	16.13	0.867	0.8665	1.04425	461.738	57.7027	364.165	1.30466	2.268	3.55	178.425	3.1585	0.066336	34.7364	199.5	1.50785	1.96892	2.59585	2.781	50.7432	33.4241	3.55	4.85284	4.84449	4.80229	0.06125	1.89422	92.7441	6.57975	0.923415	1.70442	40.7138	1.95668	1.54162	7.27779	644.608	35.523	2638.4	5.73431	3.20279	4.8788
789	(K0.45Na0.55)0.98Li0.02Nb0.76Ta0.18Sb0.06O3	390	1120	0.34852	30.5615	2.9705	1.2061	4.1429	14.76	0.8461	0.853	1.0322	458.558	57.1875	355.98	1.34255	2.182	3.47	177.39	3.1388	0.0677507	34.4232	198.9	1.4999	1.95502	2.586	2.7741	50.829	33.5665	3.47	4.78331	4.78331	4.78331	0.05	2.1354	110.484	7.4068	0.9722	1.765	47.36	2.0204	1.6	7.3762	691.544	37.7829	2726.54	5.29116	3.48	5.18
790	(K0.45Na0.55)0.98Li0.02Nb0.76Ta0.18Sb0.06O3	396	1130	0.34852	30.5615	2.9705	1.2061	4.1429	14.76	0.8461	0.853	1.0322	458.558	57.1875	355.98	1.34255	2.182	3.47	177.39	3.1388	0.0677507	34.4232	198.9	1.4999	1.95502	2.586	2.7741	50.829	33.5665	3.47	4.78331	4.78331	4.78331	0.05	2.1354	110.484	7.4068	0.9722	1.765	47.36	2.0204	1.6	7.3762	691.544	37.7829	2726.54	5.29116	3.48	5.18
791	(K0.45Na0.55)0.98Li0.02Nb0.76Ta0.18Sb0.06O3	370	1135	0.34852	30.5615	2.9705	1.2061	4.1429	14.76	0.8461	0.853	1.0322	458.558	57.1875	355.98	1.34255	2.182	3.47	177.39	3.1388	0.0677507	34.4232	198.9	1.4999	1.95502	2.586	2.7741	50.829	33.5665	3.47	4.78331	4.78331	4.78331	0.05	2.1354	110.484	7.4068	0.9722	1.765	47.36	2.0204	1.6	7.3762	691.544	37.7829	2726.54	5.29116	3.48	5.18
792	(K0.45Na0.55)0.98Li0.02Nb0.76Ta0.18Sb0.06O3	352	1140	0.34852	30.5615	2.9705	1.2061	4.1429	14.76	0.8461	0.853	1.0322	458.558	57.1875	355.98	1.34255	2.182	3.47	177.39	3.1388	0.0677507	34.4232	198.9	1.4999	1.95502	2.586	2.7741	50.829	33.5665	3.47	4.78331	4.78331	4.78331	0.05	2.1354	110.484	7.4068	0.9722	1.765	47.36	2.0204	1.6	7.3762	691.544	37.7829	2726.54	5.29116	3.48	5.18
793	(K0.45Na0.55)0.98Li0.02Nb0.76Ta0.18Sb0.06O3	320	1150	0.34852	30.5615	2.9705	1.2061	4.1429	14.76	0.8461	0.853	1.0322	458.558	57.1875	355.98	1.34255	2.182	3.47	177.39	3.1388	0.0677507	34.4232	198.9	1.4999	1.95502	2.586	2.7741	50.829	33.5665	3.47	4.78331	4.78331	4.78331	0.05	2.1354	110.484	7.4068	0.9722	1.765	47.36	2.0204	1.6	7.3762	691.544	37.7829	2726.54	5.29116	3.48	5.18
794	(K0.45Na0.55)0.98Li0.02Nb0.76Ta0.18Sb0.06O3	310	1120	0.34852	30.5615	2.9705	1.2061	4.1429	14.76	0.8461	0.853	1.0322	458.558	57.1875	355.98	1.34255	2.182	3.47	177.39	3.1388	0.0677507	34.4232	198.9	1.4999	1.95502	2.586	2.7741	50.829	33.5665	3.47	4.78331	4.78331	4.78331	0.05	2.1354	110.484	7.4068	0.9722	1.765	47.36	2.0204	1.6	7.3762	691.544	37.7829	2726.54	5.29116	3.48	5.18
795	0.96(K0.48Na0.52)1+xNb0.93Sb0.02Ta0.05O3–0.04Bi0.5(K0.12Na0.88)0.5ZrO3 x=0	363	1090	0.409046	34.1705	3.18517	1.192	4.10338	16.1456	0.873312	0.87368	1.04802	464.284	57.4026	358.711	1.40712	2.282	3.5232	176.657	3.11867	0.0668913	33.9951	198.128	1.4986	1.95806	2.57639	2.76618	51.5836	32.7109	3.5232	4.81879	4.80765	4.75139	0.065	1.97696	97.6185	6.88901	0.958304	1.76368	42.688	2.01459	1.59296	7.4501	671.59	36.8159	2706.63	5.71377	3.3456	5.048
796	x=0.005	376	1095	0.410731	34.318	3.1995	1.19771	4.12329	16.2168	0.877377	0.87777	1.05294	466.486	57.6787	360.414	1.41355	2.29256	3.5399	177.509	3.13378	0.0668935	34.1603	199.084	1.50585	1.96746	2.58882	2.7795	51.8272	32.8711	3.5399	4.84178	4.83064	4.77438	0.06524	1.97696	97.6185	6.88901	0.958304	1.76368	42.688	2.01459	1.59296	7.4501	671.59	36.8159	2706.63	5.71377	3.3456	5.048
797	x=0.01	383	1100	0.412416	34.4654	3.21383	1.20342	4.1432	16.2881	0.881441	0.881859	1.05785	468.688	57.9547	362.116	1.41998	2.30312	3.55661	178.361	3.1489	0.0668956	34.3255	200.04	1.5131	1.97686	2.60124	2.79283	52.0707	33.0313	3.55661	4.86476	4.85362	4.79736	0.06548	1.97696	97.6185	6.88901	0.958304	1.76368	42.688	2.01459	1.59296	7.4501	671.59	36.8159	2706.63	5.71377	3.3456	5.048
798	x=0.02	396	1120	0.415785	34.7604	3.24248	1.21485	4.18302	16.4305	0.889571	0.890038	1.06768	473.093	58.5068	365.521	1.43285	2.32424	3.59002	180.065	3.17913	0.0668999	34.6559	201.953	1.52759	1.99566	2.6261	2.81948	52.5578	33.3516	3.59002	4.91073	4.89959	4.84333	0.06596	1.97696	97.6185	6.88901	0.958304	1.76368	42.688	2.01459	1.59296	7.4501	671.59	36.8159	2706.63	5.71377	3.3456	5.048
799	x=0.025	400	1130	0.417469	34.9078	3.25681	1.22056	4.20293	16.5018	0.893635	0.894128	1.07259	475.296	58.7829	367.224	1.43928	2.3348	3.60672	180.917	3.19425	0.066902	34.8211	202.909	1.53484	2.00506	2.63852	2.83281	52.8014	33.5118	3.60672	4.93372	4.92258	4.86632	0.0662	1.97696	97.6185	6.88901	0.958304	1.76368	42.688	2.01459	1.59296	7.4501	671.59	36.8159	2706.63	5.71377	3.3456	5.048
800	x=0.03	415	1130	0.419154	35.0553	3.27114	1.22627	4.22283	16.573	0.8977	0.898218	1.0775	477.498	59.0589	368.926	1.44571	2.34536	3.62342	181.769	3.20936	0.066904	34.9863	203.865	1.54209	2.01446	2.65095	2.84614	53.0449	33.672	3.62342	4.9567	4.94556	4.8893	0.06644	1.97696	97.6185	6.88901	0.958304	1.76368	42.688	2.01459	1.59296	7.4501	671.59	36.8159	2706.63	5.71377	3.3456	5.048
801	x=0.035	76	1135	0.420839	35.2027	3.28547	1.23198	4.24274	16.6442	0.901764	0.902307	1.08242	479.701	59.335	370.628	1.45214	2.35592	3.64013	182.621	3.22448	0.0669061	35.1515	204.821	1.54934	2.02386	2.66338	2.85946	53.2885	33.8321	3.64013	4.97969	4.96855	4.91229	0.06668	1.97696	97.6185	6.88901	0.958304	1.76368	42.688	2.01459	1.59296	7.4501	671.59	36.8159	2706.63	5.71377	3.3456	5.048
802	0.961(K0.48Na0.52)NbO3−0.004BiInO3−0.035(Bi0.5Na0.5)ZrO3	317	1080	0.413303	34.4186	3.19951	1.19199	4.09949	16.2382	0.87536	0.875372	1.04997	464.743	57.3856	359.036	1.41336	2.28815	3.52578	176.56	3.11569	0.0668792	33.9489	198.021	1.49758	1.95781	2.57509	2.76513	51.6498	32.6488	3.52578	4.82037	4.8084	4.74792	0.066125	1.91972	92.9348	6.69833	0.95321	1.75955	40.997	2.01685	1.5934	7.5036	663.245	36.4579	2710.2	5.97184	3.2963	5
803	(1–x)(K0.5Na0.5)NbO3−xBiFeO3 x=0.005	130	1065	0.36878	31.9332	3.05667	1.19592	4.15543	15.34	0.851475	0.85525	1.0258	458.53	57.7732	354.95	1.31718	2.2205	3.5125	178.368	3.16413	0.0664928	34.7923	199.8	1.51258	1.96548	2.59785	2.78317	50.8533	33.6232	3.5125	4.81862	4.81584	4.80177	0.05375	1.91705	92.7207	6.69365	0.9489	1.74705	40.925	2.0282	1.601	7.55355	664.278	36.2345	2736.34	6.11373	3.30225	4.995
804	x=0.01	172	1065	0.38356	32.8229	3.10835	1.19685	4.14585	15.68	0.85795	0.8605	1.0316	459.76	57.7686	355.9	1.33085	2.241	3.525	178.235	3.15827	0.0663265	34.7245	199.6	1.51015	1.96595	2.5957	2.78135	51.0565	33.4915	3.525	4.82795	4.82238	4.79425	0.0575	1.9141	92.5354	6.6873	0.9478	1.7441	40.85	2.0264	1.602	7.5371	664.755	36.1889	2731.67	6.08346	3.3045	4.99
805	x=0.02	57	1065	0.41312	34.6022	3.2117	1.1987	4.1267	16.36	0.8709	0.871	1.0432	462.22	57.7594	357.8	1.35821	2.282	3.55	177.97	3.14654	0.0660147	34.589	199.2	1.5053	1.9669	2.5914	2.7777	51.463	33.2279	3.55	4.84659	4.83545	4.77919	0.065	1.9082	92.1648	6.6746	0.9456	1.7382	40.7	2.0228	1.604	7.5042	665.71	36.0978	2722.34	6.02292	3.309	4.98
806	0.955(Na0.5K0.5)1−xLix(Nb0.96Sb0.04)O3–0.035(Bi0.5Na0.5)0.9(Sr)0.1ZrO3–0.01BaZrO3 x=0	300	1070	0.425381	34.98	3.21646	1.19908	4.11548	16.4985	0.869452	0.86835	1.05094	462.56	57.7106	366.112	1.35648	2.27335	3.56175	177.939	3.1458	0.0652484	34.5019	199.205	1.50608	1.96768	2.59002	2.7765	50.799	33.2186	3.56175	4.83715	4.82838	4.78407	0.0618125	1.93157	93.9322	6.81443	0.965484	1.77473	41.337	2.01935	1.60246	7.32648	670.119	36.7621	2643.11	5.81889	3.4011	5
807	x=0.02	247	1070	0.420148	34.5196	3.18351	1.20968	4.09437	16.2693	0.870503	0.871215	1.06259	463.761	57.1468	368.003	1.39377	2.25616	3.5331	176.879	3.116	0.0661676	34.0847	198.155	1.49166	1.95815	2.57665	2.76609	50.9699	33.0385	3.5331	4.81233	4.80356	4.75926	0.0618125	1.93157	93.9322	6.81443	0.965484	1.77473	41.337	2.01935	1.60246	7.32648	670.119	36.7621	2643.11	5.81889	3.4011	5
808	x=0.04	200	1070	0.414914	34.0593	3.15056	1.22028	4.07327	16.0401	0.871553	0.87408	1.07424	464.962	56.5831	369.894	1.43107	2.23897	3.50445	175.819	3.0862	0.067113	33.6676	197.104	1.47724	1.94862	2.56328	2.75568	51.1409	32.8585	3.50445	4.78752	4.77875	4.73444	0.0618125	1.93157	93.9322	6.81443	0.965484	1.77473	41.337	2.01935	1.60246	7.32648	670.119	36.7621	2643.11	5.81889	3.4011	5
809	(1-x)K0.5Na0.5NbO3–xBaAl0.5Nb0.5O3 x=0.01	88	1080	0.37496	32.1063	3.05075	1.19745	4.15685	15.41	0.84735	0.8505	1.0288	457.756	57.849	360.44	1.29977	2.2065	3.525	178.695	3.17232	0.0655419	34.893	200.15	1.51595	1.96825	2.6011	2.78565	50.283	33.8145	3.525	4.81149	4.81149	4.81149	0.05	1.9119	92.5764	6.68685	0.9515	1.7513	40.86	2.02805	1.5995	7.5491	663.369	36.2403	2731.96	6.13148	3.301	4.99
810	x=0.02	95	1080	0.39592	33.1692	3.0965	1.1999	4.1487	15.82	0.8497	0.851	1.0376	458.212	57.9202	366.88	1.29605	2.213	3.55	178.89	3.17464	0.0644753	34.926	200.3	1.5169	1.9715	2.6022	2.7863	49.916	33.8739	3.55	4.81367	4.81367	4.81367	0.05	1.9038	92.2468	6.6737	0.953	1.7526	40.72	2.0261	1.599	7.5282	662.938	36.2006	2722.92	6.11895	3.302	4.98
811	x=0.05	67	1080	0.4588	36.3577	3.23375	1.20725	4.12425	17.05	0.85675	0.8525	1.064	459.58	58.1337	386.2	1.28487	2.2325	3.625	179.475	3.1816	0.0615836	35.025	200.75	1.51975	1.98125	2.6055	2.78825	48.815	34.0523	3.625	4.82024	4.82024	4.82024	0.05	1.8795	91.2579	6.63425	0.9575	1.7565	40.3	2.02025	1.5975	7.4655	661.645	36.0816	2695.8	6.08138	3.305	4.95
812	(1-x)(K0.5Na0.5)(Nb0.955Sb0.045)O3-xBi0.5(Na0.5K0.5)0.5Zr0.8Sn0.1Hf0.1O3 x=0.02	250	1090	0.38356	32.8229	3.10835	1.19685	4.14585	15.68	0.85795	0.8605	1.0316	459.76	57.7686	355.9	1.33085	2.241	3.525	178.235	3.15827	0.0663265	34.7245	199.6	1.51015	1.96595	2.5957	2.78135	51.0565	33.4915	3.525	4.82795	4.82238	4.79425	0.0575	1.93754	94.3739	6.85081	0.967757	1.77236	41.505	2.02867	1.60983	7.3252	671.345	36.7911	2645.17	5.91746	3.4319	5.002
813	x=0.03	375	1090	0.39834	33.7125	3.16003	1.19778	4.13628	16.02	0.864425	0.86575	1.0374	460.99	57.764	356.85	1.34453	2.2615	3.5375	178.102	3.1524	0.0661673	34.6568	199.4	1.50772	1.96643	2.59355	2.77953	51.2597	33.3597	3.5375	4.83727	4.82892	4.78672	0.06125	1.93843	94.4588	6.85219	0.96831	1.77454	41.5325	2.02553	1.608	7.31125	671.294	36.8321	2638.58	5.86723	3.43035	5.003
814	x=0.035	460	1090	0.40573	34.1574	3.18586	1.19824	4.13149	16.19	0.867663	0.868375	1.0403	461.605	57.7617	357.325	1.35137	2.27175	3.54375	178.036	3.14947	0.0660902	34.6229	199.3	1.50651	1.96666	2.59247	2.77861	51.3614	33.2938	3.54375	4.84193	4.83218	4.78296	0.063125	1.93887	94.5013	6.85288	0.968587	1.77563	41.5463	2.02396	1.60708	7.30427	671.269	36.8525	2635.29	5.84212	3.42957	5.0035
815	x=0.04	410	1090	0.41312	34.6022	3.2117	1.1987	4.1267	16.36	0.8709	0.871	1.0432	462.22	57.7594	357.8	1.35821	2.282	3.55	177.97	3.14654	0.0660147	34.589	199.2	1.5053	1.9669	2.5914	2.7777	51.463	33.2279	3.55	4.84659	4.83545	4.77919	0.065	1.93932	94.5438	6.85357	0.968864	1.77672	41.56	2.02239	1.60616	7.2973	671.244	36.873	2632	5.81701	3.4288	5.004
816	x=0.045	300	1090	0.42051	35.0471	3.23754	1.19916	4.12191	16.53	0.874138	0.873625	1.0461	462.835	57.7571	358.275	1.36505	2.29225	3.55625	177.904	3.14361	0.0659407	34.5551	199.1	1.50409	1.96714	2.59032	2.77679	51.5646	33.162	3.55625	4.85126	4.83872	4.77543	0.066875	1.93977	94.5863	6.85426	0.969141	1.77781	41.5737	2.02082	1.60524	7.29032	671.218	36.8935	2628.71	5.79189	3.42802	5.0045
817	(Ka0.5Na0.5)(Nb1-xTax)O3 x=0.05	130	1050	0.354	31.0435	3.005	1.195	4.165	15	0.845	0.85	1.02	457.3	57.7778	354	1.3035	2.2	3.5	178.5	3.17	0.0666667	34.86	200	1.515	1.965	2.6	2.785	50.65	33.755	3.5	4.8093	4.8093	4.8093	0.05	1.974	97.3081	6.8415	0.95	1.7475	42.6	2.0255	1.595	7.5965	668.675	36.5385	2767.6	5.9538	3.3	5.05
818	x=0.1	145	1050	0.354	31.0435	3.005	1.195	4.165	15	0.845	0.85	1.02	457.3	57.7778	354	1.3035	2.2	3.5	178.5	3.17	0.0666667	34.86	200	1.515	1.965	2.6	2.785	50.65	33.755	3.5	4.8093	4.8093	4.8093	0.05	2.028	101.71	6.983	0.95	1.745	44.2	2.021	1.59	7.623	673.55	36.7969	2794.2	5.7636	3.3	5.1
819	x=0.15	155	1050	0.354	31.0435	3.005	1.195	4.165	15	0.845	0.85	1.02	457.3	57.7778	354	1.3035	2.2	3.5	178.5	3.17	0.0666667	34.86	200	1.515	1.965	2.6	2.785	50.65	33.755	3.5	4.8093	4.8093	4.8093	0.05	2.082	106.112	7.1245	0.95	1.7425	45.8	2.0165	1.585	7.6495	678.425	37.0554	2820.8	5.5734	3.3	5.15
820	x=0.2	104	1050	0.354	31.0435	3.005	1.195	4.165	15	0.845	0.85	1.02	457.3	57.7778	354	1.3035	2.2	3.5	178.5	3.17	0.0666667	34.86	200	1.515	1.965	2.6	2.785	50.65	33.755	3.5	4.8093	4.8093	4.8093	0.05	2.136	110.514	7.266	0.95	1.74	47.4	2.012	1.58	7.676	683.3	37.3139	2847.4	5.3832	3.3	5.2
821	x=0.2	133	1075	0.354	31.0435	3.005	1.195	4.165	15	0.845	0.85	1.02	457.3	57.7778	354	1.3035	2.2	3.5	178.5	3.17	0.0666667	34.86	200	1.515	1.965	2.6	2.785	50.65	33.755	3.5	4.8093	4.8093	4.8093	0.05	2.136	110.514	7.266	0.95	1.74	47.4	2.012	1.58	7.676	683.3	37.3139	2847.4	5.3832	3.3	5.2
822	0.965-y (Ka0.5Na0.5)NbO3-0.035Bi0.5(Li0.7Na0.2K0.1)0.5ZrO3-yBiGaO3 y=0	225	1100	0.402241	33.848	3.16386	1.20482	4.11719	16.036	0.868415	0.8703	1.04793	462.443	57.3885	358.567	1.37689	2.26072	3.5245	177.314	3.12945	0.0667249	34.3359	198.591	1.49704	1.96026	2.58341	2.77156	51.4749	33.1615	3.5245	4.82511	4.81536	4.76613	0.063125	1.9186	92.8471	6.69125	0.95105	1.75735	40.965	2.01845	1.593	7.5238	663.667	36.3715	2719.44	5.97439	3.2895	5
823	y=0.001	270	1100	0.405197	34.026	3.1742	1.205	4.11527	16.104	0.86971	0.87135	1.04909	462.689	57.3876	358.757	1.37962	2.26483	3.527	177.287	3.12828	0.0666915	34.3224	198.551	1.49656	1.96036	2.58298	2.7712	51.5156	33.1351	3.527	4.82697	4.81667	4.76463	0.063875	1.91821	92.8239	6.69077	0.95148	1.7576	40.955	2.01812	1.593	7.51904	663.582	36.3764	2717	5.97026	3.2912	4.999
824	y=0.002	285	1100	0.408152	34.2039	3.18453	1.20519	4.11336	16.172	0.871005	0.8724	1.05025	462.935	57.3866	358.947	1.38236	2.26892	3.5295	177.261	3.12711	0.0666584	34.3088	198.511	1.49608	1.96045	2.58255	2.77083	51.5562	33.1087	3.5295	4.82884	4.81798	4.76312	0.064625	1.91782	92.8008	6.69029	0.95191	1.75785	40.945	2.01779	1.593	7.51428	663.497	36.3812	2714.56	5.96612	3.2929	4.998
825	y=0.003	190	1100	0.411108	34.3818	3.19487	1.20537	4.11144	16.24	0.8723	0.87345	1.05141	463.181	57.3857	359.137	1.38509	2.27303	3.532	177.234	3.12593	0.0666256	34.2953	198.471	1.49559	1.96055	2.58212	2.77047	51.5969	33.0824	3.532	4.8307	4.81928	4.76162	0.065375	1.91743	92.7776	6.68981	0.95234	1.7581	40.935	2.01746	1.593	7.50952	663.412	36.386	2712.13	5.96199	3.2946	4.997
826	y=0.004	125	1100	0.414065	34.5598	3.2052	1.20556	4.10953	16.308	0.873595	0.8745	1.05257	463.427	57.3848	359.327	1.38783	2.27712	3.5345	177.208	3.12476	0.0665931	34.2817	198.431	1.4951	1.96064	2.58169	2.7701	51.6375	33.056	3.5345	4.83257	4.82059	4.76011	0.066125	1.91704	92.7544	6.68933	0.95277	1.75835	40.925	2.01713	1.593	7.50476	663.327	36.3909	2709.69	5.95786	3.2963	4.996
827	0.955-y (Ka0.5Na0.5)NbO3-0.045Bi0.5(Li0.7Na0.2K0.1)0.5ZrO3-yBiGaO3 y=0	263	1100	0.416023	34.6493	3.20926	1.20762	4.10353	16.332	0.875105	0.8761	1.05591	463.912	57.2772	359.873	1.39785	2.27807	3.5315	176.975	3.11787	0.0667401	34.1862	198.189	1.49192	1.95891	2.57867	2.76772	51.7107	32.9919	3.5315	4.82962	4.81709	4.7538	0.066875	1.9182	92.8303	6.68875	0.95135	1.75945	40.955	2.01515	1.591	7.5106	663.629	36.3977	2713.28	5.92593	3.2865	5
828	y=0.001	290	1100	0.41898	34.8273	3.21959	1.20781	4.10161	16.4	0.8764	0.87715	1.05707	464.158	57.2763	360.062	1.40059	2.28218	3.534	176.948	3.11669	0.0667073	34.1727	198.149	1.49143	1.959	2.57824	2.76735	51.7513	32.9655	3.534	4.83149	4.8184	4.75229	0.067625	1.91781	92.8071	6.68827	0.95178	1.7597	40.945	2.01482	1.591	7.50584	663.544	36.4025	2710.84	5.9218	3.2882	4.999
829	y=0.002	310	1100	0.421936	35.0052	3.22993	1.20799	4.0997	16.468	0.877695	0.8782	1.05823	464.404	57.2754	360.252	1.40332	2.28627	3.5365	176.922	3.11552	0.0666748	34.1591	198.109	1.49094	1.9591	2.57781	2.76699	51.7919	32.9392	3.5365	4.83335	4.81971	4.75079	0.068375	1.91742	92.7839	6.68779	0.95221	1.75995	40.935	2.01449	1.591	7.50108	663.459	36.4074	2708.4	5.91766	3.2899	4.998
830	y=0.003	225	1100	0.424891	35.1831	3.24026	1.20818	4.09779	16.536	0.87899	0.87925	1.05939	464.65	57.2745	360.442	1.40606	2.29038	3.539	176.895	3.11435	0.0666425	34.1456	198.069	1.49046	1.95919	2.57738	2.76662	51.8326	32.9128	3.539	4.83522	4.82102	4.74928	0.069125	1.91703	92.7608	6.68731	0.95264	1.7602	40.925	2.01416	1.591	7.49632	663.374	36.4122	2705.97	5.91353	3.2916	4.997
831	y=0.004	138	1100	0.427847	35.3611	3.2506	1.20836	4.09587	16.604	0.880285	0.8803	1.06055	464.896	57.2736	360.632	1.4088	2.29447	3.5415	176.869	3.11318	0.0666105	34.132	198.029	1.48998	1.95929	2.57695	2.76626	51.8732	32.8864	3.5415	4.83708	4.82232	4.74778	0.069875	1.91664	92.7376	6.68683	0.95307	1.76045	40.915	2.01383	1.591	7.49156	663.289	36.417	2703.53	5.9094	3.2933	4.996
832	0.955(K0.48Na0.52)NbO3-0.045(Bi0.5K0.5)ZrO3	241	1120	0.419317	34.9206	3.22977	1.1972	4.11508	16.4672	0.874844	0.87441	1.04751	463.439	57.6526	358.542	1.37938	2.29225	3.5484	177.519	3.13544	0.0661922	34.3812	198.786	1.50212	1.96455	2.58593	2.77341	51.5999	33.0106	3.5484	4.84311	4.83058	4.76729	0.066875	1.9182	92.8303	6.68875	0.95135	1.75945	40.955	2.01515	1.591	7.5106	663.629	36.3977	2713.28	5.92593	3.2865	5
833	0.955(K0.48Na0.52)NbO3-0.045(Bi0.5 (Na0.7K0.2Li0.1)0.5)ZrO3	300	1120	0.416135	34.5945	3.20918	1.19423	4.09792	16.3052	0.876486	0.876435	1.05192	464.88	57.3615	359.338	1.41457	2.29022	3.52815	176.567	3.11438	0.0668498	33.9581	197.987	1.49621	1.95786	2.5749	2.76493	51.696	32.6639	3.52815	4.82268	4.81015	4.74686	0.066875	1.9182	92.8303	6.68875	0.95135	1.75945	40.955	2.01515	1.591	7.5106	663.629	36.3977	2713.28	5.92593	3.2865	5
834	0.955(K0.48Na0.52)NbO3-0.045(Bi0.5 Li0.5)ZrO3	223	1120	0.411442	34.1971	3.17982	1.20687	4.08043	16.1072	0.877094	0.87891	1.06326	465.721	56.8387	361.152	1.44384	2.272	3.5034	175.719	3.08864	0.0676716	33.6405	197.099	1.48232	1.94961	2.56388	2.75631	51.852	32.5815	3.5034	4.80221	4.78967	4.72638	0.066875	1.9182	92.8303	6.68875	0.95135	1.75945	40.955	2.01515	1.591	7.5106	663.629	36.3977	2713.28	5.92593	3.2865	5
835	0.955(K0.48Na0.52)NbO3-0.045(Bi0.5Na0.5)ZrO3	250	1120	0.415897	34.5582	3.20749	1.19158	4.09551	16.2872	0.876869	0.87666	1.05156	465.172	57.353	359.307	1.42044	2.29225	3.5259	176.417	3.11204	0.0669237	33.8826	197.886	1.4965	1.95712	2.57333	2.76374	51.7012	32.5766	3.5259	4.81977	4.80724	4.74395	0.066875	1.9182	92.8303	6.68875	0.95135	1.75945	40.955	2.01515	1.591	7.5106	663.629	36.3977	2713.28	5.92593	3.2865	5
836	0.955(K0.48Na0.52)NbO3-0.045(Bi0.5(Na0.82K0.18)0.5)ZrO3	280	1120	0.416512	34.6234	3.2115	1.19259	4.09903	16.3196	0.876505	0.876255	1.05083	464.86	57.407	359.169	1.41305	2.29225	3.52995	176.615	3.11626	0.0667909	33.9723	198.048	1.49751	1.95846	2.5756	2.76548	51.683	32.6547	3.52995	4.82397	4.81144	4.74815	0.066875	1.9182	92.8303	6.68875	0.95135	1.75945	40.955	2.01515	1.591	7.5106	663.629	36.3977	2713.28	5.92593	3.2865	5
837	0.955(K0.48Na0.52)NbO3-0.045(Bi0.5(Na0.7K0.2Li0.1)0.5)ZrO3	300	1120	0.416135	34.5945	3.20918	1.19423	4.09792	16.3052	0.876486	0.876435	1.05192	464.88	57.3615	359.338	1.41457	2.29022	3.52815	176.567	3.11438	0.0668498	33.9581	197.987	1.49621	1.95786	2.5749	2.76493	51.696	32.6639	3.52815	4.82268	4.81015	4.74686	0.066875	1.9182	92.8303	6.68875	0.95135	1.75945	40.955	2.01515	1.591	7.5106	663.629	36.3977	2713.28	5.92593	3.2865	5
838	0.955(K0.48Na0.52)NbO3-0.045(Bi0.5(Na0.5Li0.5)0.5)ZrO3	275	1120	0.413669	34.3776	3.19365	1.19922	4.08797	16.1972	0.876981	0.877785	1.05741	465.446	57.0959	360.229	1.43214	2.28213	3.51465	176.068	3.10034	0.0672956	33.7615	197.492	1.48941	1.95336	2.5686	2.76002	51.7766	32.579	3.51465	4.81099	4.79846	4.73516	0.066875	1.9182	92.8303	6.68875	0.95135	1.75945	40.955	2.01515	1.591	7.5106	663.629	36.3977	2713.28	5.92593	3.2865	5
839	0.955(K0.48Na0.52)NbO3-0.045(Bi0.5 (K0.5Li0.5)0.5)ZrO3	250	1120	0.415379	34.5588	3.20479	1.20204	4.09776	16.2872	0.875969	0.87666	1.05539	464.58	57.2456	359.847	1.41161	2.28213	3.5259	176.619	3.11204	0.0669237	34.0108	197.942	1.49222	1.95708	2.5749	2.76486	51.7259	32.796	3.5259	4.82266	4.81013	4.74683	0.066875	1.9182	92.8303	6.68875	0.95135	1.75945	40.955	2.01515	1.591	7.5106	663.629	36.3977	2713.28	5.92593	3.2865	5
840	0.915(K0.45Na0.5Li0.05)NbO3–0.075BaZrO3–0.01(Bi0.5-xSmxNa0.5)TiO3 0	195	1200	0.509587	38.393	3.29576	1.23335	4.02167	17.663	0.8739	0.8684	1.12427	466.782	56.6188	408.642	1.42488	2.22808	3.606	176.048	3.08378	0.061994	33.4783	197.394	1.47881	1.95865	2.55986	2.75221	48.6244	33.1484	3.606	4.74926	4.74647	4.73241	0.05375	1.9094	92.3295	6.66245	0.95185	1.76635	40.735	2.00355	1.584	7.4438	663.457	36.4202	2686.72	5.72698	3.276	4.99
841	x=0.001	280	1200	0.509581	38.3924	3.29571	1.23334	4.02167	17.6628	0.873891	0.868391	1.12427	466.78	56.6189	408.65	1.42483	2.22804	3.606	176.048	3.0838	0.0619936	33.4782	197.394	1.47882	1.95865	2.55986	2.7522	48.624	33.1486	3.606	4.74923	4.74645	4.73264	0.0537426	1.9094	92.3295	6.66245	0.95185	1.76635	40.735	2.00355	1.584	7.4438	663.457	36.4202	2686.72	5.72698	3.276	4.99
842	x=0.003	320	1200	0.509568	38.3912	3.2956	1.23334	4.02167	17.6624	0.873872	0.868375	1.12427	466.777	56.6191	408.666	1.42473	2.22797	3.606	176.048	3.08384	0.0619928	33.4782	197.394	1.47882	1.95865	2.55986	2.7522	48.6232	33.1491	3.606	4.74917	4.7464	4.7331	0.0537278	1.9094	92.3295	6.66245	0.95185	1.76635	40.735	2.00355	1.584	7.4438	663.457	36.4202	2686.72	5.72698	3.276	4.99
843	x=0.005	275	1200	0.509555	38.3901	3.29549	1.23333	4.02167	17.662	0.873853	0.868358	1.12427	466.774	56.6194	408.682	1.42464	2.2279	3.606	176.048	3.08388	0.061992	33.4782	197.395	1.47883	1.95865	2.55986	2.7522	48.6223	33.1495	3.606	4.74911	4.74635	4.73356	0.053713	1.9094	92.3295	6.66245	0.95185	1.76635	40.735	2.00355	1.584	7.4438	663.457	36.4202	2686.72	5.72698	3.276	4.99
844	K0.51Na0.49Nb1−xTaxO3 0.1	136	1185	0.35552	31.2046	3.0149	1.1975	4.1737	15.08	0.8441	0.849	1.0182	456.53	57.911	353.66	1.28525	2.2	3.51	178.99	3.1804	0.066313	35.0816	200.4	1.5175	1.9683	2.6056	2.7893	50.605	33.9479	3.51	4.81967	4.81967	4.81967	0.05	2.028	101.71	6.983	0.95	1.745	44.2	2.021	1.59	7.623	673.55	36.7969	2794.2	5.7636	3.3	5.1
845	x=0.015	48	1185	0.35552	31.2046	3.0149	1.1975	4.1737	15.08	0.8441	0.849	1.0182	456.53	57.911	353.66	1.28525	2.2	3.51	178.99	3.1804	0.066313	35.0816	200.4	1.5175	1.9683	2.6056	2.7893	50.605	33.9479	3.51	4.81967	4.81967	4.81967	0.05	1.9362	94.2266	6.74245	0.95	1.74925	41.48	2.02865	1.5985	7.57795	665.263	36.3575	2748.98	6.08694	3.3	5.015
846	x=0.2	60	1185	0.35552	31.2046	3.0149	1.1975	4.1737	15.08	0.8441	0.849	1.0182	456.53	57.911	353.66	1.28525	2.2	3.51	178.99	3.1804	0.066313	35.0816	200.4	1.5175	1.9683	2.6056	2.7893	50.605	33.9479	3.51	4.81967	4.81967	4.81967	0.05	2.136	110.514	7.266	0.95	1.74	47.4	2.012	1.58	7.676	683.3	37.3139	2847.4	5.3832	3.3	5.2
847	x=0.25	40	1185	0.35552	31.2046	3.0149	1.1975	4.1737	15.08	0.8441	0.849	1.0182	456.53	57.911	353.66	1.28525	2.2	3.51	178.99	3.1804	0.066313	35.0816	200.4	1.5175	1.9683	2.6056	2.7893	50.605	33.9479	3.51	4.81967	4.81967	4.81967	0.05	2.19	114.916	7.4075	0.95	1.7375	49	2.0075	1.575	7.7025	688.175	37.5723	2874	5.193	3.3	5.25
848	x=0.3	100	1185	0.35552	31.2046	3.0149	1.1975	4.1737	15.08	0.8441	0.849	1.0182	456.53	57.911	353.66	1.28525	2.2	3.51	178.99	3.1804	0.066313	35.0816	200.4	1.5175	1.9683	2.6056	2.7893	50.605	33.9479	3.51	4.81967	4.81967	4.81967	0.05	2.244	119.319	7.549	0.95	1.735	50.6	2.003	1.57	7.729	693.05	37.8308	2900.6	5.0028	3.3	5.3
849	(K0.4675Na0.4675Li0.065)NbO3	185	1100	0.33619	29.4768	2.89288	1.23107	4.09317	14.22	0.848575	0.85975	1.05965	461.389	55.8592	360.435	1.43041	2.1415	3.4025	174.893	3.0686	0.0703235	33.4404	196.425	1.46592	1.93257	2.5545	2.74958	51.2317	33.1424	3.4025	4.72485	4.72485	4.72485	0.05	1.92	92.906	6.7	0.95	1.75	41	2.03	1.6	7.57	663.8	36.28	2741	6.144	3.3	5
850	(K0.4675Na0.4675Li0.065)(Nb0.96Sb0.04)O3	180	1100	0.33619	29.4768	2.89288	1.23107	4.09317	14.22	0.848575	0.85975	1.05965	461.389	55.8592	360.435	1.43041	2.1415	3.4025	174.893	3.0686	0.0703235	33.4404	196.425	1.46592	1.93257	2.5545	2.74958	51.2317	33.1424	3.4025	4.72485	4.72485	4.72485	0.05	1.934	94.0598	6.8316	0.9648	1.766	41.4	2.0344	1.612	7.3772	670.596	36.6616	2667.52	6.03192	3.42	5
851	0.996(0.95K0.5Na0.5NbO3–0.05LiSbO3)–0.004BiFeO3	262	1100	0.352179	30.5549	2.96043	1.22338	4.10231	14.6744	0.852919	0.86167	1.05502	461.416	56.3042	359.69	1.41168	2.17158	3.4353	175.63	3.08762	0.0692362	33.7182	197.101	1.47546	1.94053	2.56342	2.7564	51.2583	33.1802	3.4353	4.75205	4.74983	4.73857	0.053	1.93507	94.1942	6.85876	0.967546	1.76756	41.438	2.03404	1.61574	7.3168	672.643	36.7187	2645.79	5.98024	3.4512	4.996
852	0.999K0.5Na0.5NbO3–0.001BaCu0.5W0.5O3	102	1080	0.356096	31.1498	3.00957	1.19524	4.16418	15.041	0.845235	0.85005	1.02088	457.346	57.785	354.644	1.30313	2.20065	3.5025	178.519	3.17023	0.0665514	34.8633	200.015	1.5151	1.96532	2.60011	2.78506	50.6133	33.7609	3.5025	4.80952	4.80952	4.80952	0.05	1.92032	92.9233	6.70115	0.95007	1.74978	41.0105	2.02941	1.6002	7.56862	663.894	36.2771	2740.78	6.13902	3.30098	5
853	0.9975K0.5Na0.5NbO3–0.0025BaCu0.5W0.5O3	128	1080	0.35924	31.3092	3.01644	1.19561	4.16296	15.1025	0.845588	0.850125	1.0222	457.414	57.7956	355.61	1.30257	2.20162	3.50625	178.549	3.17058	0.0663797	34.8683	200.037	1.51524	1.96581	2.60027	2.78516	50.5583	33.7699	3.50625	4.80985	4.80985	4.80985	0.05	1.9208	92.9492	6.70286	0.950175	1.74944	41.0262	2.02851	1.6005	7.56656	664.035	36.2728	2740.45	6.13156	3.30244	5
854	0.995K0.5Na0.5NbO3–0.005BaCu0.5W0.5O3	93	1080	0.36448	31.5749	3.02787	1.19623	4.16092	15.205	0.846175	0.85025	1.0244	457.528	57.8134	357.22	1.30164	2.20325	3.5125	178.597	3.17116	0.0660967	34.8765	200.075	1.51547	1.96663	2.60055	2.78532	50.4665	33.7847	3.5125	4.81039	4.81039	4.81039	0.05	1.9216	92.9925	6.70573	0.95035	1.74887	41.0525	2.02703	1.601	7.56313	664.269	36.2656	2739.89	6.11912	3.30488	5
855	0.95K0.5Na0.5NbO3-0.05 LiSbO3-0.002BiMnO3	228	1100	0.34692	30.2563	2.94543	1.22551	4.11425	14.566	0.85203	0.8613	1.05486	461.852	56.4157	360.038	1.4092	2.1676	3.437	176.029	3.09599	0.0693396	33.8106	197.57	1.47931	1.94417	2.56934	2.76259	51.2801	33.2985	3.437	4.75768	4.75657	4.75094	0.0516	1.94008	94.4581	6.87496	0.97008	1.77252	41.55	2.03958	1.618	7.33484	673.73	36.8211	2652.19	6.01082	3.4572	5.008
856	(Na0.52K0.44Li0.04)(Nb0.96-xSbxTa0.04)O3 x=0.02	215	1100	0.33696	29.435	2.8964	1.2072	4.086	14.2	0.8508	0.86	1.0516	462.896	56.0646	359.32	1.4546	2.164	3.4	174.32	3.066	0.0704225	33.1	196.2	1.4748	1.93184	2.5496	2.746	51.188	32.6064	3.4	4.71583	4.71583	4.71583	0.05	1.9702	97.0046	6.879	0.9574	1.756	42.48	2.0286	1.602	7.4948	671.098	36.6776	2725.54	5.9358	3.36	5.04
857	x=0.04	265	1100	0.33696	29.435	2.8964	1.2072	4.086	14.2	0.8508	0.86	1.0516	462.896	56.0646	359.32	1.4546	2.164	3.4	174.32	3.066	0.0704225	33.1	196.2	1.4748	1.93184	2.5496	2.746	51.188	32.6064	3.4	4.71583	4.71583	4.71583	0.05	1.9772	97.5814	6.9448	0.9648	1.764	42.68	2.0308	1.608	7.3984	674.496	36.8684	2688.8	5.87976	3.42	5.04
858	x=0.05	320	1100	0.33696	29.435	2.8964	1.2072	4.086	14.2	0.8508	0.86	1.0516	462.896	56.0646	359.32	1.4546	2.164	3.4	174.32	3.066	0.0704225	33.1	196.2	1.4748	1.93184	2.5496	2.746	51.188	32.6064	3.4	4.71583	4.71583	4.71583	0.05	1.9807	97.8699	6.9777	0.9685	1.768	42.78	2.0319	1.611	7.3502	676.195	36.9638	2670.43	5.85174	3.45	5.04
859	x=0.06	175	1100	0.33696	29.435	2.8964	1.2072	4.086	14.2	0.8508	0.86	1.0516	462.896	56.0646	359.32	1.4546	2.164	3.4	174.32	3.066	0.0704225	33.1	196.2	1.4748	1.93184	2.5496	2.746	51.188	32.6064	3.4	4.71583	4.71583	4.71583	0.05	1.9842	98.1583	7.0106	0.9722	1.772	42.88	2.033	1.614	7.302	677.894	37.0592	2652.06	5.82372	3.48	5.04
860	x=0.08	100	1100	0.33696	29.435	2.8964	1.2072	4.086	14.2	0.8508	0.86	1.0516	462.896	56.0646	359.32	1.4546	2.164	3.4	174.32	3.066	0.0704225	33.1	196.2	1.4748	1.93184	2.5496	2.746	51.188	32.6064	3.4	4.71583	4.71583	4.71583	0.05	1.9912	98.7352	7.0764	0.9796	1.78	43.08	2.0352	1.62	7.2056	681.292	37.25	2615.32	5.76768	3.54	5.04
861	(Na0.52K0.44Li0.04)(Nb0.95-ySb0.05Tay)O3 y=0.02	270	1100	0.33696	29.435	2.8964	1.2072	4.086	14.2	0.8508	0.86	1.0516	462.896	56.0646	359.32	1.4546	2.164	3.4	174.32	3.066	0.0704225	33.1	196.2	1.4748	1.93184	2.5496	2.746	51.188	32.6064	3.4	4.71583	4.71583	4.71583	0.05	1.9591	96.109	6.9211	0.9685	1.769	42.14	2.0337	1.613	7.3396	674.245	36.8604	2659.79	5.92782	3.45	5.02
862	y=0.04	315	1100	0.33696	29.435	2.8964	1.2072	4.086	14.2	0.8508	0.86	1.0516	462.896	56.0646	359.32	1.4546	2.164	3.4	174.32	3.066	0.0704225	33.1	196.2	1.4748	1.93184	2.5496	2.746	51.188	32.6064	3.4	4.71583	4.71583	4.71583	0.05	1.9807	97.8699	6.9777	0.9685	1.768	42.78	2.0319	1.611	7.3502	676.195	36.9638	2670.43	5.85174	3.45	5.04
863	y=0.06	334	1100	0.33696	29.435	2.8964	1.2072	4.086	14.2	0.8508	0.86	1.0516	462.896	56.0646	359.32	1.4546	2.164	3.4	174.32	3.066	0.0704225	33.1	196.2	1.4748	1.93184	2.5496	2.746	51.188	32.6064	3.4	4.71583	4.71583	4.71583	0.05	2.0023	99.6307	7.0343	0.9685	1.767	43.42	2.0301	1.609	7.3608	678.145	37.0672	2681.07	5.77566	3.45	5.06
864	y=0.07	275	1100	0.33696	29.435	2.8964	1.2072	4.086	14.2	0.8508	0.86	1.0516	462.896	56.0646	359.32	1.4546	2.164	3.4	174.32	3.066	0.0704225	33.1	196.2	1.4748	1.93184	2.5496	2.746	51.188	32.6064	3.4	4.71583	4.71583	4.71583	0.05	2.0131	100.511	7.0626	0.9685	1.7665	43.74	2.0292	1.608	7.3661	679.12	37.1188	2686.39	5.73762	3.45	5.07
865	94.5(Na0.5K0.5)NbO3-4.5LiNbO3-0.5SrTiO3-0.5BiFeO3	155	1147	0.36368	31.1315	2.99437	1.22188	4.09947	14.915	0.855375	0.86275	1.05675	461.822	56.4178	362.85	1.40397	2.18325	3.4525	175.938	3.09414	0.0687228	33.8049	197.325	1.47822	1.94379	2.5665	2.75862	51.0279	33.1578	3.4525	4.76653	4.76375	4.74968	0.05375	1.90745	92.2562	6.66015	0.94415	1.7383	40.72	2.01805	1.593	7.5157	660.958	36.0531	2722.63	6.08301	3.28575	4.97
866	(0.98-x)K0.5Na0.5NbO3- xBaZrO3- 0.02Bi0.5Na0.5TiO3 x=0	163	1110	0.3828	32.7423	3.1034	1.1956	4.1415	15.64	0.8584	0.861	1.0325	460.145	57.7021	356.07	1.33998	2.241	3.52	177.99	3.15307	0.0664962	34.6137	199.4	1.5089	1.9643	2.5929	2.7792	51.079	33.395	3.52	4.82276	4.81719	4.78906	0.0575	1.9048	92.0052	6.6624	0.9492	1.7512	40.62	2.0266	1.598	7.5156	663.684	36.1681	2724.84	6.03686	3.297	4.98
867	x=0.02	180	1110	0.42472	34.868	3.1949	1.2005	4.1252	16.46	0.8631	0.862	1.0501	461.057	57.8444	368.95	1.33253	2.254	3.57	178.38	3.15771	0.0643985	34.6797	199.7	1.5108	1.9708	2.5951	2.7805	50.345	33.5139	3.57	4.82713	4.82156	4.79343	0.0575	1.904	91.9716	6.6574	0.9498	1.7554	40.6	2.02	1.594	7.4892	663.608	36.2204	2712.52	5.93994	3.291	4.98
868	x=0.04	205	1110	0.46664	36.9937	3.2864	1.2054	4.1089	17.28	0.8678	0.863	1.0677	461.969	57.9868	381.83	1.32508	2.267	3.62	178.77	3.16235	0.0625	34.7457	200	1.5127	1.9773	2.5973	2.7818	49.611	33.6328	3.62	4.83151	4.82594	4.79781	0.0575	1.9032	91.9379	6.6524	0.9504	1.7596	40.58	2.0134	1.59	7.4628	663.532	36.2727	2700.2	5.84302	3.285	4.98
869	x=0.06	185	1110	0.50856	39.1193	3.3779	1.2103	4.0926	18.1	0.8725	0.864	1.0853	462.881	58.1291	394.71	1.31763	2.28	3.67	179.16	3.16699	0.0607735	34.8117	200.3	1.5146	1.9838	2.5995	2.7831	48.877	33.7517	3.67	4.83588	4.83031	4.80218	0.0575	1.9024	91.9043	6.6474	0.951	1.7638	40.56	2.0068	1.586	7.4364	663.456	36.325	2687.88	5.7461	3.279	4.98
870	0.96-yK0.5Na0.5NbO3-0.04BaZrO3-yBi0.5Na0.5TiO3 y=0.02	205	1110	0.470228	37.2256	3.30225	1.20785	4.11488	17.374	0.87083	0.8658	1.07099	463.168	58.0947	382.745	1.33133	2.2755	3.629	179.076	3.167	0.0625072	34.7908	200.34	1.51512	1.98116	2.60179	2.78679	49.7552	33.6643	3.629	4.84247	4.83635	4.8054	0.05835	1.9032	91.9379	6.6524	0.9504	1.7596	40.58	2.0134	1.59	7.4628	663.532	36.2727	2700.2	5.84302	3.285	4.98
871	y=0.025	348	1110	0.478325	37.7083	3.33081	1.20861	4.1105	17.5575	0.874938	0.86925	1.07494	464.179	58.1028	383.491	1.34202	2.28788	3.63625	179.025	3.16393	0.0625089	34.7405	200.275	1.5142	1.98195	2.60114	2.78659	49.8985	33.5822	3.63625	4.84858	4.84092	4.80224	0.0604375	1.8994	91.7127	6.643	0.9502	1.7599	40.485	2.01255	1.5895	7.4492	663.503	36.2448	2696.16	5.81623	3.28425	4.975
872	y=0.035	270	1110	0.494519	38.6737	3.38794	1.21014	4.10174	17.9245	0.883153	0.87615	1.08283	466.201	58.1189	384.984	1.36339	2.31263	3.65075	178.923	3.15778	0.0625122	34.6399	200.145	1.51236	1.98353	2.59983	2.78618	50.1851	33.4179	3.65075	4.86079	4.85007	4.79592	0.0646125	1.8918	91.2624	6.6242	0.9498	1.7605	40.295	2.01085	1.5885	7.422	663.445	36.1888	2688.08	5.76267	3.28275	4.965
873	y=0.04	200	1110	0.502616	39.1564	3.4165	1.2109	4.09736	18.108	0.88726	0.8796	1.08678	467.212	58.1269	385.73	1.37407	2.325	3.658	178.872	3.15471	0.0625138	34.5896	200.08	1.51144	1.98432	2.59918	2.78598	50.3284	33.3358	3.658	4.8669	4.85464	4.79276	0.0667	1.888	91.0372	6.6148	0.9496	1.7608	40.2	2.01	1.588	7.4084	663.416	36.1609	2684.04	5.73588	3.282	4.96
874	(1－x)K0.48Na0.52NbO3-xLi(Ta0.5Nb0.5)O3 x=0.06	130	1085	0.334702	29.2945	2.88289	1.2236	4.08234	14.1296	0.849992	0.86088	1.05998	462.522	55.7565	360.579	1.45496	2.146	3.3912	174.249	3.05685	0.0707734	33.133	195.948	1.465	1.92886	2.54747	2.74422	51.2716	32.8268	3.3912	4.71184	4.71184	4.71184	0.05	1.9524	95.5473	6.7849	0.95	1.7485	41.96	2.0273	1.597	7.5859	666.725	36.4351	2756.96	6.02988	3.3	5.03
875	x=0.07	140	1085	0.331993	29.0567	2.86584	1.2292	4.07147	14.0112	0.850524	0.86236	1.06605	463.135	55.464	361.562	1.47412	2.137	3.3764	173.704	3.04146	0.0713715	32.919	195.406	1.4575	1.92393	2.54058	2.73885	51.3602	32.7365	3.3764	4.69905	4.69905	4.69905	0.05	1.9578	95.9875	6.79905	0.95	1.74825	42.12	2.02685	1.5965	7.58855	667.212	36.4609	2759.62	6.01086	3.3	5.035
876	x=0.08	115	1085	0.329283	28.8189	2.84878	1.2348	4.06059	13.8928	0.851056	0.86384	1.07211	463.749	55.1715	362.546	1.49328	2.128	3.3616	173.158	3.02606	0.0719797	32.7051	194.864	1.45	1.91901	2.5337	2.73349	51.4488	32.6461	3.3616	4.68627	4.68627	4.68627	0.05	1.9632	96.4277	6.8132	0.95	1.748	42.28	2.0264	1.596	7.5912	667.7	36.4868	2762.28	5.99184	3.3	5.04
877	0.955K0.5Na0.5Nb0.96Sb0.04O3-0.01BaSnO3-0.035Bi0.5Na0.5ZrO3	480	1100	0.42536	35.0793	3.22295	1.1985	4.11573	16.53	0.8708	0.86975	1.05068	462.735	57.7164	364.062	1.36362	2.27825	3.56	177.803	3.14269	0.0653358	34.462	199.1	1.50527	1.96703	2.58867	2.7755	51.0337	33.1844	3.56	4.83504	4.82529	4.77607	0.063125	1.93517	94.207	6.84093	0.969784	1.77813	41.437	2.02115	1.60646	7.29538	670.605	36.885	2626.91	5.7955	3.4276	5
878	0.96(Na0.60K0.40)(Nb0.955Sb0.045)O3−0.04(Bi0.5Na0.5)1−xBaxZrO3 x=0	450	1080	0.397008	32.8947	3.10676	1.1722	4.03448	15.512	0.88044	0.8816	1.06228	470.382	56.3481	361.404	1.55166	2.282	3.444	172.776	3.0363	0.0696235	32.24	194.96	1.4788	1.93192	2.53204	2.73212	51.94	31.1832	3.444	4.73663	4.72549	4.66923	0.065	1.93352	94.0848	6.83213	0.967184	1.77568	41.392	2.02155	1.60496	7.30898	670.988	36.7967	2637	5.82911	3.4176	5
879	x=0.05	505	1080	0.39832	32.9374	3.10607	1.17263	4.0352	15.53	0.87957	0.8806	1.06279	470.189	56.3699	362.485	1.54727	2.2792	3.447	172.866	3.03846	0.069414	32.2713	195.05	1.4796	1.93264	2.53297	2.73283	51.8237	31.231	3.447	4.73572	4.72514	4.67169	0.06425	1.93352	94.0848	6.83213	0.967184	1.77568	41.392	2.02155	1.60496	7.30898	670.988	36.7967	2637	5.82911	3.4176	5
880	x=0.1	500	1080	0.399632	32.98	3.10538	1.17306	4.03592	15.548	0.8787	0.8796	1.0633	469.995	56.3918	363.566	1.54287	2.2764	3.45	172.956	3.04061	0.069205	32.3025	195.14	1.4804	1.93336	2.5339	2.73354	51.7074	31.2789	3.45	4.73481	4.72479	4.67415	0.0635	1.93352	94.0848	6.83213	0.967184	1.77568	41.392	2.02155	1.60496	7.30898	670.988	36.7967	2637	5.82911	3.4176	5
881	x=0.2	420	1080	0.402256	33.0654	3.104	1.17392	4.03736	15.584	0.87696	0.8776	1.06432	469.609	56.4354	365.728	1.53409	2.2708	3.456	173.136	3.04493	0.0687885	32.365	195.32	1.482	1.9348	2.53576	2.73496	51.4748	31.3747	3.456	4.733	4.72408	4.67908	0.062	1.93352	94.0848	6.83213	0.967184	1.77568	41.392	2.02155	1.60496	7.30898	670.988	36.7967	2637	5.82911	3.4176	5
882	x=0.4	330	1080	0.407504	33.2362	3.10124	1.17564	4.04024	15.656	0.87348	0.8736	1.06636	468.836	56.5226	370.052	1.51652	2.2596	3.468	173.496	3.05356	0.0679612	32.4899	195.68	1.4852	1.93768	2.53948	2.7378	51.0096	31.5663	3.468	4.72936	4.72268	4.68892	0.059	1.93352	94.0848	6.83213	0.967184	1.77568	41.392	2.02155	1.60496	7.30898	670.988	36.7967	2637	5.82911	3.4176	5
883	x=0.6	300	1080	0.412752	33.4069	3.09848	1.17736	4.04312	15.728	0.87	0.8696	1.0684	468.062	56.6099	374.376	1.49894	2.2484	3.48	173.856	3.06218	0.0671414	32.6148	196.04	1.4884	1.94056	2.5432	2.74064	50.5444	31.7578	3.48	4.72573	4.72127	4.69877	0.056	1.93352	94.0848	6.83213	0.967184	1.77568	41.392	2.02155	1.60496	7.30898	670.988	36.7967	2637	5.82911	3.4176	5
884	0.90(Na0.5 K0.5) NbO3-0.10(Bi0.5 Li0.5) TiO3+ x Fe2O3 x= 0	203	1170	0.4881	38.7352	3.4355	1.232	4.014	17.8	0.9125	0.91	1.1085	472.745	56.2559	368.45	1.5379	2.36	3.55	174.4	3.03335	0.0674157	33.0905	195.25	1.453	1.9448	2.5435	2.7395	53.13	31.966	3.55	4.83757	4.80972	4.66907	0.0875	1.844	88.4021	6.512	0.946	1.756	39.1	2.013	1.59	7.298	663.22	35.7206	2660.2	5.6083	3.285	4.9
885	x=0.02	212	1170	0.4881	38.7352	3.4355	1.232	4.014	17.8	0.9125	0.91	1.1085	472.745	56.2559	368.45	1.5379	2.36	3.55	174.4	3.03335	0.0674157	33.0905	195.25	1.453	1.9448	2.5435	2.7395	53.13	31.966	3.55	4.83757	4.80972	4.66907	0.0875	1.8706	89.519	6.6206	0.9606	1.7792	39.62	2.0464	1.626	7.3836	678.406	36.264	2696.36	5.6101	3.36	4.98
886	x=0.06	230	1170	0.4881	38.7352	3.4355	1.232	4.014	17.8	0.9125	0.91	1.1085	472.745	56.2559	368.45	1.5379	2.36	3.55	174.4	3.03335	0.0674157	33.0905	195.25	1.453	1.9448	2.5435	2.7395	53.13	31.966	3.55	4.83757	4.80972	4.66907	0.0875	1.9238	91.7529	6.8378	0.9898	1.8256	40.66	2.1132	1.698	7.5548	708.778	37.3509	2768.68	5.6137	3.51	5.14
887	x=0.08	245	1170	0.4881	38.7352	3.4355	1.232	4.014	17.8	0.9125	0.91	1.1085	472.745	56.2559	368.45	1.5379	2.36	3.55	174.4	3.03335	0.0674157	33.0905	195.25	1.453	1.9448	2.5435	2.7395	53.13	31.966	3.55	4.83757	4.80972	4.66907	0.0875	1.9504	92.8699	6.9464	1.0044	1.8488	41.18	2.1466	1.734	7.6404	723.964	37.8944	2804.84	5.6155	3.585	5.22
888	x=0.1	225	1170	0.4881	38.7352	3.4355	1.232	4.014	17.8	0.9125	0.91	1.1085	472.745	56.2559	368.45	1.5379	2.36	3.55	174.4	3.03335	0.0674157	33.0905	195.25	1.453	1.9448	2.5435	2.7395	53.13	31.966	3.55	4.83757	4.80972	4.66907	0.0875	1.977	93.9868	7.055	1.019	1.872	41.7	2.18	1.77	7.726	739.15	38.4378	2841	5.6173	3.66	5.3
889	x=0.14	184	1170	0.4881	38.7352	3.4355	1.232	4.014	17.8	0.9125	0.91	1.1085	472.745	56.2559	368.45	1.5379	2.36	3.55	174.4	3.03335	0.0674157	33.0905	195.25	1.453	1.9448	2.5435	2.7395	53.13	31.966	3.55	4.83757	4.80972	4.66907	0.0875	2.0302	96.2207	7.2722	1.0482	1.9184	42.74	2.2468	1.842	7.8972	769.522	39.5247	2913.32	5.6209	3.81	5.46
890	K0.5Na0.5NbO3-xNd x=0.04	105	1125	0.4572	36.8131	3.3774	1.2418	4.2598	17.4	0.893	0.892	1.156	478.488	60.7086	405.76	1.2535	2.314	3.74	185.06	3.3296	0.0643678	35.6832	207.4	1.5658	2.04968	2.68328	2.87892	52.65	35.011	3.74	4.95562	4.95562	5.28126	0.052	1.92	92.906	6.7	0.95	1.75	41	2.03	1.6	7.57	663.8	36.28	2741	6.144	3.3	5
891	x=0.05	121	1125	0.483	38.2555	3.4705	1.2535	4.2835	18	0.905	0.9025	1.19	483.785	61.4413	418.7	1.241	2.3425	3.8	186.7	3.3695	0.0638889	35.889	209.25	1.5785	2.07085	2.7041	2.9024	53.15	35.325	3.8	4.9922	4.9922	5.39925	0.0525	1.92	92.906	6.7	0.95	1.75	41	2.03	1.6	7.57	663.8	36.28	2741	6.144	3.3	5
892	x=0.06	108	1125	0.5088	39.6979	3.5636	1.2652	4.3072	18.6	0.917	0.913	1.224	489.082	62.174	431.64	1.2285	2.371	3.86	188.34	3.4094	0.0634409	36.0948	211.1	1.5912	2.09202	2.72492	2.92588	53.65	35.639	3.86	5.02878	5.02878	5.51724	0.053	1.92	92.906	6.7	0.95	1.75	41	2.03	1.6	7.57	663.8	36.28	2741	6.144	3.3	5
893	(1 - x)K0.48Na0.52NbO3–xBi0.46La0.04(Na0.82K0.18)0.5ZrO3 x=0.03	175	1120	0.393666	33.2386	3.13123	1.19168	4.11543	15.7952	0.865655	0.86709	1.0445	462.655	57.4419	358.452	1.38716	2.25736	3.5133	176.937	3.12854	0.0669571	34.1218	198.474	1.50207	1.95857	2.58014	2.76923	51.3167	32.9213	3.5133	4.80868	4.801	4.77222	0.06035	1.9188	92.8555	6.6925	0.9509	1.7563	40.97	2.0201	1.594	7.5304	663.686	36.3585	2722.52	5.99862	3.291	5
894	x=0.04	315	1120	0.407901	34.0777	3.17991	1.19224	4.1047	16.1136	0.87194	0.87212	1.05147	463.927	57.4187	359.709	1.40289	2.27648	3.5244	176.743	3.12165	0.0668255	34.0234	198.232	1.49943	1.95863	2.57726	2.76684	51.5089	32.772	3.5244	4.81539	4.80514	4.76678	0.0638	1.9184	92.8387	6.69	0.9512	1.7584	40.96	2.0168	1.592	7.5172	663.648	36.3846	2716.36	5.95016	3.288	5
895	x=0.05	370	1120	0.422136	34.9168	3.22858	1.1928	4.09398	16.432	0.878225	0.87715	1.05844	465.199	57.3955	360.966	1.41861	2.2956	3.5355	176.548	3.11476	0.0666991	33.9251	197.99	1.49679	1.95869	2.57437	2.76444	51.7011	32.6227	3.5355	4.8221	4.80929	4.76134	0.06725	1.918	92.8219	6.6875	0.9515	1.7605	40.95	2.0135	1.59	7.504	663.61	36.4108	2710.2	5.9017	3.285	5
896	x=0.06	160	1120	0.436371	35.7559	3.27726	1.19335	4.08325	16.7504	0.88451	0.88218	1.06541	466.47	57.3723	362.223	1.43433	2.31472	3.5466	176.354	3.10787	0.0665775	33.8267	197.748	1.49414	1.95875	2.57148	2.76205	51.8934	32.4734	3.5466	4.82881	4.81344	4.75589	0.0707	1.9176	92.8051	6.685	0.9518	1.7626	40.94	2.0102	1.588	7.4908	663.572	36.4369	2704.04	5.85324	3.282	5
897	(1-x)(K0.445Na0.50Li0.055)NbO3–xBaZrO3 x=0.04	185	1110	0.41936	33.597	3.07078	1.2275	4.05109	15.7952	0.85968	0.86256	1.09216	464.478	56.1526	385.885	1.43987	2.17848	3.4944	175.056	3.06946	0.0658428	33.2538	196.64	1.47234	1.94294	2.55266	2.74747	49.7734	32.9859	3.4944	4.72206	4.72206	4.72206	0.05	1.9184	92.8387	6.69	0.9512	1.7584	40.96	2.0168	1.592	7.5172	663.648	36.3846	2716.36	5.95016	3.288	5
898	x=0.06	215	1110	0.461665	35.758	3.16473	1.23193	4.03648	16.6328	0.86427	0.86334	1.10899	465.278	56.3347	398.637	1.42927	2.19247	3.5466	175.534	3.07638	0.0637295	33.356	197.023	1.4752	1.95017	2.55593	2.74961	49.027	33.1258	3.5466	4.72843	4.72843	4.72843	0.05	1.9176	92.8051	6.685	0.9518	1.7626	40.94	2.0102	1.588	7.4908	663.572	36.4369	2704.04	5.85324	3.282	5
899	x=0.08	320	1110	0.50397	37.919	3.25867	1.23636	4.02188	17.4704	0.86886	0.86412	1.12582	466.079	56.5168	411.39	1.41867	2.20646	3.5988	176.012	3.08331	0.0618188	33.4582	197.405	1.47807	1.9574	2.55921	2.75174	48.2807	33.2657	3.5988	4.73481	4.73481	4.73481	0.05	1.9168	92.7714	6.68	0.9524	1.7668	40.92	2.0036	1.584	7.4644	663.496	36.4892	2691.72	5.75632	3.276	5
900	x=0.1	150	1110	0.546275	40.0801	3.35261	1.24079	4.00727	18.308	0.87345	0.8649	1.14265	466.879	56.699	424.142	1.40807	2.22045	3.651	176.49	3.09024	0.060083	33.5605	197.787	1.48094	1.96463	2.56249	2.75388	47.5344	33.4055	3.651	4.74118	4.74118	4.74118	0.05	1.916	92.7378	6.675	0.953	1.771	40.9	1.997	1.58	7.438	663.42	36.5415	2679.4	5.6594	3.27	5
901	0.955(K0.5Na0.5)(Nb0.965Sb0.035)O3-0.045(Bi1-xAlx)Na0.5ZrO3 x=0.08	230	1145	0.482439	38.9127	3.49318	1.22693	4.16189	18.0555	0.9215	0.91606	1.10153	479.073	58.784	372.298	1.47502	2.42392	3.6692	180.675	3.17568	0.0662014	34.7446	202.124	1.52267	2.0083	2.63134	2.82528	53.4942	33.1093	3.6692	4.9803	4.95724	4.84078	0.082283	1.9299	93.7944	6.79872	0.963717	1.77282	41.2893	2.01883	1.60103	7.34949	669.308	36.7166	2651.88	5.83227	3.38678	5
902	x=0.1	570	1145	0.47973	38.7489	3.48483	1.22681	4.16167	17.9925	0.92105	0.9157	1.10262	478.96	58.7583	372.648	1.47466	2.4214	3.6665	180.651	3.17539	0.0663332	34.7344	202.093	1.52222	2.00793	2.63096	2.825	53.4504	33.1088	3.6665	4.97794	4.95538	4.84145	0.081635	1.9299	93.7944	6.79872	0.963717	1.77282	41.2893	2.01883	1.60103	7.34949	669.308	36.7166	2651.88	5.83227	3.38678	5
903	x=0.12	270	1145	0.477021	38.5851	3.47649	1.2267	4.16145	17.9295	0.9206	0.91534	1.10371	478.847	58.7326	372.998	1.4743	2.41888	3.6638	180.627	3.1751	0.0664659	34.7242	202.061	1.52178	2.00757	2.63058	2.82473	53.4065	33.1083	3.6638	4.97558	4.95352	4.84213	0.080987	1.9299	93.7944	6.79872	0.963717	1.77282	41.2893	2.01883	1.60103	7.34949	669.308	36.7166	2651.88	5.83227	3.38678	5
904	x=0.16	225	1145	0.471603	38.2575	3.45981	1.22646	4.16102	17.8035	0.9197	0.91462	1.10589	478.62	58.6813	373.698	1.47358	2.41384	3.6584	180.578	3.17452	0.0667341	34.7039	201.998	1.52089	2.00683	2.62983	2.82417	53.3189	33.1072	3.6584	4.97085	4.9498	4.84347	0.079691	1.9299	93.7944	6.79872	0.963717	1.77282	41.2893	2.01883	1.60103	7.34949	669.308	36.7166	2651.88	5.83227	3.38678	5
905	0.93K0.5Na0.5NbO3-0.07SrZrO3-xLi2O x=0	124	1275	0.45522	35.0039	3.21955	1.20865	4.07785	16.61	0.86495	0.8605	1.069	463.754	57.3968	402.23	1.28849	2.2455	3.605	179.445	3.1728	0.064419	34.7956	200	1.50975	1.97571	2.6021	2.78465	47.4566	33.1771	3.605	4.89859	4.89859	4.89859	0.05	1.9172	92.7883	6.6825	0.9521	1.7647	40.93	2.0069	1.586	7.4776	663.534	36.4631	2697.88	5.80478	3.279	5
906	x=0.03	152	1275	0.45762	35.2121	3.25795	1.26115	4.16965	16.7	0.89195	0.8905	1.1179	479.36	58.2447	415.82	1.38617	2.2845	3.665	183.135	3.2211	0.0658683	35.1862	204.35	1.53255	2.01969	2.6591	2.85185	49.2446	33.907	3.665	5.00389	5.00389	5.00389	0.0515	1.9172	92.7883	6.6825	0.9521	1.7647	40.93	2.0069	1.586	7.4776	663.534	36.4631	2697.88	5.80478	3.279	5
907	x=0.07	120	1275	0.46082	35.4897	3.30915	1.33115	4.29205	16.82	0.92795	0.9305	1.1831	500.168	59.3751	433.94	1.51641	2.3365	3.745	188.055	3.2855	0.0677765	35.707	210.15	1.56295	2.07833	2.7351	2.94145	51.6286	34.8802	3.745	5.14429	5.14429	5.14429	0.0535	1.9172	92.7883	6.6825	0.9521	1.7647	40.93	2.0069	1.586	7.4776	663.534	36.4631	2697.88	5.80478	3.279	5
908	x=0.1	110	1275	0.46322	35.698	3.34755	1.38365	4.38385	16.91	0.95495	0.9605	1.232	515.774	60.2229	447.53	1.61408	2.3755	3.805	191.745	3.3338	0.0691898	36.0976	214.5	1.58575	2.12231	2.7921	3.00865	53.4166	35.6101	3.805	5.24959	5.24959	5.24959	0.055	1.9172	92.7883	6.6825	0.9521	1.7647	40.93	2.0069	1.586	7.4776	663.534	36.4631	2697.88	5.80478	3.279	5
909	(0.96 − x)K0.48Na0.52Nb0.95Sb0.05O3−0.04 Bi0.5(Na0.82K0.18)0.5ZrO3−0.4%Fe2O3−xAgSbO3 x=0.012	490	1080	0.430577	35.1156	3.24689	1.19362	4.08946	16.5411	0.875882	0.886136	1.07092	467.457	57.2382	369.222	1.38749	2.306	3.54264	176.193	3.11063	0.0725465	33.7319	197.706	1.49458	1.95661	2.56724	2.75894	52.4765	32.42	3.54264	4.8116	4.80046	4.7442	0.0686	1.94451	94.7754	6.90715	0.976098	1.7868	41.658	2.03001	1.61702	7.24801	676.777	37.06	2614.47	5.78408	3.4812	5.016
910	x=0.015	620	1080	0.435914	35.347	3.26203	1.19395	4.08571	16.6376	0.876552	0.88928	1.0767	468.274	57.1931	371.86	1.38314	2.312	3.5472	176.063	3.1083	0.0739289	33.6595	197.588	1.4935	1.95615	2.56478	2.757	52.7011	32.3415	3.5472	4.80949	4.79835	4.74209	0.0695	1.94551	94.8576	6.91652	0.977152	1.78794	41.6865	2.03033	1.61787	7.23428	677.261	37.0872	2609.24	5.7761	3.48975	5.016
911	x=0.016	670	1080	0.437693	35.4242	3.26707	1.19406	4.08447	16.6698	0.876775	0.890328	1.07863	468.546	57.1781	372.74	1.38168	2.314	3.54872	176.019	3.10753	0.0743862	33.6354	197.549	1.49314	1.956	2.56396	2.75635	52.776	32.3154	3.54872	4.80878	4.79764	4.74138	0.0698	1.94584	94.885	6.91965	0.977504	1.78832	41.696	2.03043	1.61816	7.2297	677.423	37.0962	2607.49	5.77343	3.4926	5.016
912	x=0.02	640	1080	0.44481	35.7328	3.28725	1.1945	4.07948	16.7984	0.877668	0.89452	1.08634	469.634	57.118	376.257	1.37587	2.322	3.5548	175.845	3.10443	0.0761977	33.5388	197.392	1.4917	1.95538	2.56069	2.75376	53.0754	32.2107	3.5548	4.80597	4.79483	4.73857	0.071	1.94717	94.9947	6.93215	0.97891	1.78984	41.734	2.03085	1.6193	7.21138	678.068	37.1325	2600.51	5.76279	3.504	5.016
913	x=0.03	450	1080	0.4626	36.5042	3.3377	1.1956	4.067	17.12	0.8799	0.905	1.1056	472.356	56.9677	385.05	1.36134	2.342	3.57	175.41	3.09669	0.0806075	33.2973	197	1.4881	1.95385	2.5525	2.7473	53.824	31.949	3.57	4.79894	4.7878	4.73154	0.074	1.9505	95.2687	6.9634	0.982425	1.79364	41.829	2.0319	1.62215	7.16559	679.683	37.2231	2583.06	5.73617	3.5325	5.016
914	(0.98−x)(K0.4Na0.6)NbO3–0.02CaZrO3–xBi0.5Na0.5HfO3 x=0	63	1150	0.353424	29.6455	2.93588	1.1716	4.05044	14.316	0.86032	0.8628	1.05404	467.496	56.1507	372.472	1.42998	2.213	3.412	173.608	3.06468	0.071249	32.5151	195.68	1.487	1.9327	2.54132	2.73936	50.1254	31.7041	3.412	4.72322	4.72322	4.72322	0.05	1.9192	92.8724	6.695	0.9506	1.7542	40.98	2.0234	1.596	7.5436	663.724	36.3323	2728.68	6.04708	3.294	5
915	x=0.02	75	1110	0.382528	31.3765	3.03626	1.1727	4.02868	14.972	0.87354	0.8736	1.06618	470.187	56.1015	374.474	1.46281	2.254	3.434	173.196	3.04983	0.0707988	32.3131	195.16	1.4814	1.93266	2.53534	2.73442	50.5454	31.3827	3.434	4.73875	4.73318	4.70505	0.0575	1.9402	94.584	6.7442	0.951	1.7568	41.6	2.0174	1.59	7.521	663.956	36.5203	2723.76	5.9364	3.291	5.02
916	x=0.03	125	1110	0.39708	32.2421	3.08645	1.17325	4.0178	15.3	0.88015	0.879	1.07225	471.533	56.077	375.475	1.47923	2.2745	3.445	172.99	3.04241	0.0705882	32.2122	194.9	1.4786	1.93264	2.53235	2.73195	50.7554	31.2219	3.445	4.74652	4.73816	4.69597	0.06125	1.9507	95.4399	6.7688	0.9512	1.7581	41.91	2.0144	1.587	7.5097	664.072	36.6142	2721.3	5.88106	3.2895	5.03
917	x=0.045	320	1110	0.418908	33.5403	3.16174	1.17407	4.00148	15.792	0.890065	0.8871	1.08136	473.551	56.0401	376.976	1.50385	2.30525	3.4615	172.681	3.03127	0.0702888	32.0607	194.51	1.4744	1.93261	2.52786	2.72824	51.0704	30.9809	3.4615	4.75817	4.74564	4.68235	0.066875	1.96645	96.7236	6.8057	0.9515	1.76005	42.375	2.0099	1.5825	7.49275	664.246	36.7552	2717.61	5.79805	3.28725	5.045
918	x=0.07	25	1110	0.455288	35.7041	3.28721	1.17545	3.97428	16.612	0.90659	0.9006	1.09653	476.914	55.9786	379.479	1.54489	2.3565	3.489	172.166	3.0127	0.069829	31.8082	193.86	1.4674	1.93256	2.52039	2.72207	51.5954	30.5791	3.489	4.77759	4.75809	4.65964	0.07625	1.9927	98.8632	6.8672	0.952	1.7633	43.15	2.0024	1.575	7.4645	664.536	36.9902	2711.46	5.6597	3.2835	5.07
919	(K0.48,Na0.52) (Nb(1-x)Sbx)O3 −0.05Ca0.2(Bi0.5,Na0.5) 0.8ZrO3 x=0	310	1160	0.43342	35.7615	3.3462	1.2515	4.2942	16.92	0.9191	0.918	1.1078	488.72	60.0877	384.09	1.45195	2.3985	3.7	185.38	3.27214	0.0673759	35.5806	207.8	1.5718	2.05527	2.7027	2.9023	53.6477	34.2567	3.7	5.06373	5.05259	4.99633	0.0675	2.014	97.4672	7.0225	0.999	1.848	43	2.115	1.67	7.8825	696.8	38.2248	2847.25	6.2089	3.45	5.25
920	x=0.02	375	1160	0.43342	35.7615	3.3462	1.2515	4.2942	16.92	0.9191	0.918	1.1078	488.72	60.0877	384.09	1.45195	2.3985	3.7	185.38	3.27214	0.0673759	35.5806	207.8	1.5718	2.05527	2.7027	2.9023	53.6477	34.2567	3.7	5.06373	5.05259	4.99633	0.0675	2.021	98.0441	7.0883	1.0064	1.856	43.2	2.1172	1.676	7.7861	700.198	38.4156	2810.51	6.15286	3.51	5.25
921	x=0.03	460	1160	0.43342	35.7615	3.3462	1.2515	4.2942	16.92	0.9191	0.918	1.1078	488.72	60.0877	384.09	1.45195	2.3985	3.7	185.38	3.27214	0.0673759	35.5806	207.8	1.5718	2.05527	2.7027	2.9023	53.6477	34.2567	3.7	5.06373	5.05259	4.99633	0.0675	2.0245	98.3325	7.1212	1.0101	1.86	43.3	2.1183	1.679	7.7379	701.897	38.511	2792.14	6.12484	3.54	5.25
922	x=0.04	175	1160	0.43342	35.7615	3.3462	1.2515	4.2942	16.92	0.9191	0.918	1.1078	488.72	60.0877	384.09	1.45195	2.3985	3.7	185.38	3.27214	0.0673759	35.5806	207.8	1.5718	2.05527	2.7027	2.9023	53.6477	34.2567	3.7	5.06373	5.05259	4.99633	0.0675	2.028	98.621	7.1541	1.0138	1.864	43.4	2.1194	1.682	7.6897	703.596	38.6064	2773.77	6.09682	3.57	5.25
923	(1−x)K0.4Na0.6Nb0.96Sb0.04O3–xBi0.5K0.5Zr0.9Hf0.1O3 x=0	150	1115	0.3388	29.4326	2.906	1.17	4.078	14.2	0.854	0.86	1.038	465	56.4464	357.4	1.486	2.2	3.4	173.6	3.066	0.0704225	32.644	196	1.49	1.932	2.544	2.742	51.1	31.826	3.4	4.70556	4.70556	4.70556	0.05	1.934	94.0598	6.8316	0.9648	1.766	41.4	2.0344	1.612	7.3772	670.596	36.6616	2667.52	6.03192	3.42	5
924	x=0.02	250	1115	0.369424	31.3247	3.01628	1.1736	4.06494	14.936	0.86632	0.8698	1.04834	466.921	56.5304	359.062	1.50058	2.241	3.432	173.678	3.06155	0.0696304	32.6636	195.88	1.4869	1.93526	2.54362	2.74136	51.475	31.6975	3.432	4.73147	4.7259	4.69777	0.0575	1.9351	94.1776	6.82939	0.965084	1.76972	41.436	2.02777	1.60756	7.35504	670.415	36.7198	2657.41	5.93587	3.4119	5.002
925	x=0.035	375	1115	0.392392	32.7438	3.09899	1.1763	4.05515	15.488	0.87556	0.87715	1.0561	468.362	56.5934	360.308	1.51151	2.27175	3.456	173.737	3.05821	0.0690857	32.6783	195.79	1.48457	1.93771	2.54333	2.74088	51.7563	31.6011	3.456	4.7509	4.74115	4.69193	0.063125	1.93592	94.2659	6.82773	0.965297	1.77251	41.463	2.0228	1.60423	7.33841	670.279	36.7635	2649.83	5.86382	3.40583	5.0035
926	x=0.04	440	1115	0.400048	33.2169	3.12656	1.1772	4.05188	15.672	0.87864	0.8796	1.05868	468.842	56.6144	360.724	1.51516	2.282	3.464	173.756	3.0571	0.0689127	32.6832	195.76	1.4838	1.93852	2.54324	2.74072	51.85	31.569	3.464	4.75738	4.74624	4.68998	0.065	1.9362	94.2954	6.82718	0.965368	1.77344	41.472	2.02114	1.60312	7.33287	670.234	36.7781	2647.3	5.83981	3.4038	5.004
927	x=0.045	400	1115	0.407704	33.6899	3.15413	1.1781	4.04861	15.856	0.88172	0.88205	1.06126	469.322	56.6354	361.139	1.5188	2.29225	3.472	173.775	3.05599	0.0687437	32.6881	195.73	1.48303	1.93934	2.54314	2.74056	51.9438	31.5368	3.472	4.76385	4.75132	4.68803	0.066875	1.93647	94.3248	6.82662	0.965439	1.77437	41.481	2.01949	1.60201	7.32733	670.188	36.7926	2644.77	5.8158	3.40178	5.0045
928	x=0.05	40	1115	0.41536	34.1629	3.1817	1.179	4.04535	16.04	0.8848	0.8845	1.06385	469.803	56.6564	361.555	1.52245	2.3025	3.48	173.795	3.05488	0.0685786	32.693	195.7	1.48225	1.94015	2.54305	2.7404	52.0375	31.5047	3.48	4.77033	4.75641	4.68608	0.06875	1.93675	94.3543	6.82607	0.96551	1.7753	41.49	2.01783	1.6009	7.32179	670.143	36.8072	2642.24	5.79178	3.39975	5.005
929	(0.94−x)K0.48Na0.52NbO3–0.06LiSbO3–xBiFeO3 x=0	216	1090	0.334702	29.2945	2.88289	1.2236	4.08234	14.1296	0.849992	0.86088	1.05998	462.522	55.7565	360.579	1.45496	2.146	3.3912	174.249	3.05685	0.0707734	33.133	195.948	1.465	1.92886	2.54747	2.74422	51.2716	32.8268	3.3912	4.71184	4.71184	4.71184	0.05	1.941	94.6366	6.8974	0.9722	1.774	41.6	2.0366	1.618	7.2808	673.994	36.8524	2630.78	5.97588	3.48	5
930	x=0.001	276	1090	0.337661	29.4728	2.89324	1.22379	4.08045	14.1978	0.851285	0.861928	1.06114	462.766	55.7559	360.769	1.45766	2.1501	3.39372	174.223	3.0557	0.0707154	33.1199	195.909	1.46452	1.92896	2.54705	2.74386	51.3122	32.8009	3.39372	4.71372	4.71317	4.71035	0.05075	1.94041	94.5996	6.89613	0.97198	1.77341	41.585	2.03624	1.6182	7.27751	674.09	36.8433	2629.85	5.96983	3.48045	4.999
931	x=0.003	285	1090	0.34358	29.8293	2.91395	1.22417	4.07665	14.3341	0.853872	0.864024	1.06345	463.255	55.7546	361.147	1.46306	2.1583	3.39876	174.172	3.05339	0.070601	33.0937	195.83	1.46356	1.92916	2.54622	2.74315	51.3933	32.7489	3.39876	4.7175	4.71582	4.70739	0.05225	1.93923	94.5255	6.89359	0.97154	1.77223	41.555	2.03552	1.6186	7.27093	674.28	36.8251	2627.98	5.95772	3.48135	4.997
932	x=0.005	252	1090	0.349498	30.1858	2.93466	1.22455	4.07286	14.4704	0.856458	0.86612	1.06577	463.744	55.7532	361.526	1.46846	2.1665	3.4038	174.121	3.05109	0.0704887	33.0675	195.752	1.4626	1.92936	2.54538	2.74243	51.4744	32.697	3.4038	4.72127	4.71848	4.70442	0.05375	1.93805	94.4513	6.89105	0.9711	1.77105	41.525	2.0348	1.619	7.26435	674.471	36.8069	2626.11	5.94561	3.48225	4.995
933	0.998[0.95(K0.5Na0.5)NbO3–0.05LiSbO3]–0.002BiFe0.8Co0.2O3	267	1010	0.346239	30.1967	2.93959	1.22306	4.10603	14.5372	0.850334	0.859585	1.05276	460.931	56.3031	359.32	1.4064	2.16329	3.43015	175.678	3.08981	0.0693394	33.7431	197.175	1.47636	1.94029	2.56421	2.75707	51.1779	33.232	3.43015	4.74819	4.74708	4.74145	0.0515	1.9363	94.2724	6.86169	0.968015	1.76877	41.4694	2.03479	1.61541	7.32295	672.469	36.739	2647.45	5.99389	3.45066	4.998
934	0.998[0.95(K0.5Na0.5)NbO3–0.05LiSbO3]–0.002BiFe0.8Co0.2O3	282	1020	0.346239	30.1967	2.93959	1.22306	4.10603	14.5372	0.850334	0.859585	1.05276	460.931	56.3031	359.32	1.4064	2.16329	3.43015	175.678	3.08981	0.0693394	33.7431	197.175	1.47636	1.94029	2.56421	2.75707	51.1779	33.232	3.43015	4.74819	4.74708	4.74145	0.0515	1.9363	94.2724	6.86169	0.968015	1.76877	41.4694	2.03479	1.61541	7.32295	672.469	36.739	2647.45	5.99389	3.45066	4.998
935	0.998[0.95(K0.5Na0.5)NbO3–0.05LiSbO3]–0.002BiFe0.8Co0.2O3	276	1030	0.346239	30.1967	2.93959	1.22306	4.10603	14.5372	0.850334	0.859585	1.05276	460.931	56.3031	359.32	1.4064	2.16329	3.43015	175.678	3.08981	0.0693394	33.7431	197.175	1.47636	1.94029	2.56421	2.75707	51.1779	33.232	3.43015	4.74819	4.74708	4.74145	0.0515	1.9363	94.2724	6.86169	0.968015	1.76877	41.4694	2.03479	1.61541	7.32295	672.469	36.739	2647.45	5.99389	3.45066	4.998
936	0.998[0.95(K0.5Na0.5)NbO3–0.05LiSbO3]–0.002BiFe0.8Co0.2O3	265	1040	0.346239	30.1967	2.93959	1.22306	4.10603	14.5372	0.850334	0.859585	1.05276	460.931	56.3031	359.32	1.4064	2.16329	3.43015	175.678	3.08981	0.0693394	33.7431	197.175	1.47636	1.94029	2.56421	2.75707	51.1779	33.232	3.43015	4.74819	4.74708	4.74145	0.0515	1.9363	94.2724	6.86169	0.968015	1.76877	41.4694	2.03479	1.61541	7.32295	672.469	36.739	2647.45	5.99389	3.45066	4.998
937	0.998[0.95(K0.5Na0.5)NbO3–0.05LiSbO3]–0.002BiFe0.8Co0.2O3	248	1050	0.346239	30.1967	2.93959	1.22306	4.10603	14.5372	0.850334	0.859585	1.05276	460.931	56.3031	359.32	1.4064	2.16329	3.43015	175.678	3.08981	0.0693394	33.7431	197.175	1.47636	1.94029	2.56421	2.75707	51.1779	33.232	3.43015	4.74819	4.74708	4.74145	0.0515	1.9363	94.2724	6.86169	0.968015	1.76877	41.4694	2.03479	1.61541	7.32295	672.469	36.739	2647.45	5.99389	3.45066	4.998
938	0.998[0.95(K0.5Na0.5)NbO3–0.05LiSbO3]–0.002BiFe0.8Co0.2O3	182	1060	0.346239	30.1967	2.93959	1.22306	4.10603	14.5372	0.850334	0.859585	1.05276	460.931	56.3031	359.32	1.4064	2.16329	3.43015	175.678	3.08981	0.0693394	33.7431	197.175	1.47636	1.94029	2.56421	2.75707	51.1779	33.232	3.43015	4.74819	4.74708	4.74145	0.0515	1.9363	94.2724	6.86169	0.968015	1.76877	41.4694	2.03479	1.61541	7.32295	672.469	36.739	2647.45	5.99389	3.45066	4.998
939	(1- x)K0.48Na0.52NbO3–x[Bi0.5(Na0.875Li0.125)0.5]0.94Ba0.06ZrO3 x=0.01	105	1107	0.365668	31.5773	3.03367	1.19088	4.13585	15.1623	0.853227	0.857239	1.03027	460.203	57.4694	356.081	1.35717	2.21913	3.49051	177.284	3.14098	0.0672325	34.3011	198.914	1.50687	1.95814	2.58539	2.77361	50.9226	33.2076	3.49051	4.79476	4.79214	4.77892	0.053525	1.9196	92.8892	6.6975	0.9503	1.7521	40.99	2.0267	1.598	7.5568	663.762	36.3062	2734.84	6.09554	3.297	5
940	x=0.03	195	1107	0.395083	33.2893	3.13061	1.19264	4.11234	15.8069	0.866081	0.867716	1.04362	462.93	57.3852	358.882	1.3915	2.25739	3.51154	176.811	3.12454	0.0669454	34.0698	198.343	1.50061	1.95761	2.57858	2.76802	51.2879	32.8843	3.51154	4.80717	4.79932	4.75965	0.060575	1.9188	92.8555	6.6925	0.9509	1.7563	40.97	2.0201	1.594	7.5304	663.686	36.3585	2722.52	5.99862	3.291	5
941	x=0.04	225	1107	0.409791	34.1454	3.17907	1.19351	4.10059	16.1292	0.872507	0.872955	1.05029	464.294	57.3431	360.283	1.40867	2.27652	3.52205	176.574	3.11632	0.0668105	33.9541	198.058	1.49748	1.95734	2.57518	2.76522	51.4706	32.7226	3.52205	4.81338	4.80291	4.75002	0.0641	1.9184	92.8387	6.69	0.9512	1.7584	40.96	2.0168	1.592	7.5172	663.648	36.3846	2716.36	5.95016	3.288	5
942	x=0.05	193	1107	0.424498	35.0014	3.22754	1.19439	4.08883	16.4515	0.878934	0.878194	1.05696	465.657	57.301	361.683	1.42584	2.29566	3.53256	176.338	3.1081	0.0666808	33.8384	197.772	1.49435	1.95708	2.57177	2.76243	51.6532	32.561	3.53256	4.81958	4.80649	4.74039	0.067625	1.918	92.8219	6.6875	0.9515	1.7605	40.95	2.0135	1.59	7.504	663.61	36.4108	2710.2	5.9017	3.285	5
943	0.96(K0.48Na0.52+y)(Nb0.95Sb0.05)O3–0.04(Bi0.8La0.2)0.5(Na0.8Li0.2)0.5ZrO3 y=0	441	1105	0.40457	33.7874	3.16175	1.19396	4.0993	15.9904	0.870408	0.87072	1.0597	463.905	57.2795	361.717	1.41055	2.2646	3.5168	176.483	3.11634	0.0670402	33.9032	198.032	1.4968	1.95638	2.57385	2.76418	51.448	32.7603	3.5168	4.80157	4.79266	4.78114	0.062	1.9352	94.2232	6.84792	0.96896	1.7776	41.44	2.02208	1.6064	7.28584	671.803	36.8425	2628.18	5.81566	3.432	5
944	y=0.004	470	1105	0.405637	33.8756	3.17139	1.19807	4.11362	16.0326	0.873826	0.874176	1.06396	465.809	57.4758	363.141	1.41906	2.27305	3.52832	177.075	3.12652	0.0671031	33.9945	198.723	1.50214	1.96329	2.58276	2.77405	51.6511	32.8529	3.52832	4.81805	4.80914	4.79762	0.062192	1.9352	94.2232	6.84792	0.96896	1.7776	41.44	2.02208	1.6064	7.28584	671.803	36.8425	2628.18	5.81566	3.432	5
945	y=0.012	250	1105	0.407772	34.0522	3.19067	1.20629	4.14227	16.1171	0.880661	0.881088	1.07248	469.617	57.8685	365.991	1.43608	2.28994	3.55136	178.257	3.14687	0.0672279	34.1772	200.106	1.51281	1.97711	2.60057	2.79379	52.0574	33.0381	3.55136	4.851	4.84209	4.83057	0.062576	1.9352	94.2232	6.84792	0.96896	1.7776	41.44	2.02208	1.6064	7.28584	671.803	36.8425	2628.18	5.81566	3.432	5
946	(1-x)(K0.48Na0.52)(Nb0.95Sb0.05)O3–x(Bi0.8La0.2)0.5(Na0.8Li0.2)0.5ZrO3 x=0	195	1105	0.35096	30.7213	2.9852	1.19	4.1476	14.84	0.8468	0.852	1.0236	458.84	57.5116	354.68	1.34	2.2	3.48	177.52	3.1492	0.0673854	34.4168	199.2	1.51	1.9584	2.5888	2.7764	50.74	33.3692	3.48	4.78855	4.78855	4.78855	0.05	1.9375	94.3482	6.8645	0.9685	1.77	41.5	2.0355	1.615	7.329	672.295	36.757	2649.15	6.0039	3.45	5
947	x=0.03	400	1105	0.391167	33.0208	3.11761	1.19297	4.11137	15.7028	0.864506	0.86604	1.05067	462.639	57.3375	359.958	1.39291	2.24845	3.5076	176.742	3.12456	0.0671218	34.0316	198.324	1.5001	1.95688	2.57759	2.76724	51.271	32.9125	3.5076	4.79832	4.79163	4.78299	0.059	1.93578	94.2545	6.85206	0.968845	1.7757	41.455	2.02543	1.60855	7.29663	671.926	36.8211	2633.43	5.86272	3.4365	5
948	x=0.05	350	1105	0.417972	34.5539	3.20589	1.19495	4.08722	16.278	0.87631	0.8754	1.06872	465.171	57.2215	363.476	1.42819	2.28075	3.526	176.224	3.10813	0.0669615	33.7748	197.74	1.4935	1.95587	2.57011	2.76113	51.625	32.6081	3.526	4.80483	4.79369	4.77929	0.065	1.93463	94.192	6.84377	0.969075	1.7795	41.425	2.01872	1.60425	7.27505	671.68	36.8639	2622.94	5.7686	3.4275	5
949	(0.995−x)K0.48Na0.52NbO3−xLiNbO3−0.005BiAlO3 x=0	130	1060	0.365755	31.6126	3.03697	1.19095	4.13811	15.1808	0.853266	0.85724	1.02938	460.062	57.5083	355.627	1.35349	2.2205	3.4926	177.392	3.14344	0.0671901	34.3513	199.004	1.5076	1.95891	2.58671	2.77462	50.9428	33.2394	3.4926	4.79798	4.79519	4.78113	0.05375	1.9119	92.5764	6.68685	0.9515	1.7513	40.86	2.02805	1.5995	7.5491	663.369	36.2403	2731.96	6.13148	3.301	4.99
950	x=0.03	175	1060	0.357626	30.8992	2.98582	1.20775	4.10548	14.8256	0.854862	0.86168	1.04757	461.903	56.6308	358.576	1.41098	2.1935	3.4482	175.757	3.09726	0.0687999	33.7094	197.378	1.4851	1.94414	2.56604	2.75853	51.2086	32.9682	3.4482	4.75962	4.75684	4.74277	0.05375	1.9119	92.5764	6.68685	0.9515	1.7513	40.86	2.02805	1.5995	7.5491	663.369	36.2403	2731.96	6.13148	3.301	4.99
951	x=0.04	250	1060	0.354917	30.6614	2.96877	1.21335	4.09461	14.7072	0.855394	0.86316	1.05364	462.517	56.3383	359.559	1.43013	2.1845	3.4334	175.212	3.08187	0.0693538	33.4954	196.836	1.4776	1.93921	2.55915	2.75316	51.2972	32.8778	3.4334	4.74684	4.74405	4.72999	0.05375	1.9119	92.5764	6.68685	0.9515	1.7513	40.86	2.02805	1.5995	7.5491	663.369	36.2403	2731.96	6.13148	3.301	4.99
952	x=0.045	287	1060	0.353562	30.5425	2.96024	1.21615	4.08917	14.648	0.85566	0.8639	1.05667	462.824	56.192	360.051	1.43972	2.18	3.426	174.939	3.07417	0.0696341	33.3884	196.565	1.47385	1.93675	2.55571	2.75048	51.3415	32.8326	3.426	4.74044	4.73766	4.72359	0.05375	1.9119	92.5764	6.68685	0.9515	1.7513	40.86	2.02805	1.5995	7.5491	663.369	36.2403	2731.96	6.13148	3.301	4.99
953	x=0.05	225	1060	0.352207	30.4236	2.95171	1.21895	4.08373	14.5888	0.855926	0.86464	1.0597	463.13	56.0458	360.543	1.44929	2.1755	3.4186	174.666	3.06648	0.0699166	33.2814	196.294	1.4701	1.93429	2.55227	2.7478	51.3858	32.7874	3.4186	4.73405	4.73127	4.7172	0.05375	1.9119	92.5764	6.68685	0.9515	1.7513	40.86	2.02805	1.5995	7.5491	663.369	36.2403	2731.96	6.13148	3.301	4.99
954	x=0.06	160	1060	0.349498	30.1858	2.93466	1.22455	4.07286	14.4704	0.856458	0.86612	1.06577	463.744	55.7532	361.526	1.46846	2.1665	3.4038	174.121	3.05109	0.0704887	33.0675	195.752	1.4626	1.92936	2.54538	2.74243	51.4744	32.697	3.4038	4.72127	4.71848	4.70442	0.05375	1.9119	92.5764	6.68685	0.9515	1.7513	40.86	2.02805	1.5995	7.5491	663.369	36.2403	2731.96	6.13148	3.301	4.99
955	0.975[(Na0.5K0.5)1-2xMgxNbO3]–0.025(Bi0.5Na0.5TiO3) x=0	120	1095	0.39	33.167	3.128	1.19575	4.13563	15.8	0.86175	0.86375	1.03563	460.856	57.6831	356.587	1.3491	2.25125	3.525	177.863	3.14884	0.0664557	34.5521	199.25	1.50737	1.96412	2.59112	2.77775	51.1863	33.305	3.525	4.82613	4.81916	4.784	0.059375	1.901	91.78	6.653	0.949	1.7515	40.525	2.02575	1.5975	7.502	663.655	36.1401	2720.8	6.01007	3.29625	4.975
956	x=0.01	190	1095	0.385905	32.7987	3.10168	1.18308	4.07683	15.6245	0.858045	0.858875	1.03046	459.131	56.8753	358.674	1.33202	2.23614	3.486	175.708	3.10682	0.0672022	34.0089	196.812	1.48485	1.94231	2.55953	2.74558	50.1986	32.7501	3.486	4.76364	4.75667	4.74102	0.05918	1.901	91.78	6.653	0.949	1.7515	40.525	2.02575	1.5975	7.502	663.655	36.1401	2720.8	6.01007	3.29625	4.975
957	x=0.02	208	1095	0.38181	32.4303	3.07535	1.1704	4.01804	15.449	0.85434	0.854	1.02529	457.407	56.0674	360.76	1.31494	2.22103	3.447	173.553	3.06479	0.0679656	33.4656	194.375	1.46233	1.9205	2.52794	2.7134	49.2109	32.1953	3.447	4.70115	4.69418	4.69805	0.058985	1.901	91.78	6.653	0.949	1.7515	40.525	2.02575	1.5975	7.502	663.655	36.1401	2720.8	6.01007	3.29625	4.975
958	x=0.04	165	1095	0.37362	31.6935	3.0227	1.14505	3.90046	15.098	0.84693	0.84425	1.01496	453.957	54.4517	364.933	1.28077	2.1908	3.369	169.244	2.98075	0.0695456	32.379	189.5	1.41728	1.87688	2.46476	2.64905	47.2356	31.0855	3.369	4.57617	4.5692	4.6121	0.058595	1.901	91.78	6.653	0.949	1.7515	40.525	2.02575	1.5975	7.502	663.655	36.1401	2720.8	6.01007	3.29625	4.975
959	x=0.05	170	1095	0.369525	31.3252	2.99638	1.13237	3.84166	14.9225	0.843225	0.839375	1.00979	452.232	53.6438	367.02	1.26369	2.17569	3.33	167.089	2.93872	0.0703635	31.8358	187.062	1.39476	1.85507	2.43317	2.61687	46.2479	30.5306	3.33	4.51368	4.50671	4.56912	0.0584	1.901	91.78	6.653	0.949	1.7515	40.525	2.02575	1.5975	7.502	663.655	36.1401	2720.8	6.01007	3.29625	4.975
960	(0.974-x)(K0.5Na0.5)NbO3–0.026Bi0.5K0.5TiO3–xSrZrO3 x=0	140	1120	0.393416	33.4614	3.14579	1.19903	4.14576	15.936	0.86125	0.863	1.03391	459.998	57.8524	356.249	1.3272	2.2533	3.539	178.474	3.16151	0.0660141	34.8279	199.74	1.51032	1.96838	2.59805	2.78305	51.1492	33.5378	3.539	4.84028	4.83304	4.79647	0.05975	1.90024	91.735	6.65112	0.94896	1.75156	40.506	2.02558	1.5974	7.49928	663.649	36.1346	2719.99	6.00472	3.2961	4.974
961	x=0.02	205	1120	0.422336	34.5929	3.20709	1.20293	4.12086	16.396	0.86695	0.866	1.04791	461.841	57.7436	370.029	1.32291	2.2663	3.569	178.744	3.16231	0.0653818	34.8095	199.74	1.50882	1.97144	2.59865	2.78295	50.2368	33.3727	3.569	4.8658	4.85856	4.82199	0.05975	1.89944	91.7013	6.64612	0.94956	1.75576	40.486	2.01898	1.5934	7.47288	663.573	36.1869	2707.67	5.9078	3.2901	4.974
962	x=0.04	300	1120	0.451256	35.7244	3.26839	1.20683	4.09596	16.856	0.87265	0.869	1.06191	463.685	57.6347	383.809	1.31862	2.2793	3.599	179.014	3.16311	0.0647841	34.7911	199.74	1.50732	1.9745	2.59925	2.78285	49.3244	33.2076	3.599	4.89131	4.88407	4.8475	0.05975	1.89864	91.6677	6.64112	0.95016	1.75996	40.466	2.01238	1.5894	7.44648	663.497	36.2392	2695.35	5.81088	3.2841	4.974
963	x=0.05	325	1120	0.465716	36.2902	3.29904	1.20878	4.08351	17.086	0.8755	0.8705	1.06891	464.608	57.5803	390.699	1.31647	2.2858	3.614	179.149	3.16351	0.0644972	34.7819	199.74	1.50657	1.97603	2.59955	2.7828	48.8682	33.125	3.614	4.90406	4.89682	4.86025	0.05975	1.89824	91.6509	6.63862	0.95046	1.76206	40.456	2.00908	1.5874	7.43328	663.459	36.2653	2689.19	5.76242	3.2811	4.974
964	x=0.06	175	1120	0.480176	36.856	3.32969	1.21073	4.07106	17.316	0.87835	0.872	1.07591	465.529	57.5258	397.589	1.31433	2.2923	3.629	179.284	3.16391	0.0642181	34.7727	199.74	1.50582	1.97756	2.59985	2.78275	48.412	33.0425	3.629	4.91682	4.90958	4.87301	0.05975	1.89784	91.6341	6.63612	0.95076	1.76416	40.446	2.00578	1.5854	7.42008	663.421	36.2915	2683.03	5.71396	3.2781	4.974
965	0.94K0.48Na0.52Nb–(0.06−x)LiSbO3–x(Bi0.5Na0.5)ZrO3 x=0	190	1130	0.334702	29.2945	2.88289	1.2236	4.08234	14.1296	0.849992	0.86088	1.05998	462.522	55.7565	360.579	1.45496	2.146	3.3912	174.249	3.05685	0.0707734	33.133	195.948	1.465	1.92886	2.54747	2.74422	51.2716	32.8268	3.3912	4.71184	4.71184	4.71184	0.05	1.941	94.6366	6.8974	0.9722	1.774	41.6	2.0366	1.618	7.2808	673.994	36.8524	2630.78	5.97588	3.48	5
966	x=0.02	230	1130	0.368982	31.4754	3.01579	1.2131	4.08094	15.0096	0.862292	0.86888	1.06028	464.109	56.2711	360.669	1.45239	2.205	3.4412	174.849	3.07112	0.069289	33.3235	196.448	1.474	1.93814	2.55437	2.74932	51.5216	32.6553	3.4412	4.75128	4.74571	4.71758	0.0575	1.9332	94.0261	6.8266	0.9654	1.7702	41.38	2.0278	1.608	7.3508	670.52	36.7139	2655.2	5.935	3.414	5
967	x=0.04	285	1130	0.403262	33.6562	3.14869	1.2026	4.07954	15.8896	0.874592	0.87688	1.06058	465.696	56.7856	360.759	1.44982	2.264	3.4912	175.449	3.08539	0.067969	33.514	196.948	1.483	1.94742	2.56127	2.75442	51.7716	32.4838	3.4912	4.79073	4.77959	4.72333	0.065	1.9254	93.4156	6.7558	0.9586	1.7664	41.16	2.019	1.598	7.4208	667.046	36.5754	2679.62	5.89412	3.348	5
968	x=0.05	195	1130	0.420402	34.7467	3.21514	1.19735	4.07884	16.3296	0.880742	0.88088	1.06073	466.489	57.0429	360.804	1.44853	2.2935	3.5162	175.749	3.09252	0.0673623	33.6092	197.198	1.4875	1.95206	2.56472	2.75697	51.8966	32.3981	3.5162	4.81045	4.79653	4.7262	0.06875	1.9215	93.1103	6.7204	0.9552	1.7645	41.05	2.0146	1.593	7.4558	665.309	36.5062	2691.83	5.87368	3.315	5
969	0.92(Na0.5K0.5)NbO3–0.03(Bi1/2Li1/2)TiO3–0.05BaZrO3	252	1000	0.49903	38.6652	3.3629	1.21835	4.07895	17.89	0.877	0.8705	1.09055	464.214	57.6771	390.535	1.35519	2.2805	3.64	178.245	3.1406	0.0620458	34.4941	199.325	1.50115	1.97519	2.58855	2.7746	49.559	33.5155	3.64	4.82872	4.82036	4.77817	0.06125	1.8952	91.4707	6.6311	0.9503	1.7623	40.38	2.0084	1.587	7.4224	663.436	36.2429	2685.96	5.74099	3.2805	4.97
970	0.92(Na0.5K0.5)NbO3–0.02(Bi1/2Li1/2)TiO3–0.06BaZrO3	348	1000	0.50658	38.9588	3.3656	1.2171	4.0859	18.02	0.8726	0.865	1.0905	463.125	57.9005	395.53	1.32803	2.271	3.66	178.85	3.15659	0.0610433	34.7041	199.95	1.5083	1.98046	2.5953	2.7798	48.944	33.7539	3.66	4.82808	4.82251	4.79438	0.0575	1.9024	91.9043	6.6474	0.951	1.7638	40.56	2.0068	1.586	7.4364	663.456	36.325	2687.88	5.7461	3.279	4.98
971	(1-x)(K0.42Na0.585)(Nb0.962Sb0.038)O3-xBi0.5K0.5ZrO3 x=0	130	1105	0.34323	29.8697	2.93835	1.18035	4.11405	14.415	0.85665	0.8625	1.03995	465.939	56.9683	358.575	1.46058	2.211	3.435	175.35	3.10005	0.069719	33.2061	197.7	1.50195	1.9476	2.5668	2.76345	51.2745	32.3323	3.435	4.74776	4.74776	4.74776	0.05025	1.9333	94.0021	6.82502	0.96406	1.7652	41.38	2.03418	1.6114	7.38684	670.256	36.6425	2671.19	6.03752	3.414	5
972	x=0.02	200	1105	0.373765	31.7531	3.04798	1.18374	4.10027	15.1467	0.868917	0.87225	1.05025	467.841	57.0419	360.214	1.47567	2.25178	3.4663	175.393	3.09492	0.0689853	33.2145	197.546	1.49861	1.95055	2.56596	2.76238	51.646	32.1937	3.4663	4.77283	4.76726	4.73913	0.057745	1.93223	93.9465	6.81752	0.964379	1.7691	41.3524	2.0275	1.60717	7.3641	670.051	36.6876	2660.27	5.94273	3.40572	5
973	x=0.03	300	1105	0.389033	32.6948	3.1028	1.18544	4.09338	15.5125	0.87505	0.877125	1.0554	468.792	57.0786	361.033	1.48321	2.27217	3.48195	175.415	3.09235	0.0686444	33.2187	197.469	1.49694	1.95202	2.56555	2.76185	51.8318	32.1244	3.48195	4.78536	4.777	4.73481	0.0614925	1.9317	93.9187	6.81377	0.964538	1.77104	41.3386	2.02415	1.60506	7.35273	669.949	36.7101	2654.81	5.89534	3.40158	5
974	x=0.04	400	1105	0.404301	33.6365	3.15762	1.18714	4.08649	15.8784	0.881184	0.882	1.06055	469.743	57.1154	361.852	1.49076	2.29256	3.4976	175.436	3.08979	0.0683192	33.2229	197.392	1.49527	1.9535	2.56513	2.76131	52.0175	32.0551	3.4976	4.79789	4.78675	4.73049	0.06524	1.93117	93.8909	6.81002	0.964698	1.77299	41.3248	2.02081	1.60294	7.34137	669.846	36.7326	2649.35	5.84794	3.39744	5
975	x=0.05	330	1105	0.419569	34.5782	3.21243	1.18883	4.0796	16.2443	0.887317	0.886875	1.0657	470.695	57.1522	362.671	1.4983	2.31295	3.51325	175.458	3.08722	0.0680087	33.227	197.315	1.4936	1.95497	2.56471	2.76078	52.2033	31.9857	3.51325	4.81042	4.7965	4.72617	0.0689875	1.93064	93.8632	6.80627	0.964857	1.77494	41.311	2.01747	1.60083	7.33	669.743	36.7552	2643.88	5.80055	3.3933	5
976	0.96(K0.42Na0.585)(Nb1-ySby)O3-0.04Bi0.5K0.5ZrO3 y=0	250	1105	0.404301	33.6365	3.15762	1.18714	4.08649	15.8784	0.881184	0.882	1.06055	469.743	57.1154	361.852	1.49076	2.29256	3.4976	175.436	3.08979	0.0683192	33.2229	197.392	1.49527	1.9535	2.56513	2.76131	52.0175	32.0551	3.4976	4.79789	4.78675	4.73049	0.06524	1.9184	92.8387	6.69	0.9512	1.7584	40.96	2.0168	1.592	7.5172	663.648	36.3846	2716.36	5.95016	3.288	5
977	y=0.02	360	1105	0.404301	33.6365	3.15762	1.18714	4.08649	15.8784	0.881184	0.882	1.06055	469.743	57.1154	361.852	1.49076	2.29256	3.4976	175.436	3.08979	0.0683192	33.2229	197.392	1.49527	1.9535	2.56513	2.76131	52.0175	32.0551	3.4976	4.79789	4.78675	4.73049	0.06524	1.92512	93.3925	6.75317	0.958304	1.76608	41.152	2.01891	1.59776	7.42466	666.91	36.5678	2681.09	5.89636	3.3456	5
978	y=0.04	400	1105	0.404301	33.6365	3.15762	1.18714	4.08649	15.8784	0.881184	0.882	1.06055	469.743	57.1154	361.852	1.49076	2.29256	3.4976	175.436	3.08979	0.0683192	33.2229	197.392	1.49527	1.9535	2.56513	2.76131	52.0175	32.0551	3.4976	4.79789	4.78675	4.73049	0.06524	1.93184	93.9463	6.81634	0.965408	1.77376	41.344	2.02102	1.60352	7.33211	670.172	36.7509	2645.82	5.84256	3.4032	5
979	y=0.06	350	1105	0.404301	33.6365	3.15762	1.18714	4.08649	15.8784	0.881184	0.882	1.06055	469.743	57.1154	361.852	1.49076	2.29256	3.4976	175.436	3.08979	0.0683192	33.2229	197.392	1.49527	1.9535	2.56513	2.76131	52.0175	32.0551	3.4976	4.79789	4.78675	4.73049	0.06524	1.93856	94.5001	6.8795	0.972512	1.78144	41.536	2.02314	1.60928	7.23957	673.434	36.9341	2610.55	5.78876	3.4608	5
980	y=0.08	40	1105	0.404301	33.6365	3.15762	1.18714	4.08649	15.8784	0.881184	0.882	1.06055	469.743	57.1154	361.852	1.49076	2.29256	3.4976	175.436	3.08979	0.0683192	33.2229	197.392	1.49527	1.9535	2.56513	2.76131	52.0175	32.0551	3.4976	4.79789	4.78675	4.73049	0.06524	1.94528	95.0539	6.94267	0.979616	1.78912	41.728	2.02525	1.61504	7.14702	676.696	37.1173	2575.28	5.73497	3.5184	5
981	(0.99-x)K0.48Na0.52NbO3-0.01Bi0.5Na0.5TiO3-xBi0.5(Na0.7K0.2Li0.1)0.5ZrO3 x=0	60	1095	0.36539	31.574	3.0346	1.19035	4.13602	15.1616	0.853482	0.85748	1.02981	460.247	57.4763	355.708	1.35787	2.2205	3.4902	177.275	3.14094	0.0672752	34.2981	198.908	1.507	1.95812	2.58536	2.77359	50.9536	33.1931	3.4902	4.79549	4.7927	4.77864	0.05375	1.9124	92.4556	6.6812	0.9496	1.7506	40.81	2.0283	1.599	7.5428	663.742	36.2241	2732.92	6.09043	3.2985	4.99
982	x=0.02	145	1100	0.394357	33.2954	3.13414	1.19223	4.11394	15.8128	0.866676	0.86834	1.0424	462.932	57.4096	357.779	1.39101	2.2606	3.5116	176.851	3.12547	0.0670343	34.0942	198.369	1.50087	1.95787	2.57919	2.76849	51.3785	32.8796	3.5116	4.81066	4.8023	4.76011	0.06125	1.9116	92.422	6.6762	0.9502	1.7548	40.79	2.0217	1.595	7.5164	663.666	36.2764	2720.6	5.99351	3.2925	4.99
983	x=0.03	275	1105	0.408841	34.1561	3.18392	1.19317	4.1029	16.1384	0.873273	0.87377	1.0487	464.274	57.3763	358.814	1.40759	2.28065	3.5223	176.64	3.11773	0.0669211	33.9923	198.1	1.49781	1.95775	2.5761	2.76594	51.5909	32.7228	3.5223	4.81824	4.8071	4.75084	0.065	1.9112	92.4052	6.6737	0.9505	1.7569	40.78	2.0184	1.593	7.5032	663.628	36.3025	2714.44	5.94505	3.2895	4.99
984	x=0.035	310	1110	0.416082	34.5865	3.2088	1.19364	4.09738	16.3012	0.876571	0.876485	1.05184	464.945	57.3596	359.331	1.41587	2.29067	3.52765	176.534	3.11386	0.0668662	33.9413	197.965	1.49627	1.95769	2.57455	2.76466	51.6972	32.6445	3.52765	4.82204	4.8095	4.74621	0.066875	1.911	92.3967	6.67245	0.95065	1.75795	40.775	2.01675	1.592	7.4966	663.609	36.3156	2711.36	5.92082	3.288	4.99
985	x=0.04	260	1120	0.423324	35.0168	3.23369	1.19411	4.09186	16.464	0.87987	0.8792	1.05499	465.616	57.343	359.849	1.42416	2.3007	3.533	176.428	3.11	0.0668124	33.8903	197.83	1.49474	1.95763	2.57301	2.76339	51.8034	32.5661	3.533	4.82583	4.8119	4.74158	0.06875	1.9108	92.3883	6.6712	0.9508	1.759	40.77	2.0151	1.591	7.49	663.59	36.3287	2708.28	5.89659	3.2865	4.99
986	x=0.06	70	1145	0.452291	36.7383	3.33324	1.19599	4.06978	17.1152	0.893064	0.89006	1.06758	468.301	57.2763	361.919	1.4573	2.3408	3.5544	176.005	3.09452	0.0666075	33.6865	197.291	1.48861	1.95739	2.56683	2.75829	52.2283	32.2526	3.5544	4.841	4.8215	4.72305	0.07625	1.91	92.3547	6.6662	0.9514	1.7632	40.75	2.0085	1.587	7.4636	663.514	36.381	2695.96	5.79967	3.2805	4.99
987	0.92(Na0.5K0.5)NbO3-0.06BaZrO3-0.02(Bi0.5Li0.5)TiO3	321	1200	0.50658	38.9588	3.3656	1.2171	4.0859	18.02	0.8726	0.865	1.0905	463.125	57.9005	395.53	1.32803	2.271	3.66	178.85	3.15659	0.0610433	34.7041	199.95	1.5083	1.98046	2.5953	2.7798	48.944	33.7539	3.66	4.82808	4.82251	4.79438	0.0575	1.9024	91.9043	6.6474	0.951	1.7638	40.56	2.0068	1.586	7.4364	663.456	36.325	2687.88	5.7461	3.279	4.98
988	0.96(K0.48Na0.52)(Nb0.95Sb0.05)O3–0.04(Bi0.5Li0.5)ZrO3	335	1065	0.404722	33.8109	3.15819	1.205	4.0879	15.9664	0.873728	0.87592	1.05886	464.956	56.9135	360.433	1.4323	2.264	3.5008	175.919	3.09537	0.067642	33.7267	197.332	1.4854	1.95058	2.56665	2.75854	51.7284	32.669	3.5008	4.80069	4.78955	4.73329	0.065	1.9352	94.2232	6.84792	0.96896	1.7776	41.44	2.02208	1.6064	7.28584	671.803	36.8425	2628.18	5.81566	3.432	5
989	0.96(K0.48Na0.52)(Nb0.95Sb0.05)O3–0.04(Bi0.5 (Li0.5, Na0.5)0.5)ZrO3	380	1065	0.406702	33.9714	3.17049	1.1982	4.0946	16.0464	0.873628	0.87492	1.05366	464.712	57.142	359.613	1.4219	2.273	3.5108	176.229	3.10577	0.0673048	33.8343	197.682	1.4917	1.95392	2.57085	2.76184	51.6614	32.6668	3.5108	4.8085	4.79736	4.7411	0.065	1.9352	94.2232	6.84792	0.96896	1.7776	41.44	2.02208	1.6064	7.28584	671.803	36.8425	2628.18	5.81566	3.432	5
990	0.96(K0.48Na0.52)(Nb0.95Sb0.05)O3–0.04(Bi0.5 (Li0.5, K0.5)0.5)ZrO3	375	1065	0.408222	34.1325	3.18039	1.2007	4.1033	16.1264	0.872728	0.87392	1.05186	463.942	57.2752	359.273	1.40365	2.273	3.5208	176.719	3.11617	0.0669709	34.0559	198.082	1.4942	1.95722	2.57645	2.76614	51.6164	32.8597	3.5208	4.81887	4.80773	4.75147	0.065	1.9352	94.2232	6.84792	0.96896	1.7776	41.44	2.02208	1.6064	7.28584	671.803	36.8425	2628.18	5.81566	3.432	5
991	0.96(K0.48Na0.52)(Nb0.95Sb0.05)O3–0.04(Bi0.5[Li0.5, (Na0.82, K0.18)0.5]0.5)ZrO3	385	1065	0.406975	34.0004	3.17227	1.19865	4.09616	16.0608	0.873466	0.87474	1.05333	464.574	57.166	359.552	1.41861	2.273	3.5126	176.317	3.10764	0.0672445	33.8742	197.754	1.49215	1.95452	2.57186	2.76262	51.6533	32.7016	3.5126	4.81036	4.79922	4.74296	0.065	1.9352	94.2232	6.84792	0.96896	1.7776	41.44	2.02208	1.6064	7.28584	671.803	36.8425	2628.18	5.81566	3.432	5
992	0.96(K0.48Na0.52)(Nb0.95Sb0.05)O3–0.04(Bi0.5(Ag0.5, Li0.5)0.5)ZrO3	390	1065	0.425222	34.8202	3.22569	1.2005	4.0863	16.4064	0.875428	0.88492	1.07206	467.064	57.0557	368.243	1.39861	2.293	3.5308	176.029	3.10302	0.0719232	33.6992	197.482	1.4893	1.95397	2.56535	2.75744	52.3884	32.4977	3.5308	4.80644	4.7953	4.73904	0.068	1.9352	94.2232	6.84792	0.96896	1.7776	41.44	2.02208	1.6064	7.28584	671.803	36.8425	2628.18	5.81566	3.432	5
993	0.96(K0.48Na0.52)(Nb0.95Sb0.05)O3–0.04(Bi0.5(Ag0.5, Na0.5)0.5)ZrO3	485	1065	0.427202	34.9806	3.23799	1.1937	4.093	16.4864	0.875328	0.88392	1.06686	466.82	57.2843	367.423	1.38821	2.302	3.5408	176.339	3.11342	0.0715741	33.8068	197.832	1.4956	1.95731	2.56955	2.76074	52.3214	32.4955	3.5408	4.81425	4.80311	4.74685	0.068	1.9352	94.2232	6.84792	0.96896	1.7776	41.44	2.02208	1.6064	7.28584	671.803	36.8425	2628.18	5.81566	3.432	5
994	0.96(K0.48Na0.52)(Nb0.95Sb0.05)O3–0.04(Bi0.5(Ag0.5, K0.5)0.5)ZrO3	480	1065	0.428722	35.1417	3.24789	1.1962	4.1017	16.5664	0.874428	0.88292	1.06506	466.05	57.4174	367.083	1.36996	2.302	3.5508	176.829	3.12382	0.0712285	34.0284	198.232	1.4981	1.96061	2.57515	2.76504	52.2764	32.6884	3.5508	4.82462	4.81348	4.75722	0.068	1.9352	94.2232	6.84792	0.96896	1.7776	41.44	2.02208	1.6064	7.28584	671.803	36.8425	2628.18	5.81566	3.432	5
995	0.96(K0.48Na0.52)(Nb0.95Sb0.05)O3–0.04(Bi0.5 [Ag0.5, (Na0.82, K0.18)0.5]0.5)ZrO3	450	1065	0.427475	35.0096	3.23977	1.19415	4.09456	16.5008	0.875166	0.88374	1.06653	466.682	57.3082	367.362	1.38492	2.302	3.5426	176.427	3.11529	0.0715117	33.8467	197.904	1.49605	1.95791	2.57056	2.76152	52.3133	32.5303	3.5426	4.81612	4.80498	4.74872	0.068	1.9352	94.2232	6.84792	0.96896	1.7776	41.44	2.02208	1.6064	7.28584	671.803	36.8425	2628.18	5.81566	3.432	5
996	0.96(K0.48Na0.52)(Nb0.95Sb0.05)O3–0.04(Bi0.5 (Na0.82, K0.18)0.5)ZrO3	490	1085	0.406175	33.931	3.15947	1.18115	4.06556	16.0308	0.864466	0.86474	1.03703	459.372	56.8834	355.022	1.38606	2.26	3.4926	175.087	3.09154	0.0667465	33.744	196.304	1.48455	1.93986	2.55286	2.74022	51.0573	32.4583	3.4926	4.77526	4.76412	4.70786	0.0645	1.9352	94.2232	6.84792	0.96896	1.7776	41.44	2.02208	1.6064	7.28584	671.803	36.8425	2628.18	5.81566	3.432	5
997	0.96(K0.48Na0.52)(Nb0.95Sb0.05)O3–0.04(Bi0.5Ag0.5)ZrO3	450	1085	0.445722	35.8294	3.29319	1.196	4.0847	16.8464	0.877128	0.89392	1.08526	469.172	57.1979	376.053	1.36492	2.322	3.5608	176.139	3.11067	0.0759806	33.6717	197.632	1.4932	1.95736	2.56405	2.75634	53.0484	32.3264	3.5608	4.8122	4.80106	4.7448	0.071	1.9352	94.2232	6.84792	0.96896	1.7776	41.44	2.02208	1.6064	7.28584	671.803	36.8425	2628.18	5.81566	3.432	5
998	0.96(K0.48Na0.52)(Nb0.95Sb0.05)O3–0.04(Bi0.5K0.5)ZrO3	480	1085	0.411722	34.454	3.20259	1.1964	4.1187	16.2864	0.871728	0.87192	1.04486	462.928	57.6369	358.113	1.375	2.282	3.5408	177.519	3.13697	0.066313	34.3851	198.832	1.503	1.96386	2.58625	2.77374	51.5044	33.0504	3.5408	4.83705	4.82591	4.76965	0.065	1.9352	94.2232	6.84792	0.96896	1.7776	41.44	2.02208	1.6064	7.28584	671.803	36.8425	2628.18	5.81566	3.432	5
999	0.96(K0.48Na0.52)(Nb0.95Sb0.05)O3–0.04(Bi0.5Na0.5)ZrO3	484	1085	0.408682	34.1318	3.18279	1.1914	4.1013	16.1264	0.873528	0.87392	1.04846	464.468	57.3706	358.793	1.4115	2.282	3.5208	176.539	3.11617	0.0669709	33.9419	198.032	1.498	1.95726	2.57505	2.76514	51.5944	32.6646	3.5208	4.8163	4.80516	4.7489	0.065	1.9352	94.2232	6.84792	0.96896	1.7776	41.44	2.02208	1.6064	7.28584	671.803	36.8425	2628.18	5.81566	3.432	5
1000	(1 −x)(K0.4Na0.6)(Nb0.96Sb0.04)O3-xBi0.5K0.5Zr0.9Sn0.1O3 x=0	175	1090	0.3388	29.4326	2.906	1.17	4.078	14.2	0.854	0.86	1.038	465	56.4464	357.4	1.486	2.2	3.4	173.6	3.066	0.0704225	32.644	196	1.49	1.932	2.544	2.742	51.1	31.826	3.4	4.70556	4.70556	4.70556	0.05	1.934	94.0598	6.8316	0.9648	1.766	41.4	2.0344	1.612	7.3772	670.596	36.6616	2667.52	6.03192	3.42	5
1001	x=0.02	295	1090	0.369424	31.3247	3.01628	1.1736	4.06494	14.936	0.86632	0.8698	1.04834	466.921	56.5304	359.062	1.50058	2.241	3.432	173.678	3.06155	0.0696304	32.6636	195.88	1.4869	1.93526	2.54362	2.74136	51.475	31.6975	3.432	4.73147	4.7259	4.69777	0.0575	1.93364	94.058	6.82927	0.965964	1.77056	41.392	2.02807	1.60856	7.34844	670.481	36.7308	2653.43	5.93256	3.4169	5
1002	x=0.03	425	1090	0.384736	32.2708	3.07142	1.1754	4.05841	15.304	0.87248	0.8747	1.05351	467.882	56.5724	359.893	1.50787	2.2615	3.448	173.717	3.05932	0.0692629	32.6734	195.82	1.48535	1.93689	2.54343	2.74104	51.6625	31.6332	3.448	4.74442	4.73607	4.69387	0.06125	1.93346	94.0571	6.8281	0.966546	1.77284	41.388	2.02491	1.60684	7.33405	670.424	36.7655	2646.38	5.88289	3.41535	5
1003	x=0.04	450	1090	0.400048	33.2169	3.12656	1.1772	4.05188	15.672	0.87864	0.8796	1.05868	468.842	56.6144	360.724	1.51516	2.282	3.464	173.756	3.0571	0.0689127	32.6832	195.76	1.4838	1.93852	2.54324	2.74072	51.85	31.569	3.464	4.75738	4.74624	4.68998	0.065	1.93328	94.0563	6.82694	0.967128	1.77512	41.384	2.02174	1.60512	7.31967	670.367	36.8001	2639.34	5.83321	3.4138	5
1004	x=0.05	355	1090	0.41536	34.1629	3.1817	1.179	4.04535	16.04	0.8848	0.8845	1.06385	469.803	56.6564	361.555	1.52245	2.3025	3.48	173.795	3.05488	0.0685786	32.693	195.7	1.48225	1.94015	2.54305	2.7404	52.0375	31.5047	3.48	4.77033	4.75641	4.68608	0.06875	1.9331	94.0554	6.82577	0.96771	1.7774	41.38	2.01858	1.6034	7.30529	670.309	36.8347	2632.29	5.78353	3.41225	5
1005	0.96(K0.4Na0.6)(Nb0.96Sb0.04)O3-0.04Bi0.5K0.5Zr1-ySnyO3 y=0	300	1090	0.400048	33.2169	3.12656	1.1772	4.05188	15.672	0.87864	0.8796	1.05868	468.842	56.6144	360.724	1.51516	2.282	3.464	173.756	3.0571	0.0689127	32.6832	195.76	1.4838	1.93852	2.54324	2.74072	51.85	31.569	3.464	4.75738	4.74624	4.68998	0.065	1.93184	93.9463	6.81634	0.965408	1.77376	41.344	2.02102	1.60352	7.33211	670.172	36.7509	2645.82	5.84256	3.4032	5
1006	y=0.1	450	1090	0.400048	33.2169	3.12656	1.1772	4.05188	15.672	0.87864	0.8796	1.05868	468.842	56.6144	360.724	1.51516	2.282	3.464	173.756	3.0571	0.0689127	32.6832	195.76	1.4838	1.93852	2.54324	2.74072	51.85	31.569	3.464	4.75738	4.74624	4.68998	0.065	1.93328	94.0563	6.82694	0.967128	1.77512	41.384	2.02174	1.60512	7.31967	670.367	36.8001	2639.34	5.83321	3.4138	5
1007	y=0.2	350	1090	0.400048	33.2169	3.12656	1.1772	4.05188	15.672	0.87864	0.8796	1.05868	468.842	56.6144	360.724	1.51516	2.282	3.464	173.756	3.0571	0.0689127	32.6832	195.76	1.4838	1.93852	2.54324	2.74072	51.85	31.569	3.464	4.75738	4.74624	4.68998	0.065	1.93472	94.1662	6.83754	0.968848	1.77648	41.424	2.02246	1.60672	7.30723	670.561	36.8492	2632.86	5.82385	3.4244	5
1008	y=0.4	300	1090	0.400048	33.2169	3.12656	1.1772	4.05188	15.672	0.87864	0.8796	1.05868	468.842	56.6144	360.724	1.51516	2.282	3.464	173.756	3.0571	0.0689127	32.6832	195.76	1.4838	1.93852	2.54324	2.74072	51.85	31.569	3.464	4.75738	4.74624	4.68998	0.065	1.9376	94.3861	6.85874	0.972288	1.7792	41.504	2.0239	1.60992	7.28235	670.95	36.9475	2619.9	5.80514	3.4456	5
1009	y=0.6	0	1090	0.400048	33.2169	3.12656	1.1772	4.05188	15.672	0.87864	0.8796	1.05868	468.842	56.6144	360.724	1.51516	2.282	3.464	173.756	3.0571	0.0689127	32.6832	195.76	1.4838	1.93852	2.54324	2.74072	51.85	31.569	3.464	4.75738	4.74624	4.68998	0.065	1.94048	94.606	6.87994	0.975728	1.78192	41.584	2.02534	1.61312	7.25747	671.339	37.0458	2606.94	5.78643	3.4668	5
1010	y=1	0	1090	0.400048	33.2169	3.12656	1.1772	4.05188	15.672	0.87864	0.8796	1.05868	468.842	56.6144	360.724	1.51516	2.282	3.464	173.756	3.0571	0.0689127	32.6832	195.76	1.4838	1.93852	2.54324	2.74072	51.85	31.569	3.464	4.75738	4.74624	4.68998	0.065	1.94624	95.0458	6.92234	0.982608	1.78736	41.744	2.02822	1.61952	7.20771	672.116	37.2423	2581.02	5.749	3.5092	5
1011	0.96(K0.48Na0.52)(Nb0.95Sb0.05)O3-0.04Bi0.5(Na0.7K0.2Li0.1)0.5ZrO3	380	1125	0.408894	34.1642	3.18429	1.19376	4.10344	16.1424	0.873188	0.87372	1.04878	464.209	57.3782	358.821	1.40628	2.2802	3.5228	176.673	3.11825	0.0669045	34.009	198.122	1.49774	1.95792	2.57645	2.7662	51.5898	32.7422	3.5228	4.81889	4.80775	4.75149	0.065	1.9352	94.2232	6.84792	0.96896	1.7776	41.44	2.02208	1.6064	7.28584	671.803	36.8425	2628.18	5.81566	3.432	5
1012	(1−x)(K0.48Na0.52)(Nb0.95Sb0.05)O3−xBi0.5(Na0.82K0.18)0.5ZrO3 x=0	155	1105	0.35096	30.7213	2.9852	1.19	4.1476	14.84	0.8468	0.852	1.0236	458.84	57.5116	354.68	1.34	2.2	3.48	177.52	3.1492	0.0673854	34.4168	199.2	1.51	1.9584	2.5888	2.7764	50.74	33.3692	3.48	4.78855	4.78855	4.78855	0.05	1.9375	94.3482	6.8645	0.9685	1.77	41.5	2.0355	1.615	7.329	672.295	36.757	2649.15	6.0039	3.45	5
1013	x=0.03	305	1105	0.394662	33.3227	3.13607	1.19172	4.11522	15.8264	0.866603	0.86817	1.04176	462.853	57.4418	357.673	1.3887	2.2615	3.5133	176.917	3.12724	0.0669767	34.1205	198.432	1.50168	1.95844	2.58	2.76912	51.3687	32.8929	3.5133	4.81217	4.80381	4.76162	0.06125	1.93578	94.2545	6.85206	0.968845	1.7757	41.455	2.02543	1.60855	7.29663	671.926	36.8211	2633.43	5.86272	3.4365	5
1014	x=0.04	495	1105	0.409229	34.1898	3.18636	1.1923	4.10443	16.1552	0.873204	0.87356	1.04781	464.191	57.4186	358.67	1.40493	2.282	3.5244	176.716	3.11992	0.0668515	34.0217	198.176	1.4989	1.95845	2.57706	2.76669	51.5782	32.7341	3.5244	4.82004	4.8089	4.75264	0.065	1.9352	94.2232	6.84792	0.96896	1.7776	41.44	2.02208	1.6064	7.28584	671.803	36.8425	2628.18	5.81566	3.432	5
1015	x=0.05	195	1105	0.423796	35.057	3.23665	1.19287	4.09363	16.484	0.879805	0.87895	1.05386	465.529	57.3953	359.668	1.42116	2.3025	3.5355	176.514	3.11259	0.0667314	33.9229	197.92	1.49612	1.95846	2.57413	2.76426	51.7878	32.5753	3.5355	4.82791	4.81398	4.74366	0.06875	1.93463	94.192	6.84377	0.969075	1.7795	41.425	2.01872	1.60425	7.27505	671.68	36.8639	2622.94	5.7686	3.4275	5
1016	0.96(K0.48Na0.52)(Nb1-zSbz)O3−0.04Bi0.5(Na0.82K0.18)0.5ZrO3 z=0	200	1105	0.409229	34.1898	3.18636	1.1923	4.10443	16.1552	0.873204	0.87356	1.04781	464.191	57.4186	358.67	1.40493	2.282	3.5244	176.716	3.11992	0.0668515	34.0217	198.176	1.4989	1.95845	2.57706	2.76669	51.5782	32.7341	3.5244	4.82004	4.8089	4.75264	0.065	1.9184	92.8387	6.69	0.9512	1.7584	40.96	2.0168	1.592	7.5172	663.648	36.3846	2716.36	5.95016	3.288	5
1017	z=0.02	395	1105	0.409229	34.1898	3.18636	1.1923	4.10443	16.1552	0.873204	0.87356	1.04781	464.191	57.4186	358.67	1.40493	2.282	3.5244	176.716	3.11992	0.0668515	34.0217	198.176	1.4989	1.95845	2.57706	2.76669	51.5782	32.7341	3.5244	4.82004	4.8089	4.75264	0.065	1.92512	93.3925	6.75317	0.958304	1.76608	41.152	2.01891	1.59776	7.42466	666.91	36.5678	2681.09	5.89636	3.3456	5
1018	z=0.05	495	1105	0.409229	34.1898	3.18636	1.1923	4.10443	16.1552	0.873204	0.87356	1.04781	464.191	57.4186	358.67	1.40493	2.282	3.5244	176.716	3.11992	0.0668515	34.0217	198.176	1.4989	1.95845	2.57706	2.76669	51.5782	32.7341	3.5244	4.82004	4.8089	4.75264	0.065	1.9352	94.2232	6.84792	0.96896	1.7776	41.44	2.02208	1.6064	7.28584	671.803	36.8425	2628.18	5.81566	3.432	5
1019	z=0.06	300	1105	0.409229	34.1898	3.18636	1.1923	4.10443	16.1552	0.873204	0.87356	1.04781	464.191	57.4186	358.67	1.40493	2.282	3.5244	176.716	3.11992	0.0668515	34.0217	198.176	1.4989	1.95845	2.57706	2.76669	51.5782	32.7341	3.5244	4.82004	4.8089	4.75264	0.065	1.93856	94.5001	6.8795	0.972512	1.78144	41.536	2.02314	1.60928	7.23957	673.434	36.9341	2610.55	5.78876	3.4608	5
1020	z=0.08	80	1105	0.409229	34.1898	3.18636	1.1923	4.10443	16.1552	0.873204	0.87356	1.04781	464.191	57.4186	358.67	1.40493	2.282	3.5244	176.716	3.11992	0.0668515	34.0217	198.176	1.4989	1.95845	2.57706	2.76669	51.5782	32.7341	3.5244	4.82004	4.8089	4.75264	0.065	1.94528	95.0539	6.94267	0.979616	1.78912	41.728	2.02525	1.61504	7.14702	676.696	37.1173	2575.28	5.73497	3.5184	5
1021	0.96(K1−yNay)(Nb0.95Sb0.05)O3−0.04Bi0.5(Na0.82K0.18)0.5ZrO3 y=0.44	200	1105	0.420902	35.427	3.26239	1.2115	4.17124	16.7696	0.866292	0.86588	1.03398	458.278	58.4411	356.059	1.26477	2.282	3.6012	180.479	3.19979	0.0644023	35.7236	201.248	1.5181	1.9838	2.62007	2.79972	51.2326	34.2155	3.6012	4.89971	4.88857	4.83231	0.065	1.9352	94.2232	6.84792	0.96896	1.7776	41.44	2.02208	1.6064	7.28584	671.803	36.8425	2628.18	5.81566	3.432	5
1022	y=0.52	500	1105	0.409229	34.1898	3.18636	1.1923	4.10443	16.1552	0.873204	0.87356	1.04781	464.191	57.4186	358.67	1.40493	2.282	3.5244	176.716	3.11992	0.0668515	34.0217	198.176	1.4989	1.95845	2.57706	2.76669	51.5782	32.7341	3.5244	4.82004	4.8089	4.75264	0.065	1.9352	94.2232	6.84792	0.96896	1.7776	41.44	2.02208	1.6064	7.28584	671.803	36.8425	2628.18	5.81566	3.432	5
1023	y=0.6	475	1105	0.397555	32.9527	3.11032	1.1731	4.03761	15.5408	0.880116	0.88124	1.06163	470.105	56.3961	361.282	1.54509	2.282	3.4476	172.952	3.04004	0.0694945	32.3198	195.104	1.4797	1.93311	2.53406	2.73367	51.9238	31.2526	3.4476	4.74036	4.72922	4.67296	0.065	1.9352	94.2232	6.84792	0.96896	1.7776	41.44	2.02208	1.6064	7.28584	671.803	36.8425	2628.18	5.81566	3.432	5
1024	y=0.68	95	1105	0.385882	31.7155	3.03429	1.1539	3.9708	14.9264	0.887028	0.88892	1.07546	476.018	55.3735	363.893	1.68525	2.282	3.3708	169.189	2.96017	0.072355	30.6179	192.032	1.4605	1.90776	2.49105	2.70064	52.2694	29.7711	3.3708	4.66069	4.64955	4.59329	0.065	1.9352	94.2232	6.84792	0.96896	1.7776	41.44	2.02208	1.6064	7.28584	671.803	36.8425	2628.18	5.81566	3.432	5
1025	(1-x)K0.5Na0.5NbO3–xBi0.5Na0.5ZrO3 x=0.02	140	1110	0.3828	32.7423	3.1034	1.1956	4.1415	15.64	0.8584	0.861	1.0325	460.145	57.7021	356.07	1.33998	2.241	3.52	177.99	3.15307	0.0664962	34.6137	199.4	1.5089	1.9643	2.5929	2.7792	51.079	33.395	3.52	4.82276	4.81719	4.78906	0.0575	1.9192	92.8724	6.695	0.9506	1.7542	40.98	2.0234	1.596	7.5436	663.724	36.3323	2728.68	6.04708	3.294	5
1026	x=0.04	250	1110	0.4116	34.4411	3.2018	1.1962	4.118	16.28	0.8718	0.872	1.045	462.99	57.6263	358.14	1.37646	2.282	3.54	177.48	3.13614	0.0663391	34.3674	198.8	1.5028	1.9636	2.5858	2.7734	51.508	33.035	3.54	4.83622	4.82508	4.76882	0.065	1.9184	92.8387	6.69	0.9512	1.7584	40.96	2.0168	1.592	7.5172	663.648	36.3846	2716.36	5.95016	3.288	5
1027	x=0.05	360	1110	0.426	35.2906	3.251	1.1965	4.10625	16.6	0.8785	0.8775	1.05125	464.413	57.5884	359.175	1.3947	2.3025	3.55	177.225	3.12767	0.0662651	34.2443	198.5	1.49975	1.96325	2.58225	2.7705	51.7225	32.855	3.55	4.84295	4.82902	4.7587	0.06875	1.918	92.8219	6.6875	0.9515	1.7605	40.95	2.0135	1.59	7.504	663.61	36.4108	2710.2	5.9017	3.285	5
1028	x=0.06	65	1110	0.4404	36.14	3.3002	1.1968	4.0945	16.92	0.8852	0.883	1.0575	465.835	57.5505	360.21	1.41294	2.323	3.56	176.97	3.11921	0.0661939	34.1211	198.2	1.4967	1.9629	2.5787	2.7676	51.937	32.675	3.56	4.84968	4.83297	4.74858	0.0725	1.9176	92.8051	6.685	0.9518	1.7626	40.94	2.0102	1.588	7.4908	663.572	36.4369	2704.04	5.85324	3.282	5
1029	0.975(K0.40Na0.60)0.985Li0.015(Nb1-xSbx)O3-0.025Bi0.5Na0.5ZrO3 x=0	170	1080	0.371395	31.2675	3.00769	1.17986	4.03591	14.8562	0.871198	0.875548	1.06183	469.171	55.9728	361.301	1.55292	2.23809	3.40702	172.345	3.02614	0.0706776	32.1045	194.604	1.47232	1.92513	2.52711	2.72848	51.7493	31.3146	3.40702	4.70749	4.70053	4.66537	0.059375	1.919	92.864	6.69375	0.95075	1.75525	40.975	2.02175	1.595	7.537	663.705	36.3454	2725.6	6.02285	3.2925	5
1030	x=0.04	345	1080	0.371395	31.2675	3.00769	1.17986	4.03591	14.8562	0.871198	0.875548	1.06183	469.171	55.9728	361.301	1.55292	2.23809	3.40702	172.345	3.02614	0.0706776	32.1045	194.604	1.47232	1.92513	2.52711	2.72848	51.7493	31.3146	3.40702	4.70749	4.70053	4.66537	0.059375	1.93265	93.9889	6.82206	0.96518	1.77085	41.365	2.02604	1.6067	7.34902	670.331	36.7174	2653.96	5.91357	3.4095	5
1031	x=0.06	390	1080	0.371395	31.2675	3.00769	1.17986	4.03591	14.8562	0.871198	0.875548	1.06183	469.171	55.9728	361.301	1.55292	2.23809	3.40702	172.345	3.02614	0.0706776	32.1045	194.604	1.47232	1.92513	2.52711	2.72848	51.7493	31.3146	3.40702	4.70749	4.70053	4.66537	0.059375	1.93948	94.5513	6.88621	0.972395	1.77865	41.56	2.02819	1.61255	7.25503	673.644	36.9035	2618.14	5.85893	3.468	5
1032	x=0.08	350	1080	0.371395	31.2675	3.00769	1.17986	4.03591	14.8562	0.871198	0.875548	1.06183	469.171	55.9728	361.301	1.55292	2.23809	3.40702	172.345	3.02614	0.0706776	32.1045	194.604	1.47232	1.92513	2.52711	2.72848	51.7493	31.3146	3.40702	4.70749	4.70053	4.66537	0.059375	1.9463	95.1138	6.95037	0.97961	1.78645	41.755	2.03033	1.6184	7.16104	676.957	37.0895	2582.31	5.80429	3.5265	5
1033	x=0.12	85	1080	0.371395	31.2675	3.00769	1.17986	4.03591	14.8562	0.871198	0.875548	1.06183	469.171	55.9728	361.301	1.55292	2.23809	3.40702	172.345	3.02614	0.0706776	32.1045	194.604	1.47232	1.92513	2.52711	2.72848	51.7493	31.3146	3.40702	4.70749	4.70053	4.66537	0.059375	1.95995	96.2387	7.07868	0.99404	1.80205	42.145	2.03462	1.6301	6.97306	683.583	37.4615	2510.67	5.69502	3.6435	5
1034	(1-y)(K0.40Na0.60)0.985Li0.015(Nb0.94Sb0.06)O3-yBi0.5Na0.5ZrO3 y=0	170	1080	0.334918	29.0952	2.88161	1.1787	4.06273	14.032	0.85469	0.8621	1.04688	465.828	56.0237	358.834	1.51255	2.1865	3.379	172.841	3.04416	0.0712657	32.3496	195.235	1.47905	1.92501	2.53434	2.73447	51.2275	31.7136	3.379	4.68763	4.68763	4.68763	0.05	1.941	94.6366	6.8974	0.9722	1.774	41.6	2.0366	1.618	7.2808	673.994	36.8524	2630.78	5.97588	3.48	5
1035	y=0.015	225	1080	0.356804	30.3986	2.95726	1.17939	4.04664	14.5265	0.864595	0.870169	1.05585	467.834	55.9931	360.314	1.53677	2.21745	3.39581	172.543	3.03335	0.0709048	32.2026	194.856	1.47501	1.92508	2.53	2.73088	51.5406	31.4742	3.39581	4.69955	4.69537	4.67427	0.055625	1.94009	94.5855	6.89069	0.972317	1.77679	41.576	2.03155	1.61473	7.26534	673.784	36.883	2623.19	5.90571	3.4728	5
1036	y=0.045	170	1080	0.400577	33.0052	3.10856	1.18078	4.01446	15.5156	0.884404	0.886305	1.0738	471.845	55.9321	363.274	1.58522	2.27936	3.42944	171.948	3.01173	0.0702521	31.9084	194.099	1.46694	1.92523	2.52132	2.72369	52.1668	30.9954	3.42944	4.72339	4.71085	4.64756	0.066875	1.93826	94.4831	6.87727	0.972551	1.78237	41.528	2.02145	1.60819	7.23441	673.364	36.9443	2608.02	5.76538	3.4584	5
1037	(1 − x)K0.40Na0.60Nb0.965Sb0.035O3–xBi0.5Li0.5ZrO3 x=0.01	225	1105	0.352362	30.2179	2.95004	1.17395	4.06377	14.488	0.86066	0.8659	1.04667	466.467	56.3076	358.811	1.50761	2.216	3.406	173.239	3.05337	0.0704031	32.4892	195.565	1.48405	1.93031	2.53891	2.73788	51.3435	31.6664	3.406	4.70942	4.70664	4.69257	0.05375	1.93173	93.8886	6.8115	0.963121	1.76596	41.3365	2.03051	1.6084	7.38979	669.649	36.6367	2671.19	5.99845	3.40095	5
1038	x=0.03	400	1105	0.379486	31.7884	3.03812	1.18185	4.03531	15.064	0.87398	0.8777	1.06401	469.402	56.0298	361.633	1.55085	2.248	3.418	172.517	3.02813	0.0703664	32.1796	194.695	1.47215	1.92693	2.52873	2.72964	51.8305	31.3472	3.418	4.71715	4.7088	4.6666	0.06125	1.93068	93.8348	6.8042	0.963461	1.76988	41.3095	2.02383	1.60418	7.36676	669.454	36.6823	2660.15	5.90349	3.39285	5
1039	x=0.05	245	1105	0.40661	33.359	3.1262	1.18975	4.00685	15.64	0.8873	0.8895	1.08135	472.337	55.7521	364.455	1.59407	2.28	3.43	171.795	3.00287	0.0703325	31.87	193.825	1.46025	1.92355	2.51855	2.7214	52.3175	31.028	3.43	4.72488	4.71096	4.64063	0.06875	1.92964	93.781	6.79689	0.963803	1.7738	41.2825	2.01716	1.59997	7.34373	669.259	36.728	2649.12	5.80853	3.38475	5
1040	0.92(Na0.52K0.40)(Nb0.84Sb0.08) O3–(0.08–x)LiTaO3–xBaZrO3 x=0	205	1150	0.297635	25.9413	2.59118	1.13765	3.72203	12.4944	0.792176	0.80496	1.00366	432.925	50.4291	337.742	1.4645	1.96608	3.0672	158.218	2.75448	0.0741452	29.3239	178.672	1.3293	1.76224	2.32173	2.51269	47.8866	29.4518	3.0672	4.29413	4.29413	4.29413	0.04632	1.89085	95.2344	6.67542	0.907312	1.64664	41.2784	1.88149	1.49632	6.7005	635.249	34.7255	2446.62	5.18125	3.27792	4.712
1041	x=0.02	275	1150	0.345035	28.549	2.71718	1.13145	3.72783	13.5544	0.795776	0.80296	1.00906	432.579	51.1618	348.642	1.418	1.99708	3.1472	159.718	2.79032	0.0698223	29.8267	180.072	1.3463	1.77872	2.33793	2.52489	46.9736	29.7592	3.1472	4.32449	4.32449	4.32449	0.04632	1.86845	93.4399	6.61382	0.907912	1.65184	40.6184	1.87669	1.49432	6.6635	633.223	34.6744	2423.66	5.16041	3.27192	4.692
1042	x=0.025	365	1150	0.356885	29.2009	2.74868	1.1299	3.72928	13.8194	0.796676	0.80246	1.01041	432.493	51.345	351.367	1.40638	2.00483	3.1672	160.093	2.79928	0.0688452	29.9524	180.422	1.35055	1.78284	2.34198	2.52794	46.7453	29.8361	3.1672	4.33208	4.33208	4.33208	0.04632	1.86285	92.9913	6.59842	0.908062	1.65314	40.4534	1.87549	1.49382	6.65425	632.716	34.6616	2417.92	5.1552	3.27042	4.687
1043	x=0.04	175	1150	0.392435	31.1567	2.84318	1.12525	3.73363	14.6144	0.799376	0.80096	1.01446	432.233	51.8945	359.542	1.3715	2.02808	3.2272	161.218	2.82616	0.0661266	30.3295	181.472	1.3633	1.7952	2.35413	2.53709	46.0606	30.0666	3.2272	4.35485	4.35485	4.35485	0.04632	1.84605	91.6454	6.55222	0.908512	1.65704	39.9584	1.87189	1.49232	6.6265	631.197	34.6233	2400.7	5.13957	3.26592	4.672
1044	x=0.06	50	1150	0.439835	33.7644	2.96918	1.11905	3.73943	15.6744	0.802976	0.79896	1.01986	431.887	52.6272	370.442	1.325	2.05908	3.3072	162.718	2.862	0.0629306	30.8323	182.872	1.3803	1.81168	2.37033	2.54929	45.1476	30.374	3.3072	4.38521	4.38521	4.38521	0.04632	1.82365	89.851	6.49062	0.909112	1.66224	39.2984	1.86709	1.49032	6.5895	629.171	34.5722	2377.74	5.11873	3.25992	4.652
1045	(Na0.52K0.45)(Nb0.88Sb0.09)O3-0.03LiTaO3	400	1090	0.34046	29.7566	2.9186	1.2029	4.1014	14.36	0.8498	0.858	1.0446	461.882	56.4263	358.16	1.42595	2.173	3.42	175.12	3.0868	0.0696379	33.4292	196.95	1.4836	1.93848	2.5594	2.7536	51.076	32.7971	3.42	4.73401	4.73401	4.73401	0.05	1.9839	98.1432	7.081	0.9833	1.7845	42.86	2.0372	1.624	7.1521	682.016	37.2937	2591.63	5.7777	3.57	5.03
1046	(Na0.52K0.437)(Nb0.917Sb0.04)O3-0.043LiTaO3	304	1090	0.33591	29.3386	2.88974	1.20849	4.08138	14.152	0.8511	0.8606	1.0537	463.2	55.9561	359.668	1.4632	2.1613	3.394	174.08	3.05976	0.0706614	33.0012	195.975	1.47216	1.92985	2.54666	2.74372	51.2216	32.5492	3.394	4.71038	4.71038	4.71038	0.05	1.98044	97.8456	6.95329	0.9648	1.76385	42.776	2.03053	1.6077	7.39999	674.788	36.8839	2690.4	5.86835	3.42	5.043
1047	(Na0.52K0.44)(Nb0.9Sb0.06)O3-0.040LiTaO3	328	1090	0.33696	29.435	2.8964	1.2072	4.086	14.2	0.8508	0.86	1.0516	462.896	56.0646	359.32	1.4546	2.164	3.4	174.32	3.066	0.0704225	33.1	196.2	1.4748	1.93184	2.5496	2.746	51.188	32.6064	3.4	4.71583	4.71583	4.71583	0.05	1.9842	98.1583	7.0106	0.9722	1.772	42.88	2.033	1.614	7.302	677.894	37.0592	2652.06	5.82372	3.48	5.04
1048	(Na0.52K0.4425)(Nb0.8825Sb0.08)O3-0.0375LiTaO3	376	1090	0.337835	29.5154	2.90195	1.20612	4.08985	14.24	0.85055	0.8595	1.04985	462.642	56.155	359.03	1.44744	2.16625	3.405	174.52	3.0712	0.0702247	33.1823	196.387	1.477	1.9335	2.55205	2.7479	51.16	32.6541	3.405	4.72038	4.72038	4.72038	0.05	1.9885	98.5151	7.06933	0.9796	1.78012	43	2.03543	1.62025	7.20427	681.048	37.237	2613.99	5.77719	3.54	5.0375
1049	0.992(K0.46Na0.54)0.965Li0.035Nb1−xSbxO3-0.008BiScO3 x=0	150	1065	0.362314	31.0133	2.98988	1.20618	4.078	14.821	0.860716	0.867437	1.05735	464.4	56.2358	360.259	1.46306	2.20155	3.42963	174.485	3.06663	0.0696308	33.1448	196.239	1.47533	1.9358	2.55081	2.74669	51.4583	32.4783	3.42963	4.73938	4.73493	4.71242	0.056	1.9136	92.5224	6.68344	0.9512	1.75368	40.84	2.02576	1.5976	7.54064	663.538	36.2666	2733.57	6.13284	3.2976	4.992
1050	x=0.02	250	1075	0.362314	31.0133	2.98988	1.20618	4.078	14.821	0.860716	0.867437	1.05735	464.4	56.2358	360.259	1.46306	2.20155	3.42963	174.485	3.06663	0.0696308	33.1448	196.239	1.47533	1.9358	2.55081	2.74669	51.4583	32.4783	3.42963	4.73938	4.73493	4.71242	0.056	1.92054	93.0947	6.74871	0.958541	1.76162	41.0384	2.02794	1.60355	7.44501	666.908	36.4558	2697.12	6.07725	3.35712	4.992
1051	x=0.025	325	1075	0.362314	31.0133	2.98988	1.20618	4.078	14.821	0.860716	0.867437	1.05735	464.4	56.2358	360.259	1.46306	2.20155	3.42963	174.485	3.06663	0.0696308	33.1448	196.239	1.47533	1.9358	2.55081	2.74669	51.4583	32.4783	3.42963	4.73938	4.73493	4.71242	0.056	1.92228	93.2377	6.76503	0.960376	1.7636	41.088	2.02849	1.60504	7.4211	667.751	36.5031	2688.01	6.06335	3.372	4.992
1052	x=0.04	315	1085	0.362314	31.0133	2.98988	1.20618	4.078	14.821	0.860716	0.867437	1.05735	464.4	56.2358	360.259	1.46306	2.20155	3.42963	174.485	3.06663	0.0696308	33.1448	196.239	1.47533	1.9358	2.55081	2.74669	51.4583	32.4783	3.42963	4.73938	4.73493	4.71242	0.056	1.92749	93.6669	6.81399	0.965882	1.76955	41.2368	2.03012	1.6095	7.34938	670.279	36.6451	2660.68	6.02166	3.41664	4.992
1053	x=0.07	250	1100	0.362314	31.0133	2.98988	1.20618	4.078	14.821	0.860716	0.867437	1.05735	464.4	56.2358	360.259	1.46306	2.20155	3.42963	174.485	3.06663	0.0696308	33.1448	196.239	1.47533	1.9358	2.55081	2.74669	51.4583	32.4783	3.42963	4.73938	4.73493	4.71242	0.056	1.9379	94.5253	6.9119	0.976893	1.78146	41.5344	2.0334	1.61843	7.20594	675.335	36.929	2606.01	5.93827	3.50592	4.992
1054	(K0.55Na0.45)0.965Li0.035Nb0.80Ta0.20O3	262	1120	0.351744	30.9772	2.99239	1.22649	4.1683	14.966	0.842583	0.850425	1.03266	455.786	57.3871	355.825	1.28378	2.1685	3.49575	178.922	3.16558	0.0668181	35.1648	200.005	1.50064	1.96346	2.60252	2.78667	50.7461	34.3559	3.49575	4.81388	4.81388	4.81388	0.05	2.136	110.514	7.266	0.95	1.74	47.4	2.012	1.58	7.676	683.3	37.3139	2847.4	5.3832	3.3	5.2
1055	Li0.03(Na0.53K0.48)0.97Nb0.8Ta0.2O3–xBiFeO3 x=0.002	210	1105	0.352148	30.6489	2.98507	1.21994	4.15565	14.7575	0.861309	0.86897	1.05692	466.897	57.2436	362.316	1.42705	2.20694	3.4767	177.682	3.13272	0.0690971	34.0482	199.64	1.50304	1.96521	2.59498	2.79008	51.7015	33.3467	3.4767	4.80516	4.80405	4.79842	0.052085	2.13866	110.626	7.27686	0.95146	1.74232	47.452	2.01534	1.5836	7.68456	684.819	37.3682	2851.02	5.38338	3.3075	5.208
[truncated: 58 more rows]
[truncated: 18 more columns]

## Sheet: Supplementary References
No.	Reference
[truncated: 14 more rows]
